# Supplementary material for: Crystal structure and Hirshfeld surface analysis of (E)-3-(benzyl­idene­amino)-5-phenyl­thia­zolidin-2-iminium bromide
Source: Acta Crystallogr E Crystallogr Commun. 2020 Feb 21;76(Pt 3):427–31. doi: 10.1107/S2056989020001899 (PMC7057372; doi:10.1107/S2056989020001899)
Supplement: Supplementary file 1 [file e-76-00427-sup1.cif]

##############################################################################
#                                                                            #
# This CIF contains the data in a paper accepted for publication in          #
# Acta Crystallographica Section E. It conforms to the requirements of       #
# Notes for Authors for Acta Crystallographica Section E, and has been       #
# peer reviewed under the auspices of the IUCr Commission on Journals.       #
#                                                                            #
# Full details of the Crystallographic Information File format               #
# are given in the paper "The Crystallographic Information File (CIF):       #
# a New Standard Archive File for Crystallography" by S. R. Hall, F. H.      #
# Allen and I. D. Brown [Acta Cryst. (1991), A47, 655-685].                  #
#                                                                            #
# The current version of the core CIF dictionary is obtainable from          #
# ftp://ftp.iucr.org/pub/cif_core.dic.                                       #
#                                                                            #
# Software is freely available for graphical display of the structure(s)     #
# in this CIF. For information consult the CIF software page                 #
# http://www.iucr.org/resources/cif/software.                                #
#                                                                            #
# This file may be used for bona fide research purposes within the           #
# scientific community so long as proper attribution is given to the journal # 
# article from which it was obtained.                                        #
#                                                                            #
##############################################################################
data_I
_audit_creation_method     'SHELXL-2016/6'
_journal_date_recd_electronic     2020-01-22
_journal_date_accepted     2020-02-10
_journal_name_full     'Acta Crystallographica, Section E'
_journal_year     2020
_journal_volume     76
_journal_issue      3
_journal_page_first     427
_journal_page_last     431
_journal_paper_category     GO
_journal_paper_doi     10.1107/S2056989020001899
_journal_coeditor_code     RZ5269
_publ_contact_author_name
;
Taras Chyrka
;
_publ_contact_author_address
;
Department of  Theoretical and Industrial Heat Engineering (TPT),
National Technical University of Ukraine "Igor Sikorsky Kyiv Polytechnic
Institute", 03056, Kyiv,
Ukraine
;
_publ_contact_author_email     'mustford@ukr.net'
_publ_contact_author_fax     ?
_publ_contact_author_phone     ?
_publ_section_title
;
Crystal structure and Hirshfeld surface analysis of
(<i>E</i>)-3-(benzylideneamino)-5-phenylthiazolidin-2-iminium bromide
;
loop_
    _publ_author_name
    _publ_author_address
    'Gulnara Sh. Duruskari'
;
Organic Chemistry Department,
Baku State University,
Z. Xalilov str. 23, Az,
1148 Baku,
Azerbaijan
;
    'Akkurt, Mehmet'
;
Department of Physics,
Faculty of Sciences,
Erciyes University,
38039 Kayseri,
Turkey
;
    'Gunay Z. Mammadova'
;
Organic Chemistry Department,
Baku State University,
Z. Xalilov str. 23, Az,
1148 Baku,
Azerbaijan
;
    'Taras Chyrka'
;
Department of  Theoretical and Industrial Heat Engineering (TPT),
National Technical University of Ukraine "Igor Sikorsky Kyiv Polytechnic \
Institute", 03056, Kyiv,
Ukraine
;
    'Abel M. Maharramov'
;
Organic Chemistry Department,
Baku State University,
Z. Xalilov str. 23, Az,
1148 Baku,
Azerbaijan
;
_publ_section_synopsis
;
In the crystal, the cations and anions of the title salt are linked <i>via</i>
N---H...Br hydrogen bonds. In the ^1^H NMR spectra of this compound, the NH
iminium protons were observed at  <i>\d</i> 10.35 p.p.m., which confirms the
strong charge-assisted hydrogen bonding (CAHB) in the
\\dbHN^+^---H<b>...</b>Br^-^ synthon.
;
_chemical_name_systematic
;
(<i>E</i>)-3-(Benzylideneamino)-5-phenylthiazolidin-2-iminium bromide
;
_chemical_name_common     ?
_chemical_formula_moiety     'C16 H16 N3 S +, Br -'
_chemical_formula_sum     'C16 H16 Br N3 S'
_chemical_formula_iupac     'C16 H16 N3 S +, Br -'
_chemical_formula_weight     362.29
_chemical_melting_point     ?
_space_group_crystal_system     monoclinic
_space_group_name_H-M_alt     'P 21/c'
_space_group_name_Hall     '-P 2ybc'
loop_
    _space_group_symop_operation_xyz
    'x, y, z'
    '-x, y+1/2, -z+1/2'
    '-x, -y, -z'
    'x, -y-1/2, z-1/2'
_cell_length_a     12.138(8)
_cell_length_b     8.336(5)
_cell_length_c     15.872(9)
_cell_angle_alpha     90
_cell_angle_beta     93.910(16)
_cell_angle_gamma     90
_cell_volume     1602.3(17)
_cell_formula_units_Z     4
_cell_measurement_reflns_used     9891
_cell_measurement_theta_min     2.76
_cell_measurement_theta_max     26.39
_cell_measurement_temperature     296(2)
_exptl_crystal_description     plate
_exptl_crystal_colour     colourless
_exptl_crystal_size_max     0.210
_exptl_crystal_size_mid     0.180
_exptl_crystal_size_min     0.130
_exptl_crystal_density_diffrn     1.502
_exptl_crystal_density_meas     ?
_exptl_crystal_density_method     ?
_exptl_crystal_F_000     736
_exptl_absorpt_coefficient_mu     2.692
_exptl_absorpt_correction_type     multi-scan
_exptl_absorpt_process_details
;
(SADABS; Bruker, 2003)
;
_exptl_absorpt_correction_T_min     0.582
_exptl_absorpt_correction_T_max     0.713
_diffrn_ambient_temperature     296(2)
_diffrn_source     ?
_diffrn_radiation_type     MoK\a
_diffrn_radiation_wavelength     0.71073
_diffrn_measurement_device_type     'Bruker APEXII CCD'
_diffrn_measurement_method     '\f and \w scans'
_diffrn_detector_area_resol_mean     ?
_diffrn_reflns_number     23979
_diffrn_reflns_av_R_equivalents     0.0486
_diffrn_reflns_av_unetI/netI     0.0263
_diffrn_reflns_theta_min     2.573
_diffrn_reflns_theta_max     26.544
_diffrn_reflns_theta_full     25.242
_diffrn_measured_fraction_theta_max     0.994
_diffrn_measured_fraction_theta_full     0.996
_diffrn_reflns_limit_h_min     -15
_diffrn_reflns_limit_h_max     15
_diffrn_reflns_limit_k_min     -10
_diffrn_reflns_limit_k_max     10
_diffrn_reflns_limit_l_min     -19
_diffrn_reflns_limit_l_max     18
_refine_special_details     ?
_reflns_number_total     3314
_reflns_number_gt     2742
_reflns_threshold_expression     'I > 2\s(I)'
_refine_ls_structure_factor_coef     Fsqd
_refine_ls_matrix_type     full
_refine_ls_R_factor_all     0.0518
_refine_ls_R_factor_gt     0.0397
_refine_ls_wR_factor_gt     0.1010
_refine_ls_wR_factor_ref     0.1107
_refine_ls_goodness_of_fit_ref     1.055
_refine_ls_restrained_S_all     1.075
_refine_ls_number_reflns     3314
_refine_ls_number_parameters     190
_refine_ls_number_restraints     12
_refine_ls_hydrogen_treatment     constr
_refine_ls_weighting_scheme     calc
_refine_ls_weighting_details
              'w=1/[\s^2^(Fo^2^)+(0.0521P)^2^+1.4845P] where P=(Fo^2^+2Fc^2^)/3'
_atom_sites_solution_hydrogens     mixed
_atom_sites_solution_primary     direct
_atom_sites_solution_secondary     difmap
_refine_ls_shift/su_max     0.000
_refine_ls_shift/su_mean     0.000
_refine_diff_density_max     0.736
_refine_diff_density_min     -0.600
_refine_ls_extinction_method     none
_refine_ls_extinction_coef     .
loop_
    _atom_type_symbol
    _atom_type_description
    _atom_type_scat_dispersion_real
    _atom_type_scat_dispersion_imag
    _atom_type_scat_source
    'C' 'C' 0.0033 0.0016
                         'International Tables Vol C Tables 4.2.6.8 and 6.1.1.4'
    'H' 'H' 0.0000 0.0000
                         'International Tables Vol C Tables 4.2.6.8 and 6.1.1.4'
    'Br' 'Br' -0.2901 2.4595
                         'International Tables Vol C Tables 4.2.6.8 and 6.1.1.4'
    'N' 'N' 0.0061 0.0033
                         'International Tables Vol C Tables 4.2.6.8 and 6.1.1.4'
    'S' 'S' 0.1246 0.1234
                         'International Tables Vol C Tables 4.2.6.8 and 6.1.1.4'
_computing_data_collection
;
APEX2 (Bruker, 2003)
;
_computing_cell_refinement
;
SAINT (Bruker, 2003)
;
_computing_data_reduction
;
SAINT (Bruker, 2003)
;
_computing_structure_solution
;
SHELXT2014 (Sheldrick, 2015a)
;
_computing_structure_refinement
;
SHELXL2016 (Sheldrick, 2015b)
;
_computing_molecular_graphics
;
SHELXTL (Sheldrick, 2008)
;
_computing_publication_material
;
SHELXTL (Sheldrick, 2008)
;
loop_
    _atom_site_type_symbol
    _atom_site_label
    _atom_site_fract_x
    _atom_site_fract_y
    _atom_site_fract_z
    _atom_site_U_iso_or_equiv
    _atom_site_adp_type
    _atom_site_calc_flag
    _atom_site_occupancy
    _atom_site_disorder_assembly
    _atom_site_disorder_group
    Br Br1 0.36371(3) 0.40930(5) 0.77766(2) 0.05996(15) Uani d 1 . .
    S S1 0.27771(6) 0.50993(10) 0.55109(5) 0.0478(2) Uani d 1 . .
    N N1 0.52247(19) 0.7685(3) 0.49030(15) 0.0411(5) Uani d 1 . .
    N N2 0.42403(19) 0.6853(3) 0.48814(15) 0.0438(5) Uani d 1 . .
    N N3 0.4551(2) 0.6390(3) 0.63168(16) 0.0500(6) Uani d 1 . .
    H H3A 0.431514 0.589059 0.677388 0.060 Uiso d 1 . .
    H H3B 0.509254 0.711959 0.640888 0.060 Uiso d 1 . .
    C C1 0.3432(2) 0.6653(4) 0.41558(19) 0.0467(7) Uani d 1 . .
    H H1A 0.380449 0.651339 0.363896 0.056 Uiso calc 1 . .
    H H1B 0.295261 0.758163 0.409430 0.056 Uiso calc 1 . .
    C C2 0.2763(3) 0.5140(4) 0.4348(2) 0.0489(7) Uani d 1 . .
    H H2A 0.315568 0.419380 0.415778 0.059 Uiso calc 1 . .
    C C3 0.3971(2) 0.6205(3) 0.56063(18) 0.0412(6) Uani d 1 . .
    C C4 0.5460(2) 0.8450(4) 0.42487(19) 0.0440(6) Uani d 1 . .
    H H4A 0.495374 0.850348 0.378264 0.053 Uiso calc 1 . .
    C C5 0.6520(2) 0.9241(3) 0.42299(14) 0.0416(6) Uani d 1 . .
    C C6 0.7284(2) 0.9221(4) 0.49283(19) 0.0513(7) Uani d 1 . .
    H H6A 0.710541 0.874346 0.543049 0.062 Uiso calc 1 . .
    C C7 0.8319(2) 0.9924(4) 0.4867(2) 0.0663(10) Uani d 1 . .
    H H7A 0.883751 0.988871 0.532539 0.080 Uiso calc 1 . .
    C C8 0.8581(3) 1.0679(4) 0.41226(19) 0.0652(10) Uani d 1 . .
    H H8A 0.927072 1.114885 0.408687 0.078 Uiso calc 1 . .
    C C9 0.7808(2) 1.0730(4) 0.3432(2) 0.0651(10) Uani d 1 . .
    H H9A 0.797532 1.124866 0.293831 0.078 Uiso calc 1 . .
    C C10 0.6782(2) 0.9998(4) 0.34862(17) 0.0551(8) Uani d 1 . .
    H H10A 0.626928 1.001586 0.302329 0.066 Uiso calc 1 . .
    C C11 0.1609(2) 0.5115(3) 0.39571(17) 0.0446(6) Uani d 1 . .
    C C12 0.1299(2) 0.3891(4) 0.3387(2) 0.0613(9) Uani d 1 . .
    H H12A 0.180793 0.310914 0.325946 0.074 Uiso calc 1 . .
    C C13 0.0225(2) 0.3838(5) 0.3009(2) 0.0690(10) Uani d 1 . .
    H H13A 0.002162 0.302592 0.262799 0.083 Uiso calc 1 . .
    C C14 -0.0538(3) 0.5001(4) 0.3205(2) 0.0661(10) Uani d 1 . .
    H H14A -0.124515 0.498545 0.293897 0.079 Uiso calc 1 . .
    C C15 -0.0251(3) 0.6186(4) 0.3794(2) 0.0683(10) Uani d 1 . .
    H H15A -0.076995 0.693888 0.394077 0.082 Uiso calc 1 . .
    C C16 0.0820(2) 0.6235(4) 0.4163(2) 0.0631(9) Uani d 1 . .
    H H16A 0.101386 0.703134 0.455623 0.076 Uiso calc 1 . .
loop_
    _atom_site_aniso_label
    _atom_site_aniso_U_11
    _atom_site_aniso_U_22
    _atom_site_aniso_U_33
    _atom_site_aniso_U_12
    _atom_site_aniso_U_13
    _atom_site_aniso_U_23
    Br1 0.0594(2) 0.0700(3) 0.0489(2) -0.01088(16) -0.00776(15) 0.01409(15)
    S1 0.0461(4) 0.0511(4) 0.0467(4) -0.0073(3) 0.0065(3) 0.0068(3)
    N1 0.0379(12) 0.0421(13) 0.0432(13) -0.0028(10) 0.0028(10) 0.0008(10)
    N2 0.0387(12) 0.0496(14) 0.0429(13) -0.0054(10) 0.0013(10) 0.0085(11)
    N3 0.0544(15) 0.0552(15) 0.0405(13) -0.0076(12) 0.0042(11) 0.0037(11)
    C1 0.0426(15) 0.0550(17) 0.0418(15) -0.0053(13) -0.0020(12) 0.0096(13)
    C2 0.0471(16) 0.0482(17) 0.0515(17) -0.0002(13) 0.0038(13) -0.0012(14)
    C3 0.0406(14) 0.0414(14) 0.0419(15) 0.0029(11) 0.0062(12) 0.0012(12)
    C4 0.0436(15) 0.0431(15) 0.0449(15) -0.0018(12) 0.0005(12) 0.0055(12)
    C5 0.0422(15) 0.0334(14) 0.0497(16) -0.0004(11) 0.0063(12) -0.0022(12)
    C6 0.0536(18) 0.0424(16) 0.0566(18) -0.0077(13) -0.0055(15) 0.0040(14)
    C7 0.053(2) 0.055(2) 0.087(3) -0.0103(16) -0.0162(18) -0.0012(19)
    C8 0.0486(19) 0.059(2) 0.089(3) -0.0127(16) 0.0169(19) -0.0111(19)
    C9 0.070(2) 0.068(2) 0.059(2) -0.0205(19) 0.0244(18) -0.0054(17)
    C10 0.059(2) 0.060(2) 0.0468(17) -0.0132(16) 0.0068(15) -0.0005(15)
    C11 0.0407(15) 0.0474(16) 0.0457(15) -0.0051(12) 0.0039(12) 0.0059(13)
    C12 0.061(2) 0.059(2) 0.065(2) 0.0023(16) 0.0165(17) -0.0059(17)
    C13 0.063(2) 0.082(3) 0.061(2) -0.022(2) 0.0058(18) -0.0193(19)
    C14 0.054(2) 0.083(3) 0.061(2) -0.0111(19) 0.0019(17) 0.010(2)
    C15 0.055(2) 0.062(2) 0.088(3) 0.0063(17) 0.0043(19) 0.007(2)
    C16 0.060(2) 0.0477(18) 0.083(3) -0.0009(15) 0.0096(18) -0.0116(17)
_geom_special_details
;
 All esds (except the esd in the dihedral angle between two l.s. planes)
 are estimated using the full covariance matrix.  The cell esds are taken
 into account individually in the estimation of esds in distances, angles
 and torsion angles; correlations between esds in cell parameters are only
 used when they are defined by crystal symmetry.  An approximate (isotropic)
 treatment of cell esds is used for estimating esds involving l.s. planes.
;
loop_
    _geom_bond_atom_site_label_1
    _geom_bond_atom_site_label_2
    _geom_bond_site_symmetry_2
    _geom_bond_distance
    _geom_bond_publ_flag
    S1 C3 . 1.716(3) ?
    S1 C2 . 1.844(3) ?
    N1 C4 . 1.268(4) ?
    N1 N2 . 1.380(3) ?
    N2 C3 . 1.332(4) ?
    N2 C1 . 1.470(4) ?
    N3 C3 . 1.297(4) ?
    N3 H3A . 0.9000 ?
    N3 H3B . 0.9001 ?
    C1 C2 . 1.542(4) ?
    C1 H1A . 0.9700 ?
    C1 H1B . 0.9700 ?
    C2 C11 . 1.493(4) ?
    C2 H2A . 0.9800 ?
    C4 C5 . 1.447(4) ?
    C4 H4A . 0.9300 ?
    C5 C10 . 1.3944(19) ?
    C5 C6 . 1.396(2) ?
    C6 C7 . 1.395(2) ?
    C6 H6A . 0.9300 ?
    C7 C8 . 1.394(2) ?
    C7 H7A . 0.9300 ?
    C8 C9 . 1.394(2) ?
    C8 H8A . 0.9300 ?
    C9 C10 . 1.394(2) ?
    C9 H9A . 0.9300 ?
    C10 H10A . 0.9300 ?
    C11 C16 . 1.392(2) ?
    C11 C12 . 1.398(2) ?
    C12 C13 . 1.397(2) ?
    C12 H12A . 0.9300 ?
    C13 C14 . 1.391(2) ?
    C13 H13A . 0.9300 ?
    C14 C15 . 1.389(2) ?
    C14 H14A . 0.9300 ?
    C15 C16 . 1.390(2) ?
    C15 H15A . 0.9300 ?
    C16 H16A . 0.9300 ?
loop_
    _geom_angle_atom_site_label_1
    _geom_angle_atom_site_label_2
    _geom_angle_atom_site_label_3
    _geom_angle_site_symmetry_1
    _geom_angle_site_symmetry_3
    _geom_angle
    _geom_angle_publ_flag
    C3 S1 C2 . . 91.65(14) ?
    C4 N1 N2 . . 118.4(2) ?
    C3 N2 N1 . . 116.4(2) ?
    C3 N2 C1 . . 116.2(2) ?
    N1 N2 C1 . . 127.4(2) ?
    C3 N3 H3A . . 117.5 ?
    C3 N3 H3B . . 124.6 ?
    H3A N3 H3B . . 116.8 ?
    N2 C1 C2 . . 105.7(2) ?
    N2 C1 H1A . . 110.6 ?
    C2 C1 H1A . . 110.6 ?
    N2 C1 H1B . . 110.6 ?
    C2 C1 H1B . . 110.6 ?
    H1A C1 H1B . . 108.7 ?
    C11 C2 C1 . . 114.9(3) ?
    C11 C2 S1 . . 111.1(2) ?
    C1 C2 S1 . . 104.1(2) ?
    C11 C2 H2A . . 108.8 ?
    C1 C2 H2A . . 108.8 ?
    S1 C2 H2A . . 108.8 ?
    N3 C3 N2 . . 123.5(3) ?
    N3 C3 S1 . . 123.1(2) ?
    N2 C3 S1 . . 113.4(2) ?
    N1 C4 C5 . . 119.7(3) ?
    N1 C4 H4A . . 120.1 ?
    C5 C4 H4A . . 120.1 ?
    C10 C5 C6 . . 120.0(3) ?
    C10 C5 C4 . . 118.6(2) ?
    C6 C5 C4 . . 121.4(2) ?
    C7 C6 C5 . . 119.5(3) ?
    C7 C6 H6A . . 120.3 ?
    C5 C6 H6A . . 120.3 ?
    C8 C7 C6 . . 120.5(3) ?
    C8 C7 H7A . . 119.8 ?
    C6 C7 H7A . . 119.8 ?
    C9 C8 C7 . . 120.0(3) ?
    C9 C8 H8A . . 120.0 ?
    C7 C8 H8A . . 120.0 ?
    C8 C9 C10 . . 119.6(3) ?
    C8 C9 H9A . . 120.2 ?
    C10 C9 H9A . . 120.2 ?
    C9 C10 C5 . . 120.4(3) ?
    C9 C10 H10A . . 119.8 ?
    C5 C10 H10A . . 119.8 ?
    C16 C11 C12 . . 118.8(3) ?
    C16 C11 C2 . . 122.2(2) ?
    C12 C11 C2 . . 118.9(2) ?
    C13 C12 C11 . . 120.2(3) ?
    C13 C12 H12A . . 119.9 ?
    C11 C12 H12A . . 119.9 ?
    C14 C13 C12 . . 119.9(3) ?
    C14 C13 H13A . . 120.1 ?
    C12 C13 H13A . . 120.1 ?
    C15 C14 C13 . . 120.4(3) ?
    C15 C14 H14A . . 119.8 ?
    C13 C14 H14A . . 119.8 ?
    C14 C15 C16 . . 119.3(3) ?
    C14 C15 H15A . . 120.3 ?
    C16 C15 H15A . . 120.3 ?
    C15 C16 C11 . . 121.3(3) ?
    C15 C16 H16A . . 119.3 ?
    C11 C16 H16A . . 119.3 ?
loop_
    _geom_torsion_atom_site_label_1
    _geom_torsion_atom_site_label_2
    _geom_torsion_atom_site_label_3
    _geom_torsion_atom_site_label_4
    _geom_torsion_site_symmetry_1
    _geom_torsion_site_symmetry_2
    _geom_torsion_site_symmetry_3
    _geom_torsion_site_symmetry_4
    _geom_torsion
    _geom_torsion_publ_flag
    C4 N1 N2 C3 . . . . -173.3(3) ?
    C4 N1 N2 C1 . . . . 4.2(4) ?
    C3 N2 C1 C2 . . . . -24.6(4) ?
    N1 N2 C1 C2 . . . . 157.9(3) ?
    N2 C1 C2 C11 . . . . 151.9(3) ?
    N2 C1 C2 S1 . . . . 30.1(3) ?
    C3 S1 C2 C11 . . . . -148.7(2) ?
    C3 S1 C2 C1 . . . . -24.5(2) ?
    N1 N2 C3 N3 . . . . 3.6(4) ?
    C1 N2 C3 N3 . . . . -174.1(3) ?
    N1 N2 C3 S1 . . . . -176.5(2) ?
    C1 N2 C3 S1 . . . . 5.8(3) ?
    C2 S1 C3 N3 . . . . -168.0(3) ?
    C2 S1 C3 N2 . . . . 12.1(2) ?
    N2 N1 C4 C5 . . . . -175.7(3) ?
    N1 C4 C5 C10 . . . . 176.5(3) ?
    N1 C4 C5 C6 . . . . -1.9(5) ?
    C10 C5 C6 C7 . . . . -1.8(5) ?
    C4 C5 C6 C7 . . . . 176.5(3) ?
    C5 C6 C7 C8 . . . . 1.7(5) ?
    C6 C7 C8 C9 . . . . -0.3(6) ?
    C7 C8 C9 C10 . . . . -1.1(6) ?
    C8 C9 C10 C5 . . . . 1.0(6) ?
    C6 C5 C10 C9 . . . . 0.4(5) ?
    C4 C5 C10 C9 . . . . -177.9(3) ?
    C1 C2 C11 C16 . . . . -63.2(4) ?
    S1 C2 C11 C16 . . . . 54.7(4) ?
    C1 C2 C11 C12 . . . . 119.2(3) ?
    S1 C2 C11 C12 . . . . -122.9(3) ?
    C16 C11 C12 C13 . . . . 2.5(5) ?
    C2 C11 C12 C13 . . . . -179.9(3) ?
    C11 C12 C13 C14 . . . . -0.4(6) ?
    C12 C13 C14 C15 . . . . -2.1(6) ?
    C13 C14 C15 C16 . . . . 2.5(6) ?
    C14 C15 C16 C11 . . . . -0.3(6) ?
    C12 C11 C16 C15 . . . . -2.1(6) ?
    C2 C11 C16 C15 . . . . -179.7(3) ?
loop_
    _geom_hbond_atom_site_label_D
    _geom_hbond_atom_site_label_H
    _geom_hbond_atom_site_label_A
    _geom_hbond_site_symmetry_A
    _geom_hbond_distance_DH
    _geom_hbond_distance_HA
    _geom_hbond_distance_DA
    _geom_hbond_angle_DHA
    N3 H3A Br1 . 0.90 2.37 3.258(3) 167.5
    N3 H3B Br1 2_656 0.90 2.55 3.399(3) 158.3
_shelx_space_group_comment
;
The symmetry employed for this shelxl refinement is uniquely defined
by the following loop, which should always be used as a source of
symmetry information in preference to the above space-group names.
They are only intended as comments.
;
_shelx_estimated_absorpt_T_min     0.602
_shelx_estimated_absorpt_T_max     0.721
_shelx_hkl_file
;
   2   0   0  546.65   22.00
   2   0   0  499.45   21.90
  -2   0   0  531.45   22.00
   3   0   0 5070.39  201.98
   4   0   0 2185.98   91.79
  -4   0   0 2346.27   91.89
   4   0   0 2309.27   91.79
   5   0   0    1.80    4.60
   5   0   0    3.60    4.70
  -5   0   0   11.60    4.90
   5   0   0    5.40    4.10
  -6   0   0  795.92   33.10
   6   0   0  740.53   32.50
   6   0   0  765.82   32.70
   6   0   0  718.23   32.90
   7   0   0   76.49   11.00
  -7   0   0   94.59   11.20
   7   0   0   77.59   10.80
   7   0   0   89.59    9.50
   8   0   0  870.31   38.90
   8   0   0  943.81   39.70
   8   0   0  885.71   39.60
  -8   0   0  914.71   39.80
   9   0   0  306.17   17.90
  -9   0   0  348.57   19.60
   9   0   0  365.76   20.20
   9   0   0  321.67   19.30
 -10   0   0  833.72   37.20
  10   0   0  774.12   37.00
  10   0   0  859.41   37.70
  10   0   0  758.02   35.90
  11   0   0  980.70   45.60
 -11   0   0 1012.10   45.50
  11   0   0 1125.99   46.50
  11   0   0  960.20   44.50
  12   0   0  202.98   18.20
 -12   0   0  182.98   16.00
  12   0   0  152.68   13.20
  13   0   0   71.39   10.60
 -13   0   0   58.29    8.80
  13   0   0   64.99    9.30
  14   0   0  202.78   17.80
  14   0   0  169.58   12.10
 -14   0   0  180.98   16.00
  15   0   0   12.10    5.40
   0  -1   0   11.70    1.90
   0  -1   0   11.50    1.90
   0   1   0   11.10    2.10
   0   1   0   10.40    1.70
   0   1   0   10.60    2.40
   1  -1   0  241.18    9.90
   1  -1   0  215.68   10.60
  -1  -1   0  232.48   10.20
  -1  -1   0  231.38   10.40
   1  -1   0  241.98   10.20
  -1  -1   0  228.68   10.30
   1   1   0  227.18   10.30
  -1   1   0  235.38    9.90
  -1   1   0  209.28   10.40
  -1   1   0  241.48   10.30
   1   1   0  226.58   10.40
   1   1   0  244.28   10.40
  -2  -1   0  588.64   25.30
  -2  -1   0  643.94   25.20
   2  -1   0  600.34   25.30
   2  -1   0  629.14   25.00
  -2  -1   0  629.84   25.20
  -2   1   0  528.95   25.10
  -2   1   0  649.54   25.40
   2   1   0  581.04   25.20
  -2   1   0  606.14   25.00
   2   1   0  627.64   25.30
   3  -1   0   72.99    6.50
   3  -1   0   70.39    6.90
  -3  -1   0   92.09    7.40
  -3  -1   0   76.29    6.70
   3   1   0   86.59    7.20
  -3   1   0   85.99    7.20
  -3   1   0   73.19    7.80
   3   1   0   90.99    7.20
  -4  -1   0  455.05   20.70
   4  -1   0  449.36   20.50
  -4   1   0  493.05   20.60
   4   1   0  429.36   20.60
   4   1   0  450.35   20.60
  -4   1   0  488.05   21.00
  -5  -1   0  625.54   26.50
   5  -1   0  548.35   26.00
  -5   1   0  599.74   26.70
  -5   1   0  615.84   26.30
   5   1   0  625.94   26.40
   5   1   0  568.54   26.30
  -6  -1   0  334.07   17.50
   6  -1   0  313.27   16.60
   6   1   0  306.97   17.00
  -6   1   0  341.97   17.70
  -6   1   0  356.26   17.00
   6   1   0  298.57   17.10
   7  -1   0   65.69    9.40
  -7  -1   0   59.79    7.20
   7   1   0   66.19   10.70
   7   1   0   72.19    9.30
  -7   1   0   51.19    7.30
  -7   1   0   56.09   10.00
   7   1   0   65.29   10.70
  -8  -1   0  140.39   13.30
   8  -1   0  139.69   11.70
   8   1   0  139.69   13.50
   8   1   0  116.89   11.50
  -8   1   0  150.18   13.40
   8   1   0  133.49   12.90
   9  -1   0 1088.09   45.10
   9  -1   0  952.70   44.10
  -9  -1   0 1055.39   44.90
   9   1   0  994.70   44.80
  -9   1   0 1040.00   45.00
   9   1   0  998.50   44.30
   9   1   0 1055.79   45.10
 -10  -1   0  223.28   17.20
  10  -1   0  198.68   15.10
  10  -1   0  225.08   17.90
  10   1   0  231.28   17.70
 -10   1   0  226.78   16.90
  10   1   0  215.38   16.70
  10   1   0  219.48   15.00
  11  -1   0   91.69   12.40
  11  -1   0  109.89   13.30
 -11  -1   0  107.29   14.40
  11  -1   0  111.59   16.00
  11   1   0   94.49   11.70
  11   1   0  103.89   14.70
  11   1   0  100.89   15.40
 -11   1   0  100.19   14.50
  12  -1   0   59.89    8.90
  12  -1   0   45.30    9.60
  12  -1   0   48.50    7.20
 -12  -1   0   43.60    8.50
  12   1   0   66.79   10.00
 -12   1   0   48.00    9.20
  12   1   0   55.79    8.90
  12   1   0   52.19    9.30
 -13  -1   0   30.60    7.50
  13  -1   0   29.40    6.00
  13  -1   0   23.70    7.60
  13  -1   0   34.60    9.70
  13   1   0   30.30    8.00
 -13   1   0   13.50    7.00
  13   1   0   30.40    5.60
  13   1   0   24.70    8.50
 -14  -1   0   17.40    7.20
  14  -1   0   17.40    5.60
  14  -1   0    0.00    7.60
  14  -1   0   -8.20    4.90
  14   1   0    5.20    4.70
 -14   1   0    3.20    7.20
  14   1   0    0.40    8.60
  15  -1   0   21.70    5.60
  15  -1   0   -0.90    4.90
  -1  -2   0 1021.20   38.50
   1  -2   0  904.21   38.60
   1  -2   0  978.40   38.30
  -1  -2   0  894.61   38.10
   1   2   0  919.71   38.20
  -1   2   0  935.71   38.60
  -1   2   0  872.21   38.20
   1   2   0  915.01   38.40
  -1   2   0  954.30   37.90
   1   2   0  958.40   38.20
   3  -2   0 2520.55  104.39
  -3  -2   0 2450.85  104.79
   3  -2   0 2834.92  104.69
   3  -2   0 2531.55  104.99
  -3  -2   0 2658.73  104.89
  -3  -2   0 2622.54  104.79
   3   2   0 2433.26  104.69
   3   2   0 2638.34  104.89
  -3   2   0 2671.03  104.49
  -3   2   0 2674.43  104.69
  -3   2   0 2688.93  105.09
  -4  -2   0  385.36   17.50
   4  -2   0  351.56   17.60
  -4  -2   0  380.36   17.60
  -4  -2   0  341.97   17.40
   4  -2   0  358.86   16.70
  -4   2   0  394.26   17.80
  -4   2   0  386.16   17.20
   4   2   0  380.16   17.80
   4   2   0  355.16   17.40
  -5  -2   0  102.19    9.50
   5  -2   0  100.89    9.60
  -5  -2   0   99.49    9.90
   5  -2   0  100.69    8.60
  -5  -2   0   90.79    9.80
  -5   2   0  101.39   10.80
   5   2   0  103.09   10.00
  -5   2   0  112.99    9.00
  -5   2   0  110.69    9.90
   5   2   0   86.99    9.60
  -6  -2   0  172.88   12.10
  -6  -2   0  177.38   12.50
   6  -2   0  161.28   11.90
   6  -2   0  165.08   11.50
   6   2   0  171.48   12.40
  -6   2   0  171.28   11.60
  -6   2   0  174.38   13.50
   6   2   0  174.38   13.00
  -6   2   0  181.88   12.20
   7  -2   0   84.99   10.20
  -7  -2   0   83.49   11.30
   7  -2   0   76.59   10.00
  -7   2   0   87.79   10.60
   7   2   0   69.79   11.20
  -7   2   0   68.09    9.90
   7   2   0   70.19   11.50
  -7   2   0   90.29   12.60
   8  -2   0  138.99   12.20
  -8  -2   0  176.38   13.90
   8  -2   0  139.19   12.30
   8   2   0  145.09   13.90
  -8   2   0  153.58   14.50
  -8   2   0  142.99   12.90
   8   2   0  160.18   13.90
   9  -2   0  534.45   26.50
   9  -2   0  555.34   26.50
  -9  -2   0  561.74   27.20
   9   2   0  516.15   27.10
  -9   2   0  575.64   27.90
   9   2   0  547.65   27.80
  -9   2   0  568.94   27.00
  10  -2   0  137.49   14.00
  10  -2   0  134.99   13.20
 -10  -2   0  135.89   14.40
  10  -2   0  163.88   16.20
  10   2   0  124.69   13.20
  10   2   0  140.49   15.70
  10   2   0  144.89   15.20
 -10   2   0  163.68   15.80
  11  -2   0  278.77   19.50
 -11  -2   0  262.57   18.50
  11  -2   0  254.67   17.60
  11  -2   0  249.88   17.00
 -11   2   0  255.57   19.00
  11   2   0  263.57   19.70
  11   2   0  278.67   19.20
  11   2   0  257.27   16.70
 -12  -2   0   42.80    8.50
 -12  -2   0   38.80    8.00
  12  -2   0   47.90    8.10
  12  -2   0   34.20    7.30
  12  -2   0   38.90    9.50
  12   2   0   31.90    9.00
  12   2   0   33.80    7.80
  12   2   0   41.40    7.00
 -12   2   0   33.00    9.00
  13  -2   0   30.50    7.60
 -13  -2   0   24.50    7.20
  13  -2   0   48.30   10.00
  13  -2   0   35.80    6.10
 -13  -2   0   41.40    8.30
 -13   2   0   38.70    5.60
 -13   2   0   30.80    8.30
  13   2   0   42.50    6.10
  13   2   0   43.90    8.80
  13   2   0   32.90    7.80
  14  -2   0  100.59   15.90
  14  -2   0   89.19    9.70
 -14  -2   0   76.39   10.20
  14  -2   0   96.39   10.60
  14   2   0   76.09    9.10
  14   2   0  114.99   11.60
   0  -3   0   -1.40    3.30
   0  -3   0   -4.20    3.80
   0   3   0   -2.30    4.20
   0   3   0    0.50    3.80
   0   3   0    0.30    3.30
  -1  -3   0 2101.99   79.29
   1  -3   0 2056.89   79.19
   1  -3   0 1856.71   78.69
  -1  -3   0 1879.21   78.79
   1  -3   0 1923.81   79.59
   1   3   0 1917.61   79.19
  -1   3   0 2029.90   79.59
  -1   3   0 1894.81   79.09
   1   3   0 2010.90   78.89
   1   3   0 1909.51   78.99
  -2  -3   0 4559.64  193.18
   2  -3   0 4651.53  192.98
   2  -3   0 5087.99  193.38
   2  -3   0 4506.95  193.68
  -2  -3   0 5171.98  193.58
   2   3   0 4842.62  193.48
  -2   3   0 5211.58  192.98
   2   3   0 4783.82  193.28
  -2   3   0 4517.05  193.28
  -2   3   0 4921.81  193.78
   2   3   0 5018.20  193.28
  -3  -3   0  646.04   29.60
   3  -3   0  676.33   28.90
   3  -3   0  647.94   30.30
  -3  -3   0  719.93   30.00
   3  -3   0  743.93   29.70
  -3  -3   0  718.93   29.80
   3   3   0  713.93   29.90
   3   3   0  666.63   29.70
  -3   3   0  687.63   30.40
  -3   3   0  742.03   29.10
   3   3   0  684.43   30.00
  -3   3   0  672.53   29.60
  -4  -3   0 1613.74   64.09
  -4  -3   0 1505.25   63.89
  -4  -3   0 1611.84   63.89
   4  -3   0 1511.85   63.19
   4  -3   0 1465.85   64.29
   4  -3   0 1622.84   63.69
  -4   3   0 1515.95   63.69
   4   3   0 1508.45   63.79
   4   3   0 1641.94   64.09
  -4   3   0 1591.44   64.29
  -4   3   0 1571.14   63.29
  -5  -3   0 2858.91  111.49
  -5  -3   0 2621.04  111.49
   5  -3   0 2644.14  110.89
  -5  -3   0 2949.70  111.69
   5  -3   0 2704.93  111.79
   5   3   0 2645.94  111.39
   5   3   0 2872.71  111.79
  -5   3   0 2721.83  111.19
  -5   3   0 2811.92  111.79
  -6  -3   0 1803.62   72.49
   6  -3   0 1716.93   71.89
   6  -3   0 1720.83   72.69
  -6  -3   0 1838.72   72.59
  -6  -3   0 1660.73   72.49
  -6   3   0 1834.12   72.89
   6   3   0 1782.72   72.79
  -6   3   0 1764.12   72.09
   6   3   0 1685.43   72.39
  -6   3   0 1821.92   72.89
   7  -3   0   42.30    6.80
   7  -3   0   47.20    6.30
  -7  -3   0   48.70    7.20
  -7  -3   0   46.10    6.90
  -7   3   0   43.90    7.50
  -7   3   0   48.40    6.60
   7   3   0   52.29    7.20
   7   3   0   37.40    6.80
  -7   3   0   45.10    7.20
   8  -3   0   95.89   11.00
   8  -3   0   99.09   11.70
  -8  -3   0   88.79   12.70
  -8  -3   0   80.79   12.80
  -8   3   0   97.09   10.80
  -8   3   0  108.79   12.40
   8   3   0   80.89   12.60
  -8   3   0  103.39   13.80
   8   3   0   92.89   12.70
  -9  -3   0  614.14   32.00
   9  -3   0  688.73   32.30
   9  -3   0  680.93   31.50
  -9  -3   0  722.13   32.90
  -9   3   0  703.73   31.50
   9   3   0  678.83   32.80
  -9   3   0  728.53   32.50
  -9   3   0  720.93   33.40
   9   3   0  689.13   32.60
  10  -3   0   41.00    7.80
 -10  -3   0   44.30    8.10
  10  -3   0   33.40    7.30
 -10  -3   0   39.80    8.70
  10   3   0   27.70    8.30
 -10   3   0   45.50    8.20
 -10   3   0   27.80    6.50
  10   3   0   37.90    8.20
 -10   3   0   29.30    8.60
 -11  -3   0   -3.40    6.80
  11  -3   0    8.60    6.50
 -11  -3   0    7.20    8.00
  11  -3   0    2.10    6.40
 -11   3   0    4.70    8.60
  11   3   0    3.30    7.50
 -11   3   0   11.70    7.60
  11   3   0   10.10    7.50
 -11   3   0    5.70    5.40
  12  -3   0  382.86   21.00
 -12  -3   0  405.56   22.90
 -12  -3   0  364.56   22.00
  12  -3   0  397.46   21.00
  12  -3   0  429.26   24.30
 -12   3   0  368.96   22.90
 -12   3   0  363.76   19.60
  12   3   0  375.16   20.80
  12   3   0  389.36   22.40
  12   3   0  376.46   23.00
  13  -3   0  119.79   11.50
  13  -3   0  159.98   17.70
 -13  -3   0  101.69   12.10
 -13  -3   0   95.09   14.90
  13  -3   0   98.99   11.10
  13   3   0  122.79   11.10
 -13   3   0  113.49    9.60
 -13   3   0   81.69   10.80
  13   3   0  117.19   13.60
  13   3   0  114.69   14.50
  14  -3   0   19.20    8.40
  14  -3   0   18.00    5.30
 -14  -3   0   20.00    7.60
  14  -3   0   14.00    5.00
  14   3   0   10.70    4.90
 -14   3   0   21.40    4.30
  14   3   0   26.60    6.20
   0  -4   0  922.61   40.60
   0  -4   0 1003.40   41.40
   0   4   0 1026.90   40.80
   0   4   0  931.41   41.40
   0   4   0 1020.30   41.90
  -1  -4   0  502.55   22.30
  -1  -4   0  444.06   21.20
   1  -4   0  483.35   21.90
   1  -4   0  451.25   20.90
   1   4   0  494.85   22.60
  -1   4   0  477.25   22.60
   1   4   0  473.65   21.80
   1   4   0  488.45   21.50
  -1   4   0  436.66   21.90
   1   4   0  460.55   22.10
   2  -4   0 1642.34   70.49
  -2  -4   0 1622.94   69.49
   2  -4   0 1811.72   69.89
   2  -4   0 1591.14   68.99
  -2  -4   0 1817.42   70.09
  -2   4   0 1800.02   69.19
  -2   4   0 1646.74   69.69
   2   4   0 1672.53   69.99
  -2   4   0 1776.32   70.49
   2   4   0 1722.13   69.59
   2   4   0 1661.03   69.49
   3  -4   0  729.13   31.30
   3  -4   0  774.82   32.00
  -3  -4   0  690.63   31.80
   3  -4   0  704.03   32.80
  -3  -4   0  772.22   32.40
   3   4   0  729.03   31.80
   3   4   0  726.13   32.30
  -3   4   0  736.03   32.80
  -3   4   0  684.13   31.80
   3   4   0  763.52   32.10
  -3   4   0  779.02   31.30
  -4  -4   0 2038.10   79.49
  -4  -4   0 1808.42   79.39
   4  -4   0 1998.50   79.39
  -4  -4   0 2052.39   79.89
   4  -4   0 1818.72   79.99
  -4   4   0 2021.50   78.79
  -4   4   0 2005.00   80.29
  -4   4   0 1853.41   79.29
   4   4   0 1979.30   79.69
   4   4   0 1922.11   79.39
   4   4   0 1907.01   79.69
   5  -4   0 1307.77   57.79
  -5  -4   0 1427.96   57.29
  -5  -4   0 1316.07   57.19
   5  -4   0 1335.27   56.39
   5  -4   0 1411.86   57.09
  -5  -4   0 1459.25   57.59
  -5   4   0 1341.97   56.99
   5   4   0 1353.06   57.09
  -5   4   0 1347.47   56.39
   5   4   0 1410.76   57.49
  -5   4   0 1391.06   57.89
  -6  -4   0    2.00    6.00
   6  -4   0    1.90    6.10
  -6  -4   0    2.10    5.60
  -6  -4   0   -0.60    5.90
   6  -4   0    3.70    4.80
   6   4   0   -0.90    5.40
   6   4   0   -3.10    5.70
  -6   4   0    3.40    6.40
  -6   4   0   -3.20    4.70
   7  -4   0  882.41   39.80
   7  -4   0  870.41   38.30
  -7  -4   0  868.41   39.60
  -7  -4   0  965.60   39.80
  -7  -4   0  931.71   39.40
  -7   4   0  963.20   40.10
  -7   4   0  891.31   38.70
   7   4   0  775.02   39.40
  -7   4   0  913.61   40.00
   7   4   0  864.51   39.30
   8  -4   0  348.97   18.80
  -8  -4   0  375.76   20.70
  -8  -4   0  367.66   20.00
   8  -4   0  342.87   20.40
  -8   4   0  356.46   20.50
   8   4   0  341.97   20.80
   8   4   0  347.47   20.20
  -8   4   0  335.57   18.70
  -8   4   0  342.37   21.60
   9  -4   0  292.17   19.10
  -9  -4   0  327.17   20.00
  -9  -4   0  320.77   19.10
   9  -4   0  311.17   17.60
   9   4   0  292.47   20.10
  -9   4   0  317.67   18.90
   9   4   0  299.27   19.30
  -9   4   0  287.97   17.40
  -9   4   0  300.07   20.90
  10  -4   0   70.09   11.30
 -10  -4   0   49.50    8.90
  10  -4   0   82.29   12.80
 -10  -4   0   46.50    8.30
 -10   4   0   57.39    9.60
  10   4   0   58.99    9.30
 -10   4   0   48.40    9.60
 -10   4   0   54.59    7.00
  10   4   0   59.09    9.10
  11  -4   0   30.60    6.70
 -11  -4   0   19.90    6.70
 -11  -4   0   22.20    8.10
  11  -4   0   15.90    6.70
 -11   4   0   25.00    9.20
  11   4   0   16.00    7.80
  11   4   0   20.60    8.20
 -11   4   0   14.20    7.60
 -11   4   0   27.00    5.60
  12  -4   0   31.50    9.30
  12  -4   0   34.20    7.00
  12  -4   0   24.60    6.00
 -12  -4   0   18.80    6.30
 -12  -4   0   22.80    8.30
  12   4   0   33.30    7.90
 -12   4   0   18.60    8.20
  12   4   0   24.10    6.90
 -12   4   0   27.10    5.00
 -12   4   0   33.70    7.10
 -13  -4   0   14.00    7.60
 -13  -4   0   24.20    6.50
  13  -4   0   18.50    5.60
  13  -4   0   19.80    8.90
  13   4   0   21.80    6.60
  13   4   0   28.30    5.30
 -13   4   0   18.30    4.70
 -13   4   0    9.40    9.00
  13   4   0   15.40   12.50
 -13   4   0   31.70    5.80
  14  -4   0   -7.80    5.30
  14  -4   0  -13.60    7.60
  14  -4   0   -4.20    5.20
  14   4   0    6.00    5.60
 -14   4   0   -8.40    4.40
  14   4   0   -9.40    5.70
   0  -5   0   -0.50    5.00
   0  -5   0    1.60    4.50
   0   5   0   -3.40    5.60
   0   5   0    2.90    4.60
   0   5   0    3.60    5.40
   1  -5   0   77.39    8.90
  -1  -5   0   90.19   11.30
   1  -5   0   78.89   11.10
  -1  -5   0   84.49    9.30
   1   5   0   82.19   10.30
  -1   5   0   81.39   11.40
   1   5   0   94.39   11.60
   1   5   0   88.69   11.20
   1   5   0   87.89    9.60
  -1   5   0   68.39   10.80
  -2  -5   0  948.41   40.00
   2  -5   0  864.11   38.60
   2  -5   0  919.91   39.80
  -2  -5   0  868.61   39.10
  -2   5   0  857.11   39.70
  -2   5   0  918.51   40.70
   2   5   0  919.61   40.10
   2   5   0  985.20   40.70
  -2   5   0  946.51   38.80
   2   5   0  934.81   39.40
   2   5   0  960.00   39.40
  -3  -5   0  337.17   18.40
  -3  -5   0  273.57   17.20
   3  -5   0  324.67   19.10
   3  -5   0  357.66   17.90
   3  -5   0  325.37   16.50
   3   5   0  313.27   17.40
  -3   5   0  336.57   19.00
  -3   5   0  329.37   17.70
   3   5   0  302.47   17.90
  -3   5   0  363.96   16.80
   3   5   0  330.87   18.20
  -4  -5   0   35.90    6.30
   4  -5   0   34.60    7.30
  -4  -5   0   31.90    6.40
   4  -5   0   28.50    5.40
   4  -5   0   30.30    6.40
  -4   5   0   33.40    5.70
  -4   5   0   30.20    6.00
   4   5   0   35.50    6.80
   4   5   0   41.00    7.00
   4   5   0   28.90    6.20
  -4   5   0   31.80    7.40
  -5  -5   0  117.49   12.20
   5  -5   0  109.49   13.40
   5  -5   0  117.79   12.50
  -5  -5   0  132.19   13.00
  -5  -5   0  121.09   12.70
  -5   5   0  119.39   11.80
   5   5   0  135.19   13.30
  -5   5   0  125.89   14.40
  -5   5   0  124.99   11.20
   5   5   0  119.59   12.10
  -6  -5   0   70.09   11.70
  -6  -5   0   76.19   12.40
   6  -5   0   73.49   12.60
  -6  -5   0   73.79   11.80
   6   5   0   71.19   11.90
   6   5   0   62.29    8.60
  -6   5   0   71.39    9.40
  -6   5   0   78.79   11.30
  -6   5   0   91.09   10.80
   7  -5   0    4.70    7.20
  -7  -5   0    8.90    7.00
  -7  -5   0   15.60    6.60
  -7  -5   0   10.50    6.60
   7  -5   0   10.50    5.80
   7   5   0   16.60    7.10
  -7   5   0   12.00    6.10
  -7   5   0   13.00    7.20
   7   5   0    9.20    6.60
  -8  -5   0  278.77   18.20
   8  -5   0  268.37   15.90
  -8  -5   0  252.07   17.60
   8  -5   0  260.57   18.60
   8   5   0  249.38   17.70
  -8   5   0  250.37   16.60
  -8   5   0  267.77   18.90
  -8   5   0  248.48   19.10
   8   5   0  256.37   18.40
  -9  -5   0    0.70    7.10
   9  -5   0   25.40    7.90
  -9  -5   0   -3.50    6.70
   9  -5   0    1.20    5.90
  -9   5   0   12.60    8.80
  -9   5   0   14.00    7.80
   9   5   0   10.80    7.10
  -9   5   0    9.70    5.90
   9   5   0    5.30    7.30
  10  -5   0    1.50    6.90
 -10  -5   0    4.70    7.60
 -10  -5   0   11.50    6.70
  10  -5   0   18.30    6.30
  10   5   0    8.60    6.90
 -10   5   0    8.20    7.60
 -10   5   0   18.10    9.20
  10   5   0   16.70    7.50
 -10   5   0   10.30    5.30
  11  -5   0   31.30    7.40
 -11  -5   0   21.60    6.80
  11  -5   0   16.60    5.80
 -11  -5   0   13.40    7.60
 -11   5   0   23.40    5.20
 -11   5   0   29.40    7.90
  11   5   0   25.70    7.20
 -11   5   0   39.10    9.40
  11   5   0   19.40    7.00
  12  -5   0   13.60    5.40
 -12  -5   0    1.90    5.60
 -12  -5   0   -5.80    6.30
  12  -5   0   -4.30    4.70
 -12   5   0    9.70    6.10
  12   5   0   -6.20    6.50
 -12   5   0  -16.50    8.00
 -12   5   0    7.30    4.40
  12   5   0   -2.90    6.10
  13  -5   0   -7.60    7.80
  13  -5   0   -0.50    5.40
 -13  -5   0   10.00    8.60
  13  -5   0    4.90    5.00
 -13  -5   0    4.50    7.90
  13   5   0    7.20    5.50
 -13   5   0    8.50    5.90
 -13   5   0    3.70    4.30
   0  -6   0  105.59   10.30
   0  -6   0   97.29   12.80
   0   6   0  100.09   12.90
   0   6   0   93.59   12.70
   0   6   0  108.89   11.20
  -1  -6   0  123.79   11.40
   1  -6   0  130.09   10.80
   1  -6   0  143.39   13.40
  -1  -6   0  128.49   12.80
   1   6   0  135.59   14.10
   1   6   0  160.98   12.20
   1   6   0  125.69   13.60
  -1   6   0  121.29   13.50
  -1   6   0  123.79   13.50
   1   6   0  140.69   12.70
   2  -6   0   32.20    6.70
  -2  -6   0   34.70    7.40
   2  -6   0   30.20    5.40
  -2  -6   0   33.60    6.20
   2   6   0   25.20    7.10
   2   6   0   44.90    7.00
  -2   6   0   33.50    6.30
   2   6   0   26.40    6.50
  -2   6   0   15.60    7.60
  -2   6   0   34.10    6.80
   2   6   0   23.10    7.50
  -3  -6   0  283.57   17.00
  -3  -6   0  304.97   18.10
   3  -6   0  307.47   18.00
   3  -6   0  291.47   16.20
   3   6   0  320.87   17.90
  -3   6   0  316.97   16.80
   3   6   0  302.17   19.00
   3   6   0  323.87   19.00
  -3   6   0  314.27   19.30
   3   6   0  294.57   17.60
  -3   6   0  297.67   18.30
  -4  -6   0  772.72   35.00
   4  -6   0  709.23   33.00
   4  -6   0  769.42   35.90
   4  -6   0  781.62   34.40
  -4  -6   0  731.03   34.00
   4   6   0  740.43   34.00
   4   6   0  763.22   35.40
  -4   6   0  775.82   33.30
  -4   6   0  750.62   34.50
  -4   6   0  752.92   35.60
   4   6   0  785.02   34.30
   5  -6   0  234.08   18.20
   5  -6   0  222.68   14.30
   5  -6   0  220.08   16.00
  -5  -6   0  235.08   16.00
  -5  -6   0  252.77   16.70
  -5   6   0  237.88   18.20
  -5   6   0  237.58   14.80
  -5   6   0  235.48   16.40
   5   6   0  239.48   16.50
   5   6   0  228.18   16.00
  -6  -6   0  178.58   15.60
  -6  -6   0  166.48   14.60
   6  -6   0  179.18   13.80
   6  -6   0  201.08   15.00
   6  -6   0  180.08   16.60
   6   6   0  174.68   15.10
  -6   6   0  171.38   13.80
  -6   6   0  179.98   14.50
   6   6   0  184.58   16.00
  -6   6   0  184.38   16.40
  -7  -6   0  814.32   39.40
  -7  -6   0  908.71   39.60
  -7  -6   0  890.41   40.20
   7  -6   0  894.71   41.10
   7   6   0  887.91   40.00
  -7   6   0  850.41   38.90
   7   6   0  868.31   39.30
  -7   6   0  892.11   40.70
   8  -6   0  482.45   26.90
  -8  -6   0  516.75   26.00
  -8  -6   0  523.15   26.60
  -8  -6   0  483.55   26.10
   8   6   0  518.75   25.80
  -8   6   0  472.45   24.90
   8   6   0  494.75   26.40
  -8   6   0  494.25   27.30
  -8   6   0  503.55   27.10
   9  -6   0   39.80    8.80
   9  -6   0   41.90    6.70
  -9  -6   0   35.60    7.40
  -9  -6   0   40.10    8.50
   9   6   0   33.60    7.90
  -9   6   0   37.90    9.40
  -9   6   0   36.00    6.60
   9   6   0   45.20    8.30
  -9   6   0   40.80    8.60
  10  -6   0   35.90    5.70
  10  -6   0   33.40    8.10
 -10  -6   0   28.40    8.40
 -10  -6   0   39.30    7.10
 -10   6   0   18.00    6.00
 -10   6   0   36.30    8.10
  10   6   0   23.70    6.90
 -10   6   0   13.90    8.90
  10   6   0   14.90    6.30
 -11  -6   0   -5.20    6.80
  11  -6   0    7.70    4.70
 -11  -6   0   -1.80    5.50
  11  -6   0   12.60    5.70
  11   6   0    1.10    5.60
  11   6   0    2.70    6.30
 -11   6   0   13.30    4.90
 -11   6   0   -3.30    6.50
 -11   6   0  -11.00    8.00
  12  -6   0   21.20    5.80
  12  -6   0   14.20    4.80
 -12  -6   0   13.90    9.10
 -12  -6   0   12.40    6.80
 -12   6   0    5.60    4.40
  12   6   0    7.90    5.40
   0  -7   0   -1.20    5.30
   0  -7   0    3.90    6.50
   0   7   0    5.30    7.50
   0   7   0    1.30    6.00
   0   7   0    3.70    7.00
  -1  -7   0  479.75   24.80
   1  -7   0  493.05   25.00
   1  -7   0  463.15   22.70
  -1  -7   0  448.16   23.30
  -1   7   0  488.75   25.70
   1   7   0  477.65   23.80
   1   7   0  472.85   25.50
   1   7   0  479.95   24.40
  -1   7   0  474.45   25.20
   1   7   0  473.35   25.60
   2  -7   0  327.17   19.50
  -2  -7   0  265.57   17.20
   2  -7   0  303.57   16.80
  -2  -7   0  290.87   18.70
   2   7   0  301.57   20.10
   2   7   0  308.57   18.00
  -2   7   0  327.17   20.40
  -2   7   0  299.37   19.50
  -2   7   0  317.37   17.90
   2   7   0  292.07   18.50
   2   7   0  312.57   20.10
  -3  -7   0   19.80    7.40
   3  -7   0   25.30    7.10
  -3  -7   0   28.00    6.70
   3  -7   0   31.90    5.80
   3   7   0   26.30    7.20
   3   7   0   19.90    7.60
   3   7   0   26.90    8.40
  -3   7   0   27.30    8.50
   3   7   0   35.40    7.20
  -3   7   0   33.00    7.40
  -3   7   0   39.00    8.10
   4  -7   0   26.40    5.70
  -4  -7   0   20.50    7.00
  -4  -7   0   10.50    6.50
   4  -7   0   16.30    6.50
  -4   7   0   19.90    7.10
  -4   7   0   25.40    7.20
   4   7   0   18.80    7.90
  -4   7   0   30.10    8.70
   4   7   0   10.20    6.80
   4   7   0   12.30    7.70
   4   7   0   24.40    6.70
  -5  -7   0   69.99    9.50
  -5  -7   0   90.99   12.40
   5  -7   0   68.49    8.60
   5  -7   0   78.29   11.20
  -5   7   0   89.79   15.90
   5   7   0  102.79   14.70
   5   7   0   70.99   10.80
  -5   7   0   73.19    9.00
   5   7   0   78.09    9.40
   5   7   0   84.29   12.50
  -5   7   0   89.79   12.30
  -6  -7   0   47.40    7.80
   6  -7   0   40.60    8.00
  -6  -7   0   31.90    7.50
   6  -7   0   46.80    7.20
   6  -7   0   53.79   10.20
  -6   7   0   54.59    8.20
  -6   7   0   42.50    9.30
   6   7   0   58.39    8.10
  -6   7   0   43.70    7.60
   6   7   0   49.20    8.40
  -7  -7   0    5.20    7.30
   7  -7   0   17.80    8.90
  -7  -7   0   14.90    6.60
   7  -7   0   15.00    5.90
   7   7   0    7.10    6.90
  -7   7   0   12.10    6.90
   7   7   0    7.80    6.60
  -7   7   0    9.90    7.90
  -8  -7   0   12.20    7.00
   8  -7   0   -2.70    4.80
   8  -7   0    4.20    7.00
  -8  -7   0   12.40    6.40
  -8   7   0    2.40    7.40
   8   7   0    3.90    6.20
  -8   7   0    8.50    6.00
   8   7   0   -6.20    6.10
   9  -7   0  213.78   15.60
  -9  -7   0  155.38   15.90
   9  -7   0  186.78   11.30
  -9   7   0  168.38   13.10
  -9   7   0  135.99   15.00
   9   7   0  162.18   14.20
  -9   7   0  162.58   16.60
   9   7   0  169.18   13.80
 -10  -7   0   22.00    6.00
  10  -7   0   21.70    6.10
 -10  -7   0    5.70    7.10
 -10   7   0   30.00    8.70
 -10   7   0   11.00    4.50
  10   7   0   18.20    6.50
  10   7   0   14.40    5.60
 -11  -7   0    4.70    6.50
  11  -7   0   -2.60    5.80
 -11   7   0   -0.40    4.50
 -11   7   0   -9.40    6.60
  11   7   0   -2.10    5.30
   0  -8   0  233.08   15.20
   0  -8   0  228.88   17.50
   0   8   0  240.78   18.80
   0   8   0  242.78   17.20
   0   8   0  231.68   18.10
  -1  -8   0    2.40    5.60
   1  -8   0   11.50    6.70
   1  -8   0   13.50    5.70
  -1  -8   0   16.10    7.30
   1   8   0   15.30    6.80
   1   8   0    9.60    7.60
  -1   8   0   13.90    8.30
   1   8   0   17.40    8.00
   1   8   0    5.50    6.60
  -1   8   0   24.10    7.80
  -1   8   0   14.20    7.90
   2  -8   0    0.70    6.50
  -2  -8   0    0.40    5.40
  -2  -8   0   -0.20    6.50
   2  -8   0    1.30    5.10
   2   8   0   -7.40    5.80
   2   8   0   -9.40    6.30
  -2   8   0   -1.10    7.00
  -2   8   0   -5.40    7.40
   2   8   0   -4.20    7.20
   2   8   0    1.60    7.90
  -2   8   0    6.90    7.30
   3  -8   0   -2.20    4.80
   3  -8   0    4.00    6.80
  -3  -8   0   -4.10    5.30
  -3  -8   0   -0.10    6.30
  -3   8   0    2.60    7.50
   3   8   0   -2.90    7.20
  -3   8   0   -2.60    7.50
   3   8   0   -0.90    6.60
   3   8   0   -1.30    6.10
   3   8   0   -2.90    7.70
  -3   8   0   -9.70    6.90
  -4  -8   0   54.49    8.90
   4  -8   0   51.89    8.40
   4  -8   0   68.09    9.30
  -4  -8   0   50.39    7.40
  -4   8   0   58.69    8.70
   4   8   0   68.79   10.50
  -4   8   0   65.49   10.40
   4   8   0   56.99    7.90
  -4   8   0   57.19    8.80
   4   8   0   69.79   11.50
   4   8   0   57.69    9.30
   5  -8   0   17.80    4.90
  -5  -8   0   23.40    7.70
  -5  -8   0   23.60    6.90
   5  -8   0   15.60    6.70
   5   8   0    6.60    8.10
  -5   8   0   20.70    8.60
   5   8   0   22.90    6.50
  -5   8   0   29.50    7.80
   5   8   0   28.50    7.40
  -5   8   0   17.60    7.00
  -6  -8   0   10.80    6.30
   6  -8   0   14.50    5.90
  -6  -8   0    0.40    5.90
   6  -8   0    6.10    4.20
  -6   8   0    9.90    7.20
  -6   8   0    7.00    7.30
   6   8   0   17.30    6.20
   6   8   0   -3.10    5.60
   6   8   0    0.40    8.10
  -6   8   0    3.80    6.20
  -7  -8   0   60.49    9.90
  -7  -8   0   36.70    8.20
   7  -8   0   52.79    8.20
  -7   8   0   46.90    8.10
   7   8   0   45.20    8.70
  -7   8   0   39.30    6.20
   7   8   0   50.49    7.00
   8  -8   0    4.70    4.30
   8  -8   0    4.80    6.70
  -8  -8   0    6.40    7.30
  -8  -8   0    1.00    5.20
   8   8   0    0.00    5.00
   8   8   0   -8.40    5.40
  -8   8   0    1.70    5.20
   9  -8   0  109.59   11.80
   9  -8   0  116.59    9.10
  -9   8   0   76.19   10.10
  -9   8   0   72.99   10.00
   9   8   0   86.29   10.30
   9   8   0   93.09    9.80
   0  -9   0   -8.50    5.30
   0  -9   0   -1.30    4.50
   0   9   0    6.90    7.10
   0   9   0    3.80    7.00
   0   9   0   -0.80    6.40
   1  -9   0  178.98   14.80
  -1  -9   0  148.39   14.50
  -1  -9   0  166.78   12.30
   1  -9   0  173.08   11.90
  -1   9   0  205.38   16.90
  -1   9   0  191.98   16.90
   1   9   0  174.28   14.30
   1   9   0  199.78   15.00
  -1   9   0  195.68   15.40
  -1   9   0  191.28   16.00
   1   9   0  210.58   17.30
   1   9   0  152.28   15.80
   2  -9   0  139.19    9.90
  -2  -9   0   96.79   13.20
   2  -9   0  127.79   12.70
  -2  -9   0  117.19   10.80
   2   9   0  105.99   11.70
  -2   9   0  153.68   15.10
   2   9   0  133.69   16.10
   2   9   0  133.39   14.70
  -2   9   0  136.49   15.00
   2   9   0  119.49   12.50
  -2   9   0  148.39   14.20
   3  -9   0    2.80    5.40
  -3  -9   0    1.50    6.10
  -3  -9   0   -3.30    4.70
  -3   9   0   -1.10    6.50
   3   9   0   -3.60    5.50
  -3   9   0    4.50    7.20
   3   9   0   -2.80    6.70
  -3   9   0   -7.20    6.30
   3   9   0  -13.80    6.50
   4  -9   0   30.40    6.10
  -4  -9   0   38.90    7.20
   4  -9   0   50.49    7.10
  -4  -9   0   47.10    6.30
  -4   9   0   56.29    8.40
   4   9   0   39.20    9.10
   4   9   0   64.99    9.90
   4   9   0   38.20    8.20
   4   9   0   42.30    6.70
  -5  -9   0   24.70    7.40
   5  -9   0   32.90    4.00
  -5  -9   0   20.80    5.60
   5  -9   0   19.00    5.70
   5   9   0   40.60    9.30
  -5   9   0   33.50    7.40
  -5   9   0   29.10    8.00
   5   9   0   29.80    5.80
   5   9   0   16.20    4.80
  -5   9   0   31.50    6.50
  -6  -9   0   22.40    4.80
   6  -9   0   24.80    4.10
   6  -9   0    8.10    6.10
   6   9   0    7.80    5.40
  -6   9   0   13.80    5.60
   6   9   0   24.80    9.20
   6   9   0   21.90    5.30
  -6   9   0   24.70    7.00
  -7  -9   0   10.40    4.70
   7  -9   0   14.80    4.00
  -7   9   0   -2.00   12.00
   7   9   0    9.80    5.60
   7   9   0   10.50    5.00
   0 -10   0  117.19    9.10
   0  10   0  163.68   14.00
   0  10   0  127.09   14.30
  -1 -10   0    1.90    4.00
   1 -10   0   -6.10    3.70
   1 -10   0    2.70   11.40
  -1  10   0   -0.90    7.40
   1  10   0   12.80    5.00
  -1  10   0   14.70    5.90
  -1  10   0    3.60    5.40
   1  10   0   12.40    6.30
  -2 -10   0   28.70    4.80
   2 -10   0   33.90    4.30
   2 -10   0   21.60   11.30
   2  10   0   45.00    6.00
   2  10   0   49.90    7.50
  -2  10   0   36.80    7.80
   2  10   0   36.20    5.30
  -2  10   0   39.60    6.70
   3 -10   0   32.70    4.30
  -3 -10   0   36.30    5.00
   3  10   0   40.00    5.80
  -3  10   0   53.89    6.90
  -3  10   0   45.30    7.90
   3  10   0   52.79    7.30
  -4 -10   0    9.40    4.50
  -4  10   0    2.90    5.80
  -4  10   0   19.90    8.00
   4  10   0   15.90    5.30
   4  10   0   21.70    6.40
   4  10   0    9.00    4.90
 -14   0   1   14.40    7.10
  14   0  -1   -4.40    7.70
  13   0  -1    1.40    5.10
  13   0  -1    5.80    9.10
 -13   0   1    2.90    6.50
  12   0  -1  -11.10    5.40
  12   0  -1   -2.80    7.90
  12   0  -1   -4.70    7.00
 -11   0   1    2.30    7.60
  11   0  -1    3.90    8.30
  11   0  -1    8.00    6.20
  11   0  -1   -5.50    7.20
  10   0  -1    5.00    5.80
 -10   0   1    2.10    6.80
  10   0  -1   -4.40    7.00
  10   0  -1  -12.60    7.60
  -9   0   1   -3.10    6.40
   9   0  -1    0.30    5.50
   9   0  -1  -12.70    6.50
   9   0  -1   -6.70    6.30
   8   0  -1   -4.60    5.80
  -8   0   1   -1.20    6.20
   8   0  -1   -0.10    6.40
   8   0  -1    2.90    5.30
   7   0  -1   -1.40    5.50
  -7   0   1    1.80    5.60
   7   0  -1    6.60    5.00
   6   0  -1    1.70    5.40
   6   0  -1    0.60    4.50
  -6   0   1   -0.90    5.20
   5   0  -1    1.80    4.50
  -5   0   1    1.80    4.60
   5   0  -1    1.40    4.80
   4   0  -1    4.70    4.20
  -4   0   1   -0.90    4.10
   4   0  -1   -0.60    4.20
  -3   0   1    4.00    3.50
   3   0  -1    1.00    3.60
   3   0  -1    6.30    3.70
   2   0  -1    3.10    2.70
  -2   0   1    4.80    2.60
   2   0  -1    4.80    3.10
   1   0   1    0.80    1.70
   2   0   1    2.30    2.40
   2   0   1    7.90    2.30
  -2   0  -1    1.20    2.40
  -2   0  -1    3.80    2.90
   2   0   1   -1.20    2.80
   3   0   1    3.60    3.10
   3   0   1   -2.60    3.40
  -3   0  -1    2.10    3.70
   3   0   1    2.20    3.30
   4   0   1   -3.50    3.90
   4   0   1    0.90    3.70
  -4   0  -1    1.80    4.20
   4   0   1    4.00    3.40
   5   0   1    3.20    4.50
   5   0   1    1.90    3.60
   5   0   1   -1.20    4.30
  -5   0  -1    4.10    4.80
   6   0   1    1.70    4.70
   6   0   1   -0.80    5.00
   6   0   1    1.20    4.20
  -6   0  -1    3.20    5.30
   7   0   1   -3.30    5.10
  -7   0  -1   -2.90    6.00
   7   0   1   -0.10    5.50
   7   0   1   -4.10    4.30
  -8   0  -1    6.00    6.10
   8   0   1    4.30    6.00
   8   0   1   -2.60    6.30
   8   0   1    3.40    4.70
  -9   0  -1    0.90    6.30
   9   0   1   -4.70    4.80
   9   0   1   -2.00    6.90
   9   0   1   -4.60    6.40
 -10   0  -1    4.00    7.10
  10   0   1    1.20    8.00
  10   0   1    0.40    5.50
  11   0   1    1.70    5.50
 -11   0  -1    1.50    7.10
  11   0   1    5.20    8.30
  12   0   1   11.70    5.20
 -12   0  -1   -3.30    6.80
  12   0   1    6.00    8.10
  13   0   1   -4.60    7.70
 -13   0  -1   -5.70    5.60
  13   0   1    5.20    6.50
 -14   0  -1   -4.40    6.40
  14   0   1    1.70    7.80
  14   0   1   -0.80    5.90
  14   0   1    0.60    4.10
  15   0   1   -5.30    4.50
  15   0   1   -2.00    5.40
  15  -1  -1   29.40    5.70
 -15  -1   1   16.20    6.60
  15   1  -1    3.70    4.80
 -14  -1   1    5.70    7.30
 -14  -1   1   23.10    7.00
  14  -1  -1   34.90    6.20
  14  -1  -1   22.30    8.40
  14  -1  -1   19.00    5.20
  14   1  -1   18.10    6.70
 -14   1   1   18.20    8.40
  14   1  -1   29.10    8.60
  13  -1  -1  302.67   18.60
  13  -1  -1  348.67   22.40
  13  -1  -1  287.57   17.60
 -13  -1   1  288.67   18.80
 -13   1   1  274.07   19.00
  13   1  -1  294.77   20.00
  13   1  -1  261.57   17.00
  13   1  -1  334.77   21.00
  12  -1  -1  105.19   12.00
  12  -1  -1  109.19   16.90
 -12  -1   1  109.09   14.60
  12   1  -1  113.99   14.70
 -12   1   1  104.89   14.80
  12   1  -1   93.19   11.30
  12   1  -1   86.29   10.90
  11  -1  -1   64.59    9.80
  11  -1  -1   57.19    8.40
 -11  -1   1   60.89    9.60
  11   1  -1   55.89    9.40
  11   1  -1   70.99   11.10
  11   1  -1   63.09   10.20
 -11   1   1   57.29    9.20
 -10  -1   1  201.78   16.60
  10  -1  -1  206.68   15.30
  10  -1  -1  194.18   18.30
  10   1  -1  227.78   17.50
 -10   1   1  200.18   16.50
  10   1  -1  194.38   16.70
  10   1  -1  202.88   15.20
  -9  -1   1   59.69    7.80
   9  -1  -1   46.10    7.30
   9   1  -1   49.00    7.40
   9   1  -1   40.90    7.70
   9   1  -1   48.90    7.90
  -9   1   1   49.10    8.10
   8  -1  -1  138.09   11.80
   8  -1  -1  121.89   13.10
  -8  -1   1  127.29   13.10
  -8   1   1  142.69   13.60
   8   1  -1  135.89   13.60
   8   1  -1  133.49   12.00
   8   1  -1  123.19   13.00
   7  -1  -1  207.48   15.30
  -7  -1   1  248.78   15.20
   7  -1  -1  236.78   14.40
   7   1  -1  231.58   15.00
   7   1  -1  234.88   14.70
  -7   1   1  242.48   15.50
   7   1  -1  247.88   15.20
  -7   1   1  239.68   15.00
   6  -1  -1   55.49    7.10
  -6  -1   1   96.09   10.60
   6  -1  -1   76.39    9.60
   6   1  -1   71.29   10.30
  -6   1   1   83.29   10.10
  -6   1   1   78.69   11.00
   6   1  -1   81.89   10.20
   5  -1  -1  756.72   34.00
   5  -1  -1  789.32   34.00
  -5  -1   1  787.82   34.00
   5   1  -1  741.53   33.90
  -5   1   1  857.41   34.20
  -5   1   1  824.12   34.10
  -4  -1   1 2662.83  103.39
   4  -1  -1 2400.46  103.39
   4  -1  -1 2530.45  103.59
  -4   1   1 2723.23  103.59
   4   1  -1 2440.96  103.29
  -4   1   1 2671.03  103.49
   4   1  -1 2573.14  103.39
  -3  -1   1 3478.55  137.29
  -3  -1   1 3486.75  137.59
   3  -1  -1 3364.66  137.79
   3   1  -1 3257.87  137.49
  -3   1   1 3568.14  137.79
   3   1  -1 3394.06  137.49
  -3   1   1 3555.44  137.59
   1  -1  -1  823.32   33.00
  -1  -1   1  779.62   33.10
  -1  -1   1  819.02   33.30
  -1  -1   1  818.02   33.20
   1   1  -1  889.11   33.30
   1   1  -1  783.72   33.00
  -1   1   1  830.52   33.50
  -1   1   1  815.22   33.00
   0  -1  -1 1492.75   58.89
   0  -1   1 1412.56   58.89
   0  -1  -1 1471.55   58.99
   0  -1  -1 1449.55   58.79
   0   1  -1 1458.45   58.89
   0   1   1 1531.85   58.99
   0   1   1 1503.45   58.89
   0   1   1 1452.15   58.79
   1  -1   1   11.70    2.80
   1  -1   1   15.90    2.50
   1  -1   1   14.90    2.50
  -1  -1  -1   19.90    2.20
  -1  -1  -1   21.30    2.80
  -1  -1  -1   16.40    2.70
   1   1   1   19.10    2.30
  -1   1  -1   19.30    2.60
  -1   1  -1   18.40    2.80
  -1   1  -1   16.50    2.50
   1   1   1   15.50    2.50
  -3  -1  -1  329.67   15.30
  -3  -1  -1  364.56   15.30
   3  -1   1  293.27   14.60
   3  -1   1  303.77   15.00
  -3   1  -1  330.27   14.80
   3   1   1  351.16   15.40
   3   1   1  330.67   15.20
   4  -1   1   67.39    7.50
  -4  -1  -1   84.39    8.40
  -4  -1  -1   73.19    7.60
   4  -1   1   69.69    6.70
  -4   1  -1   70.99    8.90
   4   1   1   78.09    8.30
  -4   1  -1   82.49    7.30
   4   1   1   70.19    8.40
   5  -1   1   17.70    4.90
  -5  -1  -1   29.40    5.40
   5  -1   1   17.60    4.20
  -5   1  -1   23.60    5.70
   5   1   1   17.70    4.80
   5   1   1   20.20    5.10
  -5   1  -1   26.90    4.80
   6  -1   1 4679.83  181.28
   6  -1   1 4365.26  181.08
   6  -1   1 4364.06  181.28
  -6  -1  -1 4607.64  181.48
   6   1   1 4477.75  181.38
   6   1   1 4282.87  181.28
  -6   1  -1 4604.24  181.58
  -6   1  -1 4832.02  181.38
  -7  -1  -1 1761.32   71.29
   7  -1   1 1667.33   70.69
   7  -1   1 1682.53   71.09
   7  -1   1 1785.62   70.99
   7   1   1 1765.52   71.19
   7   1   1 1668.03   70.79
  -7   1  -1 1809.42   70.99
  -7   1  -1 1777.72   71.49
   7   1   1 1639.44   71.09
   8  -1   1   48.30    6.40
  -8  -1  -1   57.39    7.50
   8  -1   1   44.30    6.80
   8  -1   1   38.50    6.90
  -8   1  -1   42.00    7.50
   8   1   1   44.30    7.30
   8   1   1   44.90    6.90
   8   1   1   48.60    8.80
   9  -1   1 1746.03   67.69
  -9  -1  -1 1574.14   67.59
   9  -1   1 1638.34   67.59
   9  -1   1 1524.65   66.79
   9   1   1 1512.65   66.79
  -9   1  -1 1665.43   67.69
   9   1   1 1677.23   67.69
   9   1   1 1559.94   67.49
  10  -1   1  928.51   40.40
 -10  -1  -1  908.21   40.30
  10  -1   1  848.62   38.90
  10  -1   1  896.61   40.00
 -10   1  -1  872.31   40.20
  10   1   1  867.61   40.00
  10   1   1  845.82   38.80
  10   1   1  934.91   40.60
  11  -1   1   -2.80    7.40
  11  -1   1    3.50    6.80
  11  -1   1    2.70    5.70
 -11  -1  -1    8.20    7.60
  11   1   1    0.00    7.70
  11   1   1    4.90    7.40
 -11   1  -1   -5.90    7.30
  11   1   1    2.50    5.40
  12  -1   1  257.27   15.30
 -12  -1  -1  215.38   17.60
  12  -1   1  245.68   18.00
  12  -1   1  253.07   20.10
 -12   1  -1  219.08   17.80
  12   1   1  234.88   17.70
  12   1   1  238.88   14.80
  12   1   1  229.28   19.40
  13  -1   1   49.40    6.90
  13  -1   1   71.19   10.50
 -13  -1  -1   49.00    8.30
  13  -1   1   42.40    7.80
  13   1   1   50.89    9.50
 -13   1  -1   63.29    9.00
  13   1   1   44.10    6.50
  14  -1   1   -4.60    4.10
 -14  -1  -1   -1.20    6.90
  14  -1   1    7.20    5.70
  14  -1   1  -11.70    7.70
  14   1   1   -5.70    4.00
  14   1   1    2.60    8.20
 -14   1  -1   -5.10    7.30
  15  -1   1   -8.30    4.90
  15   1   1    2.60    4.60
 -14  -2   1   33.90    8.90
 -14  -2   1   45.40    8.10
  14  -2  -1   42.80    6.50
  14  -2  -1   44.10    6.50
  14  -2  -1   50.69    9.70
  14   2  -1   50.39    7.80
  14   2  -1   36.30    5.90
  13  -2  -1    5.90    6.30
  13  -2  -1   -1.30    5.60
 -13  -2   1    2.80    7.40
  13  -2  -1    9.40    8.50
 -13  -2   1    6.40    5.90
  13   2  -1    0.90    6.80
  13   2  -1   -2.10    7.60
 -13   2   1   -7.50    7.10
  13   2  -1   -2.40    5.00
 -13   2   1   16.00    4.20
 -12  -2   1    0.10    6.70
  12  -2  -1   -7.80    5.70
  12  -2  -1    3.20    6.00
  12  -2  -1    1.70    8.30
 -12  -2   1   -3.80    6.90
 -12   2   1   -8.00    7.50
  12   2  -1    5.80    8.10
  12   2  -1   -5.70    6.70
  12   2  -1   -4.90    5.40
 -12   2   1    1.40    4.70
  11  -2  -1   80.69   12.60
  11  -2  -1   69.49   12.50
 -11  -2   1   58.29    8.90
 -11  -2   1   61.69    8.90
  11   2  -1   65.79    8.80
  11   2  -1   63.19   10.00
  11   2  -1   61.69   10.00
 -11   2   1   80.79   11.00
 -11   2   1   64.69    9.80
  10  -2  -1  584.84   27.30
 -10  -2   1  573.74   27.50
 -10  -2   1  536.05   27.60
  10  -2  -1  552.24   27.60
  10   2  -1  566.74   28.40
  10   2  -1  541.35   28.50
 -10   2   1  568.84   28.30
  10   2  -1  534.75   27.60
  -9  -2   1   26.90    7.20
  -9  -2   1   37.20    7.00
   9  -2  -1   32.40    6.90
   9  -2  -1   34.70    7.30
   9   2  -1   29.40    7.60
   9   2  -1   21.10    7.70
  -9   2   1   24.40    6.10
  -9   2   1   41.40    8.50
  -9   2   1   35.70    7.60
   8  -2  -1  217.08   14.40
  -8  -2   1  231.58   14.90
   8  -2  -1  226.98   15.30
  -8  -2   1  251.47   15.60
  -8   2   1  222.88   16.40
  -8   2   1  241.08   15.50
   8   2  -1  243.98   16.40
   8   2  -1  225.18   15.70
  -8   2   1  228.08   13.90
   7  -2  -1 2268.37   97.09
  -7  -2   1 2408.06   97.29
  -7  -2   1 2435.76   97.69
   7  -2  -1 2325.77   97.89
  -7   2   1 2491.25   97.99
   7   2  -1 2352.06   97.69
  -7   2   1 2347.67   96.89
   7   2  -1 2448.06   97.89
  -7   2   1 2499.65   97.99
  -6  -2   1   56.89    6.90
   6  -2  -1   56.09    8.20
   6  -2  -1   55.19    9.60
  -6  -2   1   57.79    9.30
  -6   2   1   57.69    7.90
   6   2  -1   54.49    7.10
  -6   2   1   63.59    9.70
  -6   2   1   51.69    7.30
   6   2  -1   45.30    6.50
  -5  -2   1 1165.38   48.00
   5  -2  -1 1090.19   47.50
   5  -2  -1 1116.29   48.60
  -5  -2   1 1190.08   48.40
   5   2  -1 1184.18   48.50
  -5   2   1 1198.18   48.60
  -5   2   1 1196.88   48.60
  -5   2   1 1187.98   47.70
   5   2  -1 1127.99   48.30
  -4  -2   1 3624.44  138.79
  -4  -2   1 3486.95  138.79
   4  -2  -1 3281.17  139.09
   4  -2  -1 3167.78  138.19
  -4   2   1 3567.44  138.89
   4   2  -1 3532.05  138.89
  -4   2   1 3478.15  138.39
   4   2  -1 3376.66  138.89
  -4   2   1 3666.93  139.19
   3  -2  -1 6633.64  264.17
  -3  -2   1 6156.98  263.67
  -3  -2   1 7118.89  263.97
   3   2  -1 6573.24  263.87
   3   2  -1 6650.73  263.87
   1  -2  -1  675.33   27.20
   1  -2  -1  621.34   27.70
   1  -2  -1  643.14   27.20
  -1  -2   1  714.93   27.50
  -1  -2   1  629.54   26.90
  -1   2   1  616.94   27.20
   1   2  -1  670.93   27.00
   1   2  -1  639.14   27.40
  -1   2   1  676.03   27.80
   1   2  -1  645.84   27.50
   0  -2  -1 3506.25  131.09
   0  -2  -1 3104.69  130.99
   0  -2   1 3395.66  131.19
   0  -2  -1 3312.07  131.39
   0  -2   1 3164.98  130.59
   0   2  -1 3094.89  131.09
   0   2  -1 3337.77  130.69
   0   2   1 3141.29  131.09
   0   2   1 3494.75  131.39
   2  -2   1 1679.83   62.89
  -2  -2  -1 1559.24   62.49
   2  -2   1 1432.86   62.79
  -2  -2  -1 1492.65   62.89
  -2  -2  -1 1570.44   62.89
   2  -2   1 1487.85   62.49
  -2   2  -1 1562.24   62.79
   2   2   1 1455.35   62.49
  -2   2  -1 1600.74   62.99
   2   2   1 1559.94   62.89
  -2   2  -1 1672.73   62.69
  -3  -2  -1  755.92   30.90
   3  -2   1  686.13   31.10
  -3  -2  -1  726.53   31.20
   3  -2   1  708.53   30.80
  -3  -2  -1  772.32   31.20
   3   2   1  695.83   30.70
  -3   2  -1  760.02   30.90
   3   2   1  766.42   31.30
  -3   2  -1  765.12   31.20
  -3   2  -1  741.03   31.20
  -4  -2  -1 2581.84  106.99
  -4  -2  -1 2750.42  106.89
   4  -2   1 2495.45  106.59
   4  -2   1 2484.25  106.79
  -4  -2  -1 2689.93  106.69
  -4   2  -1 2765.52  106.89
  -4   2  -1 2733.33  106.69
  -4   2  -1 2780.82  106.99
   4   2   1 2527.05  106.59
   4   2   1 2748.72  107.09
  -5  -2  -1  202.38   12.30
   5  -2   1  184.78   11.60
  -5  -2  -1  174.68   12.30
   5  -2   1  182.58   11.80
  -5   2  -1  209.58   11.90
  -5   2  -1  189.68   13.20
   5   2   1  194.28   12.00
  -5   2  -1  204.38   12.20
  -6  -2  -1  326.67   18.10
   6  -2   1  364.16   17.80
  -6  -2  -1  351.56   18.50
   6  -2   1  334.87   17.50
   6   2   1  367.56   18.50
  -6   2  -1  382.86   17.90
  -6   2  -1  384.26   19.20
  -6   2  -1  358.06   18.00
   6   2   1  332.47   18.10
  -7  -2  -1 1740.83   69.89
   7  -2   1 1585.54   69.39
   7  -2   1 1643.84   69.49
   7   2   1 1638.74   69.69
  -7   2  -1 1760.02   70.19
   7   2   1 1726.43   69.99
  -7   2  -1 1730.93   69.59
  -8  -2  -1 1184.18   49.60
   8  -2   1 1130.69   49.20
   8  -2   1 1123.09   49.00
   8   2   1 1118.99   49.40
  -8   2  -1 1171.68   49.20
   8   2   1 1193.08   49.80
  -8   2  -1 1187.08   49.99
   9  -2   1   65.79    8.10
   9  -2   1   81.59   12.40
  -9  -2  -1   71.99    8.60
   9  -2   1   78.89    9.10
  -9   2  -1   75.79   11.80
  -9   2  -1   87.19   14.10
   9   2   1   90.79   13.70
   9   2   1   86.39   12.60
  10  -2   1    3.30    7.20
  10  -2   1   -0.40    6.70
  10  -2   1    7.30    6.10
 -10  -2  -1   -2.20    6.80
 -10   2  -1    5.10    7.80
  10   2   1    3.60    7.40
  10   2   1    0.10    5.50
  10   2   1    4.40    6.90
  11  -2   1  436.56   23.70
  11  -2   1  424.26   22.80
 -11  -2  -1  465.65   24.50
  11  -2   1  461.35   25.30
  11   2   1  427.96   22.60
  11   2   1  447.76   24.60
 -11   2  -1  431.36   24.60
  11   2   1  450.25   25.00
  12  -2   1  122.19   13.70
 -12  -2  -1  119.49   14.00
  12  -2   1  146.59   17.10
  12  -2   1  123.89   11.70
  12   2   1  117.09   15.80
 -12   2  -1  118.29   15.30
  12   2   1  116.39   11.10
  12   2   1  106.59   13.90
  13  -2   1   -5.90    8.60
  13  -2   1    7.10    4.40
  13  -2   1    6.90    5.70
 -13  -2  -1   -0.10    5.50
  13   2   1    4.90    6.90
 -13   2  -1   -5.50    6.10
  13   2   1    3.80    4.20
  13   2   1   -4.10    5.60
 -14  -2  -1  107.39   14.60
  14  -2   1  155.88   16.60
 -14  -2  -1  139.69   13.80
  14  -2   1  127.99   10.00
  14  -2   1  136.49   11.40
 -14   2  -1  113.69   10.00
  14   2   1  116.89    9.50
  14  -3  -1    3.80    7.90
  14  -3  -1   -2.50    4.70
  14  -3  -1   15.00    4.90
 -14  -3   1   -6.40    6.30
 -14   3   1    0.60    4.00
  14   3  -1   11.10    5.60
  14   3  -1    1.50    4.80
  13  -3  -1   13.00    5.80
  13  -3  -1   16.70    8.90
 -13  -3   1   18.30    7.40
 -13  -3   1   26.70    6.30
  13   3  -1   10.40    5.30
 -13   3   1   -0.20    7.20
 -13   3   1   13.90    3.80
  13   3  -1   -1.10    7.20
  13   3  -1    4.10    6.40
  12  -3  -1   44.30    7.50
  12  -3  -1   67.99   10.80
 -12  -3   1   41.90    8.70
 -12  -3   1   46.40    8.90
  12   3  -1   47.70    8.70
 -12   3   1   35.10    9.30
  12   3  -1   47.90    7.60
 -12   3   1   58.69    8.40
  12   3  -1   49.00    9.30
 -11  -3   1   95.99   14.20
  11  -3  -1   90.89   11.90
 -11  -3   1   97.59   13.90
  11  -3  -1  101.59   12.50
  11   3  -1   77.59   10.50
  11   3  -1   75.89    9.90
 -11   3   1  100.79   10.40
 -11   3   1  110.39   15.20
 -11   3   1   76.99   13.00
 -10  -3   1    3.80    7.20
  10  -3  -1    0.00    6.20
  10  -3  -1    9.50    6.80
 -10  -3   1   -3.00    6.40
 -10   3   1   -0.90    4.90
  10   3  -1   -0.40    7.30
  10   3  -1    0.20    7.60
 -10   3   1    4.30    6.80
 -10   3   1   -0.90    7.80
   9  -3  -1  418.26   21.90
   9  -3  -1  436.36   23.30
  -9  -3   1  452.75   23.30
  -9  -3   1  452.95   23.80
  -9   3   1  436.76   24.40
  -9   3   1  413.66   21.40
   9   3  -1  432.96   23.70
  -9   3   1  450.95   23.40
   9   3  -1  431.46   24.20
   8  -3  -1   62.79   11.20
  -8  -3   1   58.49    7.80
  -8  -3   1   57.19    8.10
   8  -3  -1   62.49    9.90
   8   3  -1   55.89    7.90
   8   3  -1   56.89    8.00
  -8   3   1   69.99   11.90
  -8   3   1   73.29    9.50
  -8   3   1   40.70    8.50
   7  -3  -1  179.28   12.40
   7  -3  -1  187.38   14.20
  -7  -3   1  194.98   14.10
  -7  -3   1  198.68   14.10
  -7   3   1  186.88   12.20
   7   3  -1  190.18   14.30
  -7   3   1  203.08   14.40
   7   3  -1  207.68   15.00
  -7   3   1  203.78   15.50
   6  -3  -1  136.39   12.40
  -6  -3   1  157.98   12.20
  -6  -3   1  155.28   12.20
   6  -3  -1  124.99   10.10
  -6   3   1  130.19   10.30
  -6   3   1  141.09   13.20
   6   3  -1  150.78   12.00
   6   3  -1  154.08   12.80
  -6   3   1  140.89   12.60
   5  -3  -1  125.59   11.40
   5  -3  -1  134.69    8.60
  -5  -3   1   99.89   10.40
  -5  -3   1  124.29   11.20
  -5  -3   1  123.89   11.10
   5   3  -1  115.79   11.70
  -5   3   1  129.39   12.20
  -5   3   1  151.18   12.10
   5   3  -1  130.79   11.00
  -5   3   1  125.79    9.50
  -4  -3   1 2700.73  118.59
   4  -3  -1 3195.98  118.59
   4  -3  -1 2844.52  119.29
  -4  -3   1 3016.00  118.89
  -4  -3   1 3043.70  118.89
   4  -3  -1 2843.42  117.99
   4   3  -1 3057.79  118.89
  -4   3   1 3101.59  119.39
   4   3  -1 2841.32  118.79
  -4   3   1 2875.81  118.49
   4   3  -1 2945.21  118.89
  -3  -3   1    4.10    4.70
   3  -3  -1    3.80    4.20
   3  -3  -1    4.10    5.00
  -3  -3   1    2.10    3.90
  -3  -3   1    3.10    4.60
  -3   3   1    4.00    3.90
  -3   3   1    7.00    5.50
   3   3  -1    6.60    4.40
   3   3  -1   -1.00    4.20
  -3   3   1    3.00    3.30
   3   3  -1    3.10    4.40
   2  -3  -1   92.89    9.70
   2  -3  -1  105.99    8.60
  -2  -3   1   97.99    9.20
   2  -3  -1  104.09    8.20
  -2  -3   1   90.99    7.80
   2   3  -1   87.79    9.00
   2   3  -1   97.59    8.60
  -2   3   1   88.09    8.40
   2   3  -1   88.09    8.90
  -2   3   1  113.29    7.10
  -2   3   1   97.29    9.80
   1  -3  -1   50.49    8.50
   1  -3  -1   51.29    7.00
  -1  -3   1   51.99    6.10
  -1  -3   1   52.79    8.10
   1  -3  -1   47.20    7.50
   1   3  -1   57.09    6.80
  -1   3   1   48.70    7.40
   1   3  -1   40.70    5.00
   1   3  -1   57.49    8.30
  -1   3   1   51.79    8.60
   0  -3  -1   99.49    8.40
   0  -3   1  110.49    7.20
   0  -3  -1  122.49    9.20
   0  -3   1  119.89    9.10
   0   3  -1  126.99    7.50
   0   3  -1  111.99    9.50
   0   3  -1  117.79    9.40
   0   3   1  112.79    9.50
   0   3   1  114.69    9.10
   0   3   1  108.39    8.60
  -1  -3  -1    8.10    3.80
   1  -3   1   10.30    4.40
  -1  -3  -1   10.80    4.20
   1  -3   1    7.70    2.90
   1   3   1    9.50    3.80
   1   3   1    8.40    4.40
  -1   3  -1   11.10    4.00
   1   3   1    7.20    4.20
   1   3   1   12.10    4.10
  -1   3  -1    6.00    4.50
  -2  -3  -1 2237.18   87.39
  -2  -3  -1 2080.99   87.19
   2  -3   1 2250.37   87.29
   2  -3   1 2084.19   86.49
   2  -3   1 2100.89   87.59
   2   3   1 2250.37   87.29
   2   3   1 2127.69   87.39
  -2   3  -1 2309.87   86.99
   2   3   1 2126.39   86.89
  -2   3  -1 2174.28   87.59
  -2   3  -1 2025.60   87.19
  -3  -3  -1    8.10    4.40
   3  -3   1    8.90    4.70
   3  -3   1   10.60    3.80
  -3  -3  -1   10.00    4.40
   3  -3   1    9.90    4.40
  -3  -3  -1   10.20    4.80
  -3   3  -1    8.70    4.30
   3   3   1    7.70    4.20
   3   3   1    7.10    4.70
  -3   3  -1   12.30    5.00
  -3   3  -1    8.60    4.40
  -4  -3  -1  620.84   28.10
   4  -3   1  601.14   27.40
   4  -3   1  588.14   28.20
  -4  -3  -1  667.53   28.30
  -4  -3  -1  683.23   27.80
  -4   3  -1  620.84   28.00
  -4   3  -1  638.94   28.40
  -4   3  -1  632.24   27.60
   4   3   1  695.33   28.40
   4   3   1  632.24   27.70
   5  -3   1 1681.43   70.09
  -5  -3  -1 1671.13   70.69
  -5  -3  -1 1781.92   70.39
  -5  -3  -1 1741.73   70.59
   5  -3   1 1635.64   70.59
   5   3   1 1748.23   70.79
  -5   3  -1 1785.72   70.69
  -5   3  -1 1792.82   70.19
  -5   3  -1 1740.93   70.49
   5   3   1 1614.34   70.19
   6  -3   1   20.20    5.50
  -6  -3  -1   23.10    6.00
  -6  -3  -1   13.50    5.50
   6  -3   1   21.90    5.70
  -6  -3  -1   17.70    5.70
   6   3   1   23.70    6.10
  -6   3  -1   26.50    6.20
  -6   3  -1   17.10    5.10
   6   3   1   17.10    5.50
  -7  -3  -1  139.89   12.90
   7  -3   1  144.39   12.00
  -7  -3  -1  147.09   13.40
  -7  -3  -1  156.38   13.30
   7  -3   1  152.18   12.40
   7   3   1  144.09   12.50
  -7   3  -1  147.89   12.10
   7   3   1  147.69   13.40
  -7   3  -1  158.18   14.40
  -7   3  -1  154.08   12.60
   8  -3   1   27.80    6.70
  -8  -3  -1   30.60    7.70
   8  -3   1   34.90    6.80
  -8  -3  -1   26.20    7.40
   8   3   1   36.40    7.10
   8   3   1   35.80    7.30
  -8   3  -1   21.90    6.40
  -8   3  -1   39.80    7.10
  -8   3  -1   32.80    8.20
   9  -3   1  277.47   17.60
  -9  -3  -1  306.87   18.90
  -9  -3  -1  311.57   18.90
   9  -3   1  278.27   17.80
  -9   3  -1  287.47   17.70
  -9   3  -1  308.97   18.20
   9   3   1  299.57   18.60
  -9   3  -1  301.27   20.00
   9   3   1  293.87   19.00
 -10  -3  -1    0.50    6.40
 -10  -3  -1    9.80    7.10
  10  -3   1    7.80    7.90
  10  -3   1   -0.10    6.30
  10  -3   1    2.30    6.10
  10   3   1    6.80    7.00
 -10   3  -1    6.60    8.10
 -10   3  -1    9.80    5.90
 -10   3  -1    4.10    6.60
  10   3   1    1.40    6.90
  11  -3   1  160.68   16.80
  11  -3   1  160.48   13.90
  11  -3   1  147.79   13.50
 -11  -3  -1  184.18   15.40
 -11  -3  -1  182.18   16.50
 -11   3  -1  138.59   16.60
 -11   3  -1  152.98   14.10
  11   3   1  198.38   16.90
  11   3   1  171.98   16.00
 -11   3  -1  135.89   13.20
  12  -3   1  144.69   12.10
  12  -3   1  149.99   13.60
  12  -3   1  165.28   17.80
 -12  -3  -1  115.19   15.80
 -12  -3  -1  136.69   14.20
 -12   3  -1  135.69   12.00
  12   3   1  139.69   14.40
  12   3   1  129.69   15.50
  12   3   1  147.39   11.60
 -12   3  -1  143.59   15.60
 -13  -3  -1    9.50    6.10
  13  -3   1   10.20    5.80
  13  -3   1   10.60    8.70
 -13  -3  -1   10.20    7.70
  13  -3   1    7.60    4.70
 -13   3  -1   -0.10    4.90
 -13   3  -1   -4.50    6.90
  13   3   1   -3.50    6.50
  13   3   1   -2.60    4.40
  13   3   1    8.90    6.20
  14  -3   1   92.79   15.10
 -14  -3  -1   47.00    8.40
  14  -3   1   50.49    6.00
  14  -3   1   48.60    5.80
  14   3   1   52.49    5.90
  14  -4  -1   17.40    5.40
  14  -4  -1    6.60    5.40
 -14  -4   1   10.20    6.60
  14  -4  -1   32.30    8.20
 -14   4   1   12.20    4.10
  14   4  -1    9.60    6.20
 -13  -4   1   -5.00    6.10
  13  -4  -1   -7.30    4.80
  13  -4  -1    9.10    5.30
 -13  -4   1   14.70    7.20
 -13   4   1   -1.00    3.50
 -13   4   1  -15.40    8.50
  13   4  -1   12.20    6.10
  13   4  -1    3.50    5.00
  13   4  -1   -5.90    9.60
 -13   4   1    5.30    5.40
 -12  -4   1    0.20    5.60
  12  -4  -1    8.00    5.90
  12  -4  -1   -4.80    4.70
 -12  -4   1    6.40    6.90
 -12   4   1   -1.30    3.80
  12   4  -1   17.40    6.60
 -12   4   1    3.20    6.10
 -12   4   1    3.50    7.70
  12   4  -1   -1.50    6.40
  11  -4  -1   62.79    8.10
  11  -4  -1   79.69   13.10
 -11  -4   1   70.29    9.30
 -11   4   1   59.99    9.10
  11   4  -1   69.09    9.40
 -11   4   1   65.29    9.20
  11   4  -1   58.39    9.10
 -11   4   1   58.99    9.90
  10  -4  -1  438.56   24.10
 -10  -4   1  432.76   23.80
 -10  -4   1  427.26   23.60
  10  -4  -1  435.16   22.20
 -10   4   1  445.06   23.70
  10   4  -1  425.86   24.30
  10   4  -1  428.16   24.40
 -10   4   1  403.76   21.20
 -10   4   1  444.06   25.20
  -9  -4   1   20.00    7.80
  -9  -4   1   14.20    7.30
   9  -4  -1    3.80    5.80
   9  -4  -1   10.30    7.30
   9   4  -1   12.90    7.10
  -9   4   1    5.00    5.30
  -9   4   1    3.50    8.40
  -9   4   1    7.00    7.50
   9   4  -1   11.70    7.70
  -8  -4   1  295.37   18.10
   8  -4  -1  281.67   16.20
   8  -4  -1  278.67   18.70
  -8  -4   1  302.07   18.20
   8   4  -1  305.07   18.50
  -8   4   1  277.47   16.30
   8   4  -1  285.87   19.00
  -8   4   1  267.37   19.90
  -8   4   1  294.67   18.80
   7  -4  -1  867.61   39.00
  -7  -4   1  896.31   38.30
   7  -4  -1  829.32   36.80
  -7  -4   1  858.81   38.20
  -7   4   1  918.61   38.90
   7   4  -1  842.72   38.20
  -7   4   1  831.72   37.00
  -7   4   1  882.51   38.90
   7   4  -1  812.72   38.40
  -6  -4   1  241.48   15.90
  -6  -4   1  283.57   16.70
  -6  -4   1  274.57   16.30
   6  -4  -1  234.88   16.60
   6  -4  -1  251.57   14.10
  -6   4   1  301.77   17.30
  -6   4   1  257.67   14.80
  -6   4   1  276.17   17.10
   6   4  -1  286.77   16.80
   6   4  -1  254.77   16.30
   5  -4  -1   25.60    6.80
   5  -4  -1   32.70    5.80
  -5  -4   1   34.60    6.20
   5  -4  -1   31.10    4.80
  -5  -4   1   39.30    6.70
  -5  -4   1   27.20    5.80
   5   4  -1   33.10    6.40
   5   4  -1   37.90    6.50
  -5   4   1   30.00    5.30
  -5   4   1   33.20    6.90
   4  -4  -1    9.80    6.00
   4  -4  -1    8.80    5.10
  -4  -4   1   23.20    5.30
  -4  -4   1   27.40    6.00
  -4   4   1    6.80    4.80
   4   4  -1   11.00    5.40
  -4   4   1   17.40    4.50
   4   4  -1   11.80    5.60
  -4   4   1   17.10    6.70
   4   4  -1   12.80    5.70
  -3  -4   1   53.09    8.30
   3  -4  -1   37.20    6.80
   3  -4  -1   39.60    5.40
   3  -4  -1   47.60    6.00
  -3   4   1   39.10    7.00
   3   4  -1   29.50    5.70
  -3   4   1   32.90    5.50
  -3   4   1   42.10    4.80
   3   4  -1   36.90    6.00
   3   4  -1   31.00    5.70
  -2  -4   1   86.99    9.00
   2  -4  -1  118.19    9.40
   2  -4  -1  120.69   11.40
  -2  -4   1  101.89   10.50
   2  -4  -1  122.89   10.10
  -2   4   1  113.79   10.10
   2   4  -1   96.69    9.60
   2   4  -1   96.79   10.40
  -2   4   1  123.59   11.80
  -2   4   1  127.19    8.20
   2   4  -1  100.59   10.50
  -1  -4   1  227.78   13.50
   1  -4  -1  242.68   13.20
   1  -4  -1  221.58   14.20
  -1  -4   1  207.08   11.90
   1  -4  -1  219.68   12.60
   1   4  -1  227.98   12.30
   1   4  -1  215.58   13.50
   1   4  -1  217.88   13.60
  -1   4   1  210.08   13.00
  -1   4   1  229.68   14.00
   0  -4   1 1791.32   78.49
   0  -4   1 2023.60   79.59
   0  -4  -1 1873.81   79.09
   0  -4  -1 2063.99   79.59
   0   4   1 1914.01   79.49
   0   4  -1 1844.42   79.49
   0   4   1 2059.69   79.99
   0   4  -1 1955.80   78.69
   0   4  -1 1950.40   79.89
   0   4   1 2040.70   79.09
  -1  -4  -1 1024.50   41.10
   1  -4   1 1034.20   41.10
   1  -4   1  913.81   39.70
  -1  -4  -1  922.11   40.50
  -1   4  -1  921.01   40.90
   1   4   1  948.71   41.00
   1   4   1  982.60   41.40
  -1   4  -1  978.70   41.40
   1   4   1 1008.70   40.70
   1   4   1  942.91   40.40
   2  -4   1    6.40    3.60
   2  -4   1    6.80    5.30
  -2  -4  -1   -0.10    5.00
  -2  -4  -1    0.90    4.60
   2   4   1   -0.50    4.70
   2   4   1    1.50    4.30
  -2   4  -1    6.90    4.60
  -2   4  -1    5.00    5.00
   2   4   1   -4.50    5.40
  -2   4  -1   -0.40    5.40
   2   4   1    3.40    4.70
  -3  -4  -1 1177.38   52.89
   3  -4   1 1267.27   53.69
   3  -4   1 1353.06   53.09
  -3  -4  -1 1327.07   53.39
   3  -4   1 1243.78   51.99
  -3   4  -1 1252.67   52.99
   3   4   1 1293.37   53.09
   3   4   1 1181.18   52.49
  -3   4  -1 1387.96   52.59
   3   4   1 1223.68   53.19
  -3   4  -1 1311.17   53.69
   4  -4   1 2288.17   94.59
  -4  -4  -1 2116.79   93.99
  -4  -4  -1 2383.26   94.29
   4  -4   1 2461.85   94.09
   4  -4   1 2213.18   93.39
  -4  -4  -1 2372.86   93.79
  -4   4  -1 2426.86   93.59
  -4   4  -1 2408.36   94.59
   4   4   1 2323.27   94.19
   4   4   1 2162.48   93.59
  -4   4  -1 2280.97   93.99
  -5  -4  -1  413.36   21.20
   5  -4   1  402.06   21.30
  -5  -4  -1  423.26   21.00
  -5  -4  -1  438.76   21.60
   5  -4   1  433.86   20.50
  -5   4  -1  427.56   21.00
  -5   4  -1  446.86   22.20
   5   4   1  410.96   20.70
  -5   4  -1  442.66   20.60
   5   4   1  453.25   21.80
  -6  -4  -1   37.20    6.90
   6  -4   1   27.20    5.90
  -6  -4  -1   23.30    6.30
  -6  -4  -1   19.50    6.10
   6  -4   1   29.40    6.60
  -6   4  -1   24.00    6.80
  -6   4  -1   21.70    5.50
   6   4   1   27.40    7.00
   6   4   1   21.60    6.00
   7  -4   1  176.88   13.80
   7  -4   1  175.58   12.90
  -7  -4  -1  141.89   14.70
  -7  -4  -1  182.58   14.00
  -7  -4  -1  160.38   13.80
   7   4   1  159.38   13.70
   7   4   1  169.98   14.40
  -7   4  -1  183.88   13.30
  -7   4  -1  189.68   14.80
  -8  -4  -1   66.99    9.00
  -8  -4  -1   60.99    8.90
   8  -4   1   60.49    7.90
   8  -4   1   72.29    8.90
  -8  -4  -1   83.69   12.20
   8   4   1   59.99    8.70
  -8   4  -1   57.59    9.90
  -8   4  -1   73.89   11.60
  -8   4  -1   79.39   12.60
   8   4   1   69.29    8.40
  -9  -4  -1   27.00    7.50
   9  -4   1   22.00    6.90
  -9  -4  -1   13.50    7.40
   9  -4   1   21.40    7.00
   9   4   1   19.10    7.40
  -9   4  -1   19.20    7.50
   9   4   1   25.70    7.40
  -9   4  -1   14.10    8.30
  -9   4  -1   15.60    6.30
  10  -4   1   -2.00    6.00
  10  -4   1    0.30    6.30
 -10  -4  -1    0.00    7.40
 -10  -4  -1   -2.20    6.80
  10   4   1   -5.90    6.90
  10   4   1   -0.40    6.40
 -10   4  -1   -2.90    6.50
 -10   4  -1    8.00    8.10
 -10   4  -1   -5.60    5.70
  11  -4   1   90.99   11.60
 -11  -4  -1  102.29   14.60
 -11  -4  -1  101.29   12.60
  11  -4   1  108.79   16.20
  11  -4   1   88.09   11.50
  11   4   1   94.29   13.80
 -11   4  -1   92.29   11.00
 -11   4  -1   99.29   15.70
  11   4   1   84.79   13.80
 -11   4  -1   84.29   13.00
  12  -4   1  172.68   17.10
 -12  -4  -1  125.99   12.70
 -12  -4  -1  129.09   16.10
  12  -4   1  123.39   12.10
  12  -4   1  139.99   11.60
  12   4   1  120.79   13.90
  12   4   1  133.39   13.40
 -12   4  -1  125.89   11.70
 -12   4  -1  101.89   15.00
 -12   4  -1  137.99   12.70
  13  -4   1   -7.30    5.10
  13  -4   1    5.70    4.70
 -13  -4  -1    0.30    5.70
 -13  -4  -1    8.80    7.20
  13  -4   1    8.70    8.20
 -13   4  -1   12.80    5.20
  13   4   1   -2.10    5.50
 -13   4  -1   -1.90    4.20
  13  -5  -1   14.70    4.80
  13  -5  -1   12.50    5.60
 -13  -5   1   19.30    6.90
 -13   5   1   14.60    4.30
 -13   5   1    5.80    6.00
  13   5  -1   16.70    5.90
 -12  -5   1   60.19    9.00
  12  -5  -1   61.59   10.00
 -12  -5   1   39.90    6.80
  12  -5  -1   66.49    8.30
 -12   5   1   50.59    7.80
 -12   5   1   44.80    8.00
 -12   5   1   38.10    9.50
  12   5  -1   39.10    7.70
  12   5  -1   47.00    7.60
  11  -5  -1   67.59    9.60
 -11  -5   1   73.79   12.10
 -11  -5   1   51.39    9.20
 -11   5   1   44.90    9.70
 -11   5   1   52.19    9.10
 -11   5   1   66.39    8.50
  11   5  -1   56.29    8.90
  11   5  -1   56.89    8.80
 -10  -5   1   18.90    8.20
  10  -5  -1   28.60    6.30
  10  -5  -1   27.00    8.40
 -10  -5   1   21.70    7.10
  10   5  -1   25.40    7.70
 -10   5   1   23.20    9.30
  10   5  -1   12.80    8.00
 -10   5   1   33.60    8.20
 -10   5   1   24.90    5.80
  -9  -5   1  583.14   29.00
   9  -5  -1  588.14   27.40
   9  -5  -1  607.64   30.30
  -9  -5   1  630.24   30.00
  -9   5   1  546.85   27.40
  -9   5   1  586.14   29.80
   9   5  -1  562.54   29.80
   9   5  -1  619.64   29.70
  -9   5   1  584.04   30.60
   8  -5  -1  199.68   17.00
   8  -5  -1  221.78   13.70
  -8  -5   1  203.98   15.90
  -8  -5   1  210.18   16.80
   8   5  -1  191.48   16.70
  -8   5   1  196.18   17.40
  -8   5   1  193.18   14.30
  -8   5   1  220.18   17.40
   8   5  -1  207.28   16.20
  -7  -5   1  190.68   14.70
   7  -5  -1  169.98   12.30
  -7  -5   1  187.78   15.80
   7  -5  -1  179.98   15.80
   7   5  -1  173.88   15.70
   7   5  -1  171.78   14.90
  -7   5   1  204.98   15.90
  -7   5   1  170.08   13.50
  -7   5   1  177.68   16.60
  -6  -5   1 1139.89   45.90
  -6  -5   1 1105.19   45.70
   6  -5  -1 1071.49   46.80
  -6  -5   1  988.30   45.20
   6   5  -1 1134.99   46.00
  -6   5   1  917.71   46.20
   6   5  -1 1062.29   45.70
  -6   5   1  987.20   44.70
  -5  -5   1  496.45   25.30
   5  -5  -1  511.25   26.90
  -5  -5   1  560.24   26.30
  -5  -5   1  585.64   26.40
   5  -5  -1  565.94   25.70
  -5   5   1  522.75   24.10
   5   5  -1  556.54   26.20
   5   5  -1  530.95   26.10
  -5   5   1  518.25   25.20
   5   5  -1  540.85   26.50
  -5   5   1  557.24   27.20
   4  -5  -1   30.60    5.90
   4  -5  -1   31.30    5.80
  -4  -5   1   33.90    6.50
   4  -5  -1   34.40    7.50
  -4  -5   1   31.20    6.00
  -4   5   1   33.20    6.10
   4   5  -1   29.20    6.20
   4   5  -1   34.70    6.40
   4   5  -1   29.80    7.10
  -4   5   1   33.50    7.70
  -4   5   1   38.20    5.30
   3  -5  -1   14.10    5.30
  -3  -5   1    0.50    4.90
   3  -5  -1   17.60    6.70
   3  -5  -1   13.20    5.50
  -3  -5   1    4.90    5.50
   3   5  -1    5.10    5.50
  -3   5   1    7.20    6.40
  -3   5   1    7.00    4.60
   3   5  -1    9.80    5.90
   3   5  -1    2.00    6.00
  -3   5   1   10.40    5.70
  -2  -5   1  247.08   14.50
  -2  -5   1  281.47   16.30
   2  -5  -1  273.07   17.30
   2  -5  -1  288.67   16.00
   2  -5  -1  266.37   15.10
   2   5  -1  243.38   16.00
  -2   5   1  280.97   17.20
   2   5  -1  252.17   15.70
  -2   5   1  295.77   14.20
   2   5  -1  273.17   15.00
  -2   5   1  264.17   15.50
  -1  -5   1 1121.09   49.60
   1  -5  -1 1271.77   50.69
  -1  -5   1 1215.88   50.69
   1  -5  -1 1187.48   49.90
  -1   5   1 1171.38   50.59
  -1   5   1 1247.68   51.39
   1   5  -1 1227.08   49.80
   1   5  -1 1249.68   51.49
   1   5  -1 1163.98   50.49
   1   5  -1 1165.88   50.79
   0  -5  -1  593.34   27.90
   0  -5  -1  642.04   28.70
   0  -5   1  657.73   28.80
   0  -5   1  586.34   27.20
   0   5  -1  609.24   28.70
   0   5  -1  636.64   29.50
   0   5   1  674.03   28.20
   0   5   1  656.63   29.40
   0   5  -1  636.64   27.40
   0   5   1  615.34   28.60
   1  -5   1  143.09   12.70
  -1  -5  -1  165.58   12.50
  -1  -5  -1  157.78   11.40
  -1   5  -1  146.39   13.30
  -1   5  -1  136.09   12.80
   1   5   1  172.88   11.90
   1   5   1  138.89   11.60
   1   5   1  149.39   12.70
   1   5   1  166.78   13.40
  -2  -5  -1 5674.33  237.68
   2  -5   1 6102.79  238.08
   2  -5   1 5607.74  236.88
  -2  -5  -1 6184.58  238.18
   2   5   1 5927.51  238.18
  -2   5  -1 5639.84  237.98
   2   5   1 5777.12  237.48
  -2   5  -1 6102.59  237.48
  -2   5  -1 5880.01  238.48
   2   5   1 6192.58  237.78
   2   5   1 6295.47  238.68
   3  -5   1 1324.27   58.39
  -3  -5  -1 1499.55   59.99
  -3  -5  -1 1359.76   59.49
   3  -5   1 1450.25   59.69
  -3   5  -1 1354.46   59.69
   3   5   1 1428.96   60.09
  -3   5  -1 1410.26   60.39
   3   5   1 1471.75   59.69
  -3   5  -1 1532.95   59.19
   3   5   1 1537.25   60.59
   3   5   1 1369.76   59.19
  -4  -5  -1   38.50    6.80
  -4  -5  -1   46.20    7.20
   4  -5   1   35.60    5.30
   4  -5   1   40.90    7.60
   4  -5   1   43.00    6.60
   4   5   1   36.70    6.30
  -4   5  -1   36.80    6.50
  -4   5  -1   36.90    6.50
   4   5   1   54.09    7.60
  -4   5  -1   44.70    7.70
  -5  -5  -1 1450.65   63.19
   5  -5   1 1570.34   63.19
  -5  -5  -1 1601.64   63.09
   5  -5   1 1464.05   63.89
  -5  -5  -1 1340.77   63.19
   5   5   1 1567.14   63.49
  -5   5  -1 1544.65   62.49
  -5   5  -1 1476.25   63.19
   5   5   1 1511.15   62.89
  -5   5  -1 1584.54   64.09
   6  -5   1  190.58   15.60
   6  -5   1  198.88   13.20
  -6  -5  -1  197.78   15.10
  -6  -5  -1  174.58   14.50
  -6  -5  -1  182.78   14.70
  -6   5  -1  199.58   15.90
   6   5   1  189.28   14.90
   6   5   1  174.08   14.20
  -6   5  -1  201.38   14.10
  -6   5  -1  207.98   14.50
  -7  -5  -1   54.79    8.20
  -7  -5  -1   53.69    7.90
   7  -5   1   53.29    7.30
  -7  -5  -1   53.79    8.10
   7  -5   1   42.00    8.30
   7   5   1   42.80    8.70
   7   5   1   47.00    7.60
  -7   5  -1   50.89    8.10
  -7   5  -1   51.19    9.20
  -8  -5  -1   45.40    7.90
  -8  -5  -1   41.50    8.10
   8  -5   1   54.69    7.60
  -8  -5  -1   57.09    8.60
   8  -5   1   44.90    8.40
   8   5   1   44.00    8.10
  -8   5  -1   47.90    7.50
  -8   5  -1   52.89    9.20
  -8   5  -1   45.80    9.40
   8   5   1   37.70    7.90
  -9  -5  -1   31.60    7.80
  -9  -5  -1   13.40    8.10
   9  -5   1   37.20    8.10
   9  -5   1   27.70    7.00
  -9   5  -1   35.20    6.50
  -9   5  -1   34.20    9.70
   9   5   1   28.40    7.80
   9   5   1   22.10    7.50
  -9   5  -1   29.40    8.30
  10  -5   1  252.87   17.10
 -10  -5  -1  255.77   18.80
  10  -5   1  235.68   16.20
 -10  -5  -1  273.47   17.00
  10   5   1  251.37   17.90
 -10   5  -1  236.28   17.50
 -10   5  -1  232.68   15.80
 -10   5  -1  217.88   19.70
  10   5   1  249.58   17.70
  11  -5   1   80.89   11.70
 -11  -5  -1   58.59    9.60
 -11  -5  -1   61.49    8.40
  11  -5   1   78.99    9.80
 -11   5  -1   51.89    8.20
 -11   5  -1   50.29    9.70
  11   5   1   56.29    8.50
 -11   5  -1   64.09   10.50
  11   5   1   78.89   11.90
  12  -5   1   10.30    5.50
  12  -5   1   20.00    5.80
  12  -5   1   18.90    8.20
 -12  -5  -1    2.40    5.50
 -12   5  -1   20.30    9.10
  12   5   1   15.50    5.80
 -12   5  -1   18.10    5.20
  12   5   1   16.70    7.90
  13  -5   1   98.29   10.50
 -13  -5  -1   99.89   16.50
  13  -5   1  156.38   15.70
  13  -5   1  116.19   10.50
 -13  -5  -1  104.29   13.90
  13   5   1  109.99   11.00
 -13   5  -1  119.99    9.70
 -13   5  -1  107.99   11.40
 -12  -6   1   34.60    8.40
 -12  -6   1   21.20    7.50
  12  -6  -1   25.10    4.80
  12  -6  -1   29.50    6.30
 -12   6   1   15.10    6.70
  12   6  -1    4.30    5.50
 -12   6   1   14.10    4.60
  11  -6  -1   34.60    5.20
 -11  -6   1   14.40    5.90
 -11  -6   1   15.50    7.00
  11  -6  -1    6.70    6.20
  11   6  -1   27.80    7.20
 -11   6   1   22.70    4.60
  11   6  -1   23.40    6.40
 -11   6   1   14.00    7.50
 -11   6   1   25.50    8.60
 -10  -6   1    1.30    7.10
  10  -6  -1   17.50    6.80
  10  -6  -1   11.40    5.10
 -10  -6   1  -12.30    5.40
  10   6  -1   11.50    6.00
 -10   6   1   10.30    4.70
  10   6  -1    4.80    6.70
 -10   6   1  -11.60    6.20
 -10   6   1    2.90    8.70
   9  -6  -1   95.39   14.70
  -9  -6   1   73.19   11.70
  -9  -6   1   87.39   14.20
  -9   6   1   69.09    9.90
  -9   6   1   95.79   15.70
   9   6  -1  100.99   13.80
   9   6  -1   93.29   13.50
  -9   6   1   69.49   10.60
  -8  -6   1    7.30    7.00
   8  -6  -1   18.70    8.30
  -8  -6   1   -2.50    7.10
  -8   6   1   -0.80    7.70
  -8   6   1    0.10    8.10
   8   6  -1    2.40    7.10
   8   6  -1    2.70    6.90
  -8   6   1   -2.10    5.40
  -7  -6   1   97.39   13.30
  -7  -6   1   91.79   14.40
  -7  -6   1   79.99    9.50
   7  -6  -1   84.79   15.40
   7   6  -1   89.79   13.80
   7   6  -1   89.09   13.70
  -7   6   1   82.19   12.00
  -7   6   1   95.49   14.80
   6  -6  -1   16.60    7.60
  -6  -6   1   11.60    6.70
   6  -6  -1   13.30    6.40
   6  -6  -1   10.90    6.60
  -6  -6   1   10.20    6.30
   6   6  -1   12.60    6.90
  -6   6   1   19.70    8.60
   6   6  -1    5.90    7.20
  -6   6   1   14.00    6.60
   5  -6  -1    6.20    6.00
   5  -6  -1    2.60    6.40
  -5  -6   1    5.60    7.00
   5  -6  -1    4.00    7.20
  -5  -6   1   -5.00    5.70
  -5   6   1    3.50    6.00
   5   6  -1    9.10    7.00
   5   6  -1   -0.30    6.80
  -5   6   1    4.90    5.70
   5   6  -1    2.40    6.40
  -5   6   1   10.30    7.90
   4  -6  -1   83.19   11.90
  -4  -6   1   62.49    8.70
  -4  -6   1   71.69   11.00
   4  -6  -1   90.09   11.30
   4  -6  -1   71.79   10.00
   4   6  -1   73.29   12.10
  -4   6   1   69.29    8.10
   4   6  -1   66.89    9.30
   4   6  -1   83.49   12.10
  -4   6   1   82.29   14.20
  -4   6   1   87.59    9.90
  -3  -6   1  422.16   21.50
  -3  -6   1  450.85   23.00
   3  -6  -1  424.16   21.60
   3  -6  -1  453.65   22.60
   3  -6  -1  433.76   24.70
   3   6  -1  437.56   23.50
   3   6  -1  445.56   22.50
  -3   6   1  454.85   20.90
  -3   6   1  426.76   23.60
  -3   6   1  423.66   22.40
   3   6  -1  452.95   22.00
   2  -6  -1    7.90    5.90
  -2  -6   1    7.50    5.10
   2  -6  -1    5.70    5.60
  -2  -6   1   10.50    6.00
  -2   6   1    9.60    5.40
   2   6  -1   13.90    6.40
  -2   6   1    0.30    6.90
   2   6  -1    8.00    6.70
   2   6  -1   10.00    6.30
   2   6  -1    6.90    5.60
  -2   6   1    3.50    6.10
   1  -6  -1   80.79   11.70
   1  -6  -1   69.89    7.30
  -1  -6   1   83.79    8.50
  -1  -6   1   70.69    9.20
  -1   6   1   73.49    8.20
   1   6  -1   77.19   10.20
   1   6  -1   96.89   12.00
  -1   6   1   55.99    8.70
   1   6  -1   72.39   12.40
   1   6  -1   64.79    8.30
   0  -6   1    9.70    4.60
   0  -6  -1    8.40    5.50
   0  -6  -1    9.20    6.20
   0  -6   1   14.80    6.10
   0   6   1   10.10    6.50
   0   6   1   15.40    7.40
   0   6  -1    8.00    5.30
   0   6  -1    2.40    6.10
   0   6   1    6.90    5.90
   0   6  -1   12.30    7.00
  -1  -6  -1    8.40    6.10
  -1  -6  -1    5.70    5.70
   1  -6   1   13.70    6.20
   1  -6   1    8.30    4.50
  -1   6  -1   15.60    6.80
   1   6   1    2.60    6.80
  -1   6  -1    0.80    6.70
   1   6   1   12.50    6.40
   1   6   1    2.80    5.90
   1   6   1   12.90    6.10
   2  -6   1    4.60    6.00
   2  -6   1    3.00    4.40
  -2  -6  -1   -3.60    5.40
  -2  -6  -1    0.30    5.60
   2   6   1    2.40    7.10
   2   6   1    2.40    5.60
  -2   6  -1    6.00    7.00
   2   6   1   -1.60    6.80
  -2   6  -1    1.20    6.00
  -2   6  -1    4.00    6.60
   2   6   1   -2.70    5.80
   3  -6   1    2.10    4.40
   3  -6   1    7.30    6.10
  -3  -6  -1    4.30    5.90
  -3  -6  -1    3.30    5.90
   3   6   1    5.90    5.70
   3   6   1    3.80    6.80
  -3   6  -1    6.00    6.10
  -3   6  -1   -0.40    7.00
   3   6   1    3.70    6.10
  -3   6  -1    7.80    6.40
   3   6   1    4.90    6.40
  -4  -6  -1    2.10    6.00
  -4  -6  -1    9.10    6.80
   4  -6   1   11.00    5.10
   4  -6   1    9.60    6.00
   4   6   1    3.00    7.10
   4   6   1    5.40    6.40
   4   6   1    5.60    6.00
  -4   6  -1    8.70    6.50
   4   6   1   -2.90    6.60
  -4   6  -1    6.60    6.90
  -4   6  -1    7.60    7.10
   5  -6   1   31.90    5.70
   5  -6   1   36.30    8.40
  -5  -6  -1   33.90    7.30
   5  -6   1   34.40    7.00
  -5  -6  -1   32.30    7.20
  -5   6  -1   27.70    7.40
   5   6   1   38.50    7.10
  -5   6  -1   33.70    8.40
   5   6   1   37.70    7.90
  -5   6  -1   34.00    7.40
   6  -6   1   52.59    6.90
  -6  -6  -1   49.50    8.30
   6  -6   1   47.90    9.10
  -6  -6  -1   31.20    7.20
  -6   6  -1   45.60    7.60
  -6   6  -1   50.29    9.40
   6   6   1   44.20    7.50
  -6   6  -1   46.50    7.70
   6   6   1   48.20    8.10
  -7  -6  -1   25.60    7.60
  -7  -6  -1   25.80    7.20
   7  -6   1   31.70    8.20
  -7  -6  -1   32.80    8.00
   7   6   1   37.40    7.90
  -7   6  -1   28.40    6.90
   7   6   1   26.80    7.10
  -7   6  -1   17.40    8.20
   8  -6   1  140.29   15.10
  -8  -6  -1  127.99   14.30
  -8  -6  -1  131.49   13.80
  -8  -6  -1  101.49   15.20
  -8   6  -1  157.98   15.50
   8   6   1  140.89   14.70
  -8   6  -1  143.49   13.80
   8   6   1  144.59   14.10
   9  -6   1    5.00    5.60
   9  -6   1   -1.40    6.70
  -9  -6  -1   -1.40    7.50
   9   6   1   12.30    7.80
  -9   6  -1   10.90    8.70
   9   6   1    7.70    7.10
  -9   6  -1   -8.10    6.90
  -9   6  -1   -7.80    6.00
  10  -6   1   -2.60    4.60
 -10  -6  -1   -5.80    5.90
 -10  -6  -1   -0.90    7.10
  10  -6   1    2.60    5.90
  10   6   1   -8.10    6.20
 -10   6  -1    5.20    7.70
 -10   6  -1   -3.40    4.70
 -10   6  -1  -12.40    6.30
  10   6   1   -9.60    5.70
  11  -6   1   22.00    5.70
 -11  -6  -1   21.80    7.10
  11  -6   1   15.70    4.80
 -11  -6  -1   10.80    5.60
  11   6   1    6.60    5.40
  11   6   1    4.60    6.70
 -11   6  -1    6.20    8.70
 -11   6  -1   14.50    6.40
  12  -6   1   14.20    5.20
 -12  -6  -1    3.20    6.20
  12  -6   1   -4.30    5.30
  12  -6   1   21.70    7.80
 -12  -6  -1   -0.10    9.00
 -12   6  -1    8.60    6.10
 -12   6  -1    5.00    4.90
  12   6   1   -7.70    5.20
 -11   7   1   23.10    8.30
 -11   7   1   38.20    4.90
  11   7  -1   62.29    9.90
  10  -7  -1   15.50    7.00
 -10  -7   1  -11.60    5.90
 -10  -7   1   -1.40    6.10
  10   7  -1    1.10    5.80
 -10   7   1   -7.80    7.30
  10   7  -1   -5.10    5.50
 -10   7   1  -14.80    7.10
 -10   7   1    7.20    4.70
   9  -7  -1  196.68   16.10
  -9  -7   1  143.49   15.80
   9  -7  -1  186.78   12.00
   9   7  -1  169.38   14.60
  -9   7   1  168.28   12.70
  -9   7   1  180.88   17.30
  -9   7   1  139.39   14.60
   9   7  -1  198.08   14.30
  -8  -7   1  147.29   15.20
   8  -7  -1  132.09   14.90
   8  -7  -1  145.09   12.40
  -8   7   1  194.68   17.60
   8   7  -1  156.38   14.60
   8   7  -1  163.78   14.50
  -8   7   1  159.18   13.10
  -8   7   1  150.78   15.30
  -7  -7   1   14.00    7.70
   7  -7  -1   16.10    5.90
  -7  -7   1   12.70    6.90
   7  -7  -1   20.90    8.70
  -7   7   1    3.80    6.20
   7   7  -1    5.50    6.80
  -7   7   1    8.50    7.20
   7   7  -1   -1.80    7.00
   6  -7  -1  105.49   12.50
  -6  -7   1  106.89   12.50
  -6  -7   1   91.49   13.90
   6  -7  -1   90.69   12.70
   6  -7  -1  101.09   16.20
  -6   7   1   99.39   15.00
  -6   7   1   98.29   12.70
   6   7  -1   94.59   13.40
   6   7  -1  128.49   13.30
   5  -7  -1   30.40    9.30
   5  -7  -1   34.40    6.80
  -5  -7   1   25.80    7.90
  -5  -7   1   21.70    6.80
   5  -7  -1   26.90    7.30
   5   7  -1   26.00    7.50
  -5   7   1   27.80    6.80
   5   7  -1   24.80    8.40
  -5   7   1   28.50    8.80
   5   7  -1   29.40    7.50
  -5   7   1   25.70    7.60
   4  -7  -1   -0.50    6.70
  -4  -7   1    5.30    5.70
  -4  -7   1    0.70    6.70
   4  -7  -1   -0.10    5.30
   4   7  -1    3.30    6.50
   4   7  -1    2.70    7.30
   4   7  -1   -6.40    6.00
   4   7  -1    5.20    8.00
  -4   7   1   -1.70    8.10
  -4   7   1    3.30    6.10
  -4   7   1    3.20    6.20
   3  -7  -1   13.10    5.80
  -3  -7   1    2.40    6.80
   3  -7  -1   12.30    6.40
  -3  -7   1    6.30    5.90
   3   7  -1   -4.20    6.10
  -3   7   1    3.10    8.10
   3   7  -1    1.40    6.90
   3   7  -1   -1.80    7.00
  -3   7   1    2.50    6.20
  -3   7   1   -1.20    6.80
   3   7  -1   -0.90    8.10
   2  -7  -1    8.20    5.70
   2  -7  -1    0.50    6.60
  -2  -7   1   10.70    6.80
  -2  -7   1   -0.40    5.30
   2   7  -1    3.60    7.00
  -2   7   1    5.30    6.50
   2   7  -1   -1.30    7.50
  -2   7   1    7.00    6.90
   2   7  -1   -0.50    6.10
   2   7  -1    2.80    7.40
  -2   7   1    7.10    7.60
  -1  -7   1  141.19   12.10
  -1  -7   1  153.98   14.60
   1  -7  -1  150.08   12.70
   1  -7  -1  146.49   14.90
  -1   7   1  148.89   15.40
   1   7  -1  139.79   15.30
  -1   7   1  164.98   14.90
   1   7  -1  158.08   15.80
   1   7  -1  142.79   12.80
   1   7  -1  141.79   14.90
   0  -7   1  736.13   34.90
   0  -7  -1  781.12   35.80
   0  -7   1  832.12   37.10
   0  -7  -1  819.72   37.00
   0   7   1  792.22   37.10
   0   7  -1  808.52   37.80
   0   7  -1  828.92   35.60
   0   7  -1  812.62   37.60
   0   7   1  860.11   36.30
   0   7   1  798.72   37.60
   1  -7   1   10.80    7.00
   1  -7   1    8.20    4.90
  -1  -7  -1    3.50    6.40
  -1  -7  -1   10.30    6.00
  -1   7  -1   14.60    8.50
   1   7   1    4.70    7.30
  -1   7  -1    4.20    7.00
   1   7   1    5.10    6.60
   1   7   1    1.80    7.30
   1   7   1   -1.10    6.40
  -1   7  -1   13.40    7.30
  -2  -7  -1  564.74   27.90
   2  -7   1  575.34   27.80
   2  -7   1  525.65   25.20
  -2  -7  -1  545.45   26.90
  -2   7  -1  539.25   28.00
   2   7   1  602.84   27.20
  -2   7  -1  592.54   27.20
   2   7   1  556.14   28.80
   2   7   1  576.24   28.80
   2   7   1  552.84   26.90
  -2   7  -1  533.95   28.50
  -3  -7  -1  225.88   16.40
  -3  -7  -1  256.07   17.40
   3  -7   1  240.68   17.10
   3  -7   1  255.07   14.30
  -3   7  -1  247.18   18.80
   3   7   1  251.37   18.70
   3   7   1  263.37   18.60
   3   7   1  246.38   16.40
   3   7   1  237.28   16.10
  -3   7  -1  271.87   16.70
  -3   7  -1  240.18   18.00
  -4  -7  -1   99.89   13.30
  -4  -7  -1  106.79   12.60
   4  -7   1  108.89   12.50
  -4   7  -1   95.09   15.00
  -4   7  -1   91.99   14.10
   4   7   1   93.29   14.90
   4   7   1  103.09   15.60
   4   7   1  101.39   13.50
  -4   7  -1   97.39   13.20
   4   7   1   89.89   12.10
   5  -7   1  462.55   23.40
   5  -7   1  496.65   25.90
  -5  -7  -1  492.25   25.60
  -5  -7  -1  497.15   25.50
  -5   7  -1  474.45   24.80
  -5   7  -1  496.65   27.30
   5   7   1  533.15   25.50
  -5   7  -1  496.65   26.10
   5   7   1  514.75   27.20
   5   7   1  504.45   24.90
  -6  -7  -1   27.40    7.90
   6  -7   1   38.10    7.60
   6  -7   1   56.89    9.30
  -6  -7  -1   32.90    7.80
   6   7   1   29.60    6.90
  -6   7  -1   49.60    8.90
  -6   7  -1   34.40    9.40
   6   7   1   31.90    8.70
   6   7   1   40.40    8.30
  -6   7  -1   35.00    8.10
   7  -7   1   17.70    5.30
  -7  -7  -1    7.70    7.10
  -7  -7  -1   21.60    7.50
   7  -7   1   14.10    7.80
   7   7   1   12.50    6.70
  -7   7  -1    2.60    7.70
  -7   7  -1   14.10    7.90
   7   7   1   17.90    6.90
  -7   7  -1   21.10    7.30
  -8  -7  -1    1.80    6.90
   8  -7   1   -4.30    7.10
   8  -7   1   -1.70    4.70
  -8  -7  -1    2.40    5.70
   8   7   1    2.00    6.00
  -8   7  -1    4.00    6.60
   8   7   1    1.20    6.00
  -8   7  -1    3.80    5.90
  -9  -7  -1    5.70    6.50
  -9  -7  -1    0.10    6.40
   9  -7   1   15.30    4.30
   9  -7   1   16.50    6.10
  -9  -7  -1   17.70    6.80
  -9   7  -1    8.10    4.80
  -9   7  -1    8.60    8.20
   9   7   1   -4.00    5.90
  -9   7  -1   -2.00    7.60
   9   7   1    3.70    5.00
 -10  -7  -1   29.00    8.60
 -10  -7  -1   14.90    6.00
  10  -7   1   10.70    5.80
 -10   7  -1    1.30    6.60
  10   7   1   15.90    7.20
 -10   7  -1   34.00    9.60
  10   7   1    8.90    5.40
 -10   7  -1   21.50    4.90
 -11  -7  -1    2.10    6.10
  11  -7   1   17.00    6.30
 -11   7  -1    0.50    4.70
 -11   7  -1  -12.10    6.40
  11   7   1  -10.80    5.20
   9  -8  -1   18.40    6.70
   9  -8  -1   20.10    5.00
   9   8  -1   -1.80    6.30
  -9   8   1   10.80    8.20
  -9   8   1   12.50    5.00
  -9   8   1   -3.10    7.30
   9   8  -1   14.80    5.20
   8  -8  -1   22.70    6.50
  -8  -8   1    1.20    7.30
  -8   8   1   15.90    7.90
   8   8  -1    6.20    5.30
  -8   8   1   -2.60    4.70
   8   8  -1   -0.30    5.80
  -8   8   1    8.20    6.70
   7  -8  -1  106.39   14.00
  -7  -8   1   73.39    9.80
   7  -8  -1   90.19    9.00
   7   8  -1   65.19    8.70
   7   8  -1   85.69   11.30
  -7   8   1   58.99    9.60
  -7   8   1   73.59   10.60
  -6  -8   1   26.20    7.60
   6  -8  -1   20.60    6.60
  -6  -8   1   39.60    6.70
   6  -8  -1   33.70    5.80
   6   8  -1   32.90    8.70
  -6   8   1   22.30    7.80
   6   8  -1   31.60    7.40
  -6   8   1   33.90    7.30
   6   8  -1   30.00    7.20
  -5  -8   1   -3.90    6.50
   5  -8  -1    5.80    5.40
   5  -8  -1    2.80    4.50
  -5  -8   1   -6.40    4.90
   5   8  -1   12.20    6.80
   5   8  -1   11.10    6.80
   5   8  -1   -5.90    7.10
   5   8  -1    0.90    7.40
  -5   8   1    9.40    8.20
  -5   8   1   -5.80    5.80
   4  -8  -1   42.50    6.40
  -4  -8   1   27.20    6.30
   4  -8  -1   43.70    7.60
  -4  -8   1   32.60    7.80
  -4   8   1   41.50    8.00
  -4   8   1   38.40    8.30
   4   8  -1   43.30    7.90
  -4   8   1   39.10    9.30
   4   8  -1   23.80    8.40
   4   8  -1   35.20    7.70
   4   8  -1   32.30    9.40
  -3  -8   1  149.88   12.30
  -3  -8   1  138.29   14.80
   3  -8  -1  135.29   14.50
   3  -8  -1  155.98   12.80
  -3   8   1  160.48   14.10
  -3   8   1  148.69   15.90
   3   8  -1  152.78   14.70
   3   8  -1  179.48   17.20
  -3   8   1  154.18   15.90
   3   8  -1  126.29   16.10
   3   8  -1  151.98   13.90
   2  -8  -1   15.60    7.30
  -2  -8   1    7.80    5.50
   2  -8  -1   13.40    5.90
  -2  -8   1   17.40    6.80
   2   8  -1   11.10    7.50
   2   8  -1    8.20    7.30
  -2   8   1   16.10    8.00
  -2   8   1   17.50    7.30
  -2   8   1    7.10    7.80
   2   8  -1   15.20    6.50
   2   8  -1    7.70    7.70
   1  -8  -1  233.48   15.10
  -1  -8   1  192.98   14.50
   1  -8  -1  239.48   17.20
  -1  -8   1  220.88   17.10
   1   8  -1  222.38   15.90
   1   8  -1  225.98   18.20
   1   8  -1  236.88   18.90
  -1   8   1  244.18   16.60
  -1   8   1  217.58   18.30
   1   8  -1  224.08   17.20
  -1   8   1  233.18   18.20
   0  -8   1  197.98   16.40
   0  -8  -1  178.28   16.10
   0  -8  -1  185.98   14.30
   0  -8   1  203.18   13.40
   0   8   1  202.78   17.60
   0   8   1  173.08   15.60
   0   8  -1  207.58   17.40
   0   8  -1  215.38   18.30
   0   8   1  201.38   17.50
   0   8  -1  219.18   17.10
  -1  -8  -1   33.70    7.80
   1  -8   1   46.70    8.20
  -1  -8  -1   49.40    7.50
   1  -8   1   38.40    5.90
  -1   8  -1   37.30    8.60
   1   8   1   47.30    8.70
   1   8   1   41.20    8.70
   1   8   1   46.20    7.60
  -1   8  -1   40.00    9.10
  -1   8  -1   36.00    8.50
   1   8   1   38.40    7.50
  -2  -8  -1   -6.60    6.50
   2  -8   1    8.10    7.20
  -2  -8  -1    8.70    6.00
   2  -8   1    2.20    4.80
  -2   8  -1    7.00    8.20
  -2   8  -1    7.10    7.60
   2   8   1    2.00    6.00
   2   8   1   13.30    8.00
  -2   8  -1    9.70    7.60
   2   8   1   11.60    7.90
   2   8   1    2.50    7.10
  -3  -8  -1   22.80    7.50
   3  -8   1   25.40    5.10
  -3  -8  -1   39.20    6.90
   3  -8   1   36.80    7.10
   3   8   1   35.90    7.10
  -3   8  -1   36.60    8.30
   3   8   1   37.30    8.80
  -3   8  -1   50.89    9.50
   3   8   1   37.60    6.80
   3   8   1   34.80    8.60
  -3   8  -1   39.80    8.60
  -4  -8  -1   81.69   11.90
  -4  -8  -1   81.89   13.20
   4  -8   1   95.39   12.30
  -4   8  -1  112.39   13.70
   4   8   1  104.19   15.50
  -4   8  -1  114.59   15.40
   4   8   1  102.39   11.70
   4   8   1  109.49   12.60
   4   8   1   94.19   15.30
  -4   8  -1   84.09   14.10
  -5  -8  -1   79.69   12.20
  -5  -8  -1   75.59   12.20
   5  -8   1   74.19    8.20
   5  -8   1   76.99   12.40
   5   8   1   87.19   12.10
  -5   8  -1   78.79   13.10
  -5   8  -1   63.39    9.20
   5   8   1   93.19   11.00
  -5   8  -1   65.09    9.90
   5   8   1   84.69   11.20
  -6  -8  -1   20.40    6.50
   6  -8   1   24.20    6.60
  -6  -8  -1   20.00    6.80
   6   8   1   24.30    6.60
  -6   8  -1   20.90    7.80
   6   8   1   22.50    6.80
  -6   8  -1   13.10    7.70
   6   8   1   20.30    8.70
  -6   8  -1   16.90    6.90
  -7  -8  -1   32.00    6.90
  -7  -8  -1   49.99    7.30
   7   8   1   34.60    6.40
  -7   8  -1   29.20    7.40
  -7   8  -1   40.10    8.00
   7   8   1   43.40    8.60
   7   8   1   53.69    7.30
  -7   8  -1   32.80    6.90
  -8  -8  -1  103.89   11.20
  -8  -8  -1   81.19   13.50
   8   8   1   64.99    9.20
   8   8   1  101.09   11.10
  -8   8  -1   76.39   12.40
  -8   8  -1   81.39   10.90
   8   8   1   76.99   13.50
  -9   8  -1   25.70   10.50
  -9   8  -1  -12.90    6.60
   9   8   1    4.40    7.30
  -9   8  -1    1.80    5.70
   9   8   1   10.50    7.00
   9   8   1   -3.10    5.00
   7  -9  -1   13.10    4.10
   7  -9  -1   13.80    5.60
   7   9  -1   14.40    5.40
  -7   9   1   15.20    5.30
   7   9  -1    4.80    5.50
   6  -9  -1   -2.20    5.60
  -6  -9   1    8.40    4.40
   6  -9  -1   -2.90    3.90
   6   9  -1   -2.10    5.00
  -6   9   1    5.40    5.40
   6   9  -1   -0.90    7.80
  -6   9   1    0.00    7.90
   6   9  -1   -6.70    4.90
  -5  -9   1   13.10    7.10
  -5  -9   1   13.60    5.10
   5  -9  -1   13.40    4.00
   5  -9  -1   13.90    5.60
  -5   9   1   13.90    7.40
   5   9  -1   28.50    7.60
  -5   9   1   16.70    5.80
   5   9  -1    3.70    7.90
   5   9  -1   20.10    5.60
   5   9  -1   18.50    5.00
  -4  -9   1    2.10    4.80
   4  -9  -1    3.10    5.40
   4  -9  -1    7.60    3.80
  -4  -9   1   -7.40    6.00
   4   9  -1   16.80    7.20
  -4   9   1   14.70    6.60
   4   9  -1   -0.60    4.80
   4   9  -1   -8.30    6.70
   4   9  -1    8.40    5.00
  -4   9   1    3.10    6.60
  -3  -9   1   37.10    5.70
  -3  -9   1   34.30    7.60
   3  -9  -1   40.90    6.80
   3  -9  -1   37.60    5.30
  -3   9   1   36.60    7.60
   3   9  -1   41.90    8.40
   3   9  -1   24.40    5.90
   3   9  -1   30.30    7.00
  -3   9   1   44.30    7.60
   3   9  -1   44.90    8.40
  -3   9   1   39.80    8.50
   2  -9  -1  112.19   13.40
  -2  -9   1  129.49   13.90
  -2  -9   1  125.69   10.70
   2  -9  -1  139.19   10.70
   2   9  -1  153.28   16.00
  -2   9   1  155.68   14.30
   2   9  -1  126.09   12.40
  -2   9   1  149.99   14.90
  -2   9   1  148.79   15.10
   2   9  -1  159.98   15.70
   2   9  -1  165.78   13.90
   1  -9  -1   70.99   11.50
  -1  -9   1   36.80    7.70
   1  -9  -1   31.90    5.80
  -1  -9   1   36.20    5.30
   1   9  -1   33.50    6.00
  -1   9   1   39.80    8.60
  -1   9   1   45.70    7.80
   1   9  -1   39.10    8.70
  -1   9   1   44.60    8.80
  -1   9   1   38.10    8.50
   1   9  -1   48.80    8.20
   1   9  -1   33.30    7.90
   0  -9   1   68.79    8.60
   0  -9  -1   73.49    9.60
   0  -9  -1   70.89    9.20
   0  -9   1   89.99   12.60
   0   9   1   93.39   11.50
   0   9  -1   88.69   14.70
   0   9  -1   78.79   13.10
   0   9  -1   75.59    9.80
   0   9  -1   62.29    9.60
   0   9   1   94.09   14.10
   0   9   1   77.59   10.30
   1  -9   1    0.70    3.80
   1  -9   1    0.30    5.70
  -1  -9  -1   -4.70    5.70
  -1  -9  -1    3.00    4.70
   1   9   1   -0.30    7.10
  -1   9  -1   -0.20    8.10
   1   9   1   10.30    5.40
   1   9   1   -8.90    5.60
   1   9   1    6.50    7.10
  -1   9  -1    2.40    6.80
  -1   9  -1    6.90    6.80
   2  -9   1    7.10    3.70
   2  -9   1   -5.70    5.50
  -2  -9  -1   -4.10    5.60
  -2  -9  -1    7.40    5.00
  -2   9  -1   16.20    7.30
   2   9   1    6.00    7.00
  -2   9  -1    7.70    8.40
   2   9   1    3.20    5.80
  -2   9  -1   11.40    7.00
   2   9   1   10.80    5.90
   2   9   1  -11.60    6.80
   3  -9   1   -1.40    5.10
  -3  -9  -1   -5.50    5.20
  -3   9  -1   -4.10    7.70
   3   9   1   -3.70    5.00
   3   9   1   -4.80    4.90
  -3   9  -1   13.80    7.10
  -3   9  -1   -6.80    6.60
   3   9   1    2.80    7.20
   3   9   1   -6.40    7.00
   4  -9   1   -4.60    5.50
  -4  -9  -1    9.10    4.90
  -4  -9  -1   -3.40    5.70
   4   9   1   -5.00    4.90
  -4   9  -1    7.60    7.10
   4   9   1    5.80    7.20
   4   9   1   12.50    5.40
   4   9   1   18.30    6.70
  -4   9  -1    2.70    6.50
  -4   9  -1   -6.30    6.60
  -5  -9  -1    6.70    7.10
   5  -9   1   15.10    6.10
  -5  -9  -1   10.20    4.90
  -5   9  -1    5.80    6.70
  -5   9  -1    7.90    6.70
   5   9   1   10.10    7.80
  -5   9  -1   10.70    6.10
   5   9   1   -1.10    5.70
   5   9   1   18.20    5.20
  -6  -9  -1   79.89    9.80
   6  -9   1   59.29    7.60
   6   9   1   77.59   10.30
  -6   9  -1   76.79   12.60
  -6   9  -1   80.59   10.60
   6   9   1   62.69   10.40
   6   9   1   90.69    9.10
  -7  -9  -1   56.49    9.10
  -7   9  -1   55.59    8.80
  -7   9  -1   60.19    7.20
   7   9   1   77.39    8.70
  -7   9  -1   34.70   10.10
   7   9   1   40.10    6.90
   4 -10  -1   -1.00   12.60
  -4 -10   1   -1.30    4.20
   4 -10  -1    9.30    4.30
   4  10  -1  -10.00    6.00
   4  10  -1    7.50    5.10
   4  10  -1    9.50    5.00
  -3 -10   1    5.60    4.30
   3 -10  -1    0.30    7.20
   3 -10  -1    3.90    4.10
   3  10  -1   19.10    6.10
  -3  10   1   17.20    6.10
   3  10  -1    5.50    4.90
   3  10  -1    8.10    5.50
  -2 -10   1   11.50    4.10
   2 -10  -1   25.00    4.50
   2 -10  -1   12.00    8.00
   2  10  -1   22.10    4.90
  -2  10   1   14.50    7.60
   2  10  -1   25.80    6.70
  -2  10   1   23.30    5.90
   2  10  -1   22.10    5.50
  -2  10   1   23.40    5.80
   1 -10  -1   13.50    4.30
   1 -10  -1    8.10    8.40
  -1 -10   1    4.60    3.80
   1  10  -1    9.90    6.20
  -1  10   1   14.60    7.70
  -1  10   1   17.90    6.20
  -1  10   1   21.30    5.30
   1  10  -1   26.60    5.70
   0 -10   1   13.30    3.70
   0 -10  -1   13.30    4.40
   0 -10  -1   -1.20   10.30
   0  10  -1   16.20    6.10
   0  10   1   10.60    6.40
   0  10   1   15.30    8.00
   0  10  -1   28.50    7.90
  -1 -10  -1   -2.20    4.10
   1 -10   1   10.90    3.60
  -1  10  -1    3.50    6.60
   1  10   1    1.60    4.60
   1  10   1    2.40    6.00
  -1  10  -1    4.60    7.20
  -1  10  -1    1.30    5.90
  -2 -10  -1    2.20    4.20
   2 -10   1    0.40    3.50
   2  10   1    5.90    4.90
   2  10   1    8.70    4.70
  -2  10  -1    5.20    7.70
  -2  10  -1    4.90    6.10
   2  10   1    6.70    6.20
   3  10   1    4.70    4.40
   3  10   1    6.80    6.10
  -3  10  -1    5.00    6.50
  -3  10  -1    2.80    7.60
  -4 -10  -1   -0.30    4.50
  -4  10  -1    7.30    5.90
   4  10   1    0.50    5.40
   4  10   1    3.90    4.80
  -4  10  -1   11.30    7.10
  15   0  -2   53.09    6.60
  14   0  -2   31.50    9.50
  14   0  -2   37.30    6.40
 -14   0   2   26.90    8.10
 -13   0   2   19.00    7.40
  13   0  -2   21.10    7.20
  13   0  -2   12.00    8.30
  12   0  -2   58.69    9.10
  12   0  -2   64.89    8.70
 -12   0   2   64.19    9.80
  12   0  -2   72.89   10.60
  11   0  -2    7.80    6.80
  11   0  -2   -6.60    7.30
  11   0  -2    5.00    8.50
 -11   0   2   -5.60    7.30
  10   0  -2  349.27   21.00
 -10   0   2  356.66   21.20
  10   0  -2  355.86   20.20
  10   0  -2  364.96   22.10
   9   0  -2  390.56   22.10
  -9   0   2  426.96   21.90
   9   0  -2  406.06   21.50
   8   0  -2  377.06   20.90
  -8   0   2  412.76   21.00
   8   0  -2  398.56   20.60
  -7   0   2 6498.15  248.58
   7   0  -2 6170.18  248.78
   7   0  -2 5963.50  248.38
   6   0  -2 2896.91  121.69
  -6   0   2 3104.29  121.69
   6   0  -2 3047.40  122.09
   5   0  -2    5.40    4.60
  -5   0   2    4.20    4.90
   5   0  -2    1.30    4.90
   4   0  -2 3124.89  122.89
  -4   0   2 3094.59  122.39
   4   0  -2 2938.51  122.39
   3   0  -2 5608.34  223.28
   2   0  -2 1650.43   68.99
   2   0  -2 1763.02   69.59
  -2   0   2 1753.72   69.09
  -1   0   2   10.90    2.10
   1   0  -2   11.10    2.90
   1   0  -2    9.40    2.10
   0   0  -2 1276.57   51.59
   0   0  -2 1114.09   51.39
   0   0   2 1387.06   51.49
   0   0  -2 1365.96   51.49
  -1   0  -2  816.42   32.30
   1   0   2  780.42   32.10
  -1   0  -2  787.02   32.10
   2   0   2  301.37   14.10
  -2   0  -2  309.27   13.70
  -2   0  -2  311.37   14.00
   2   0   2  318.67   13.80
   3   0   2 3211.08  129.19
   3   0   2 3462.35  128.79
  -3   0  -2 2955.50  129.09
  -3   0  -2 3308.87  129.29
   4   0   2 6389.16  249.68
  -4   0  -2 6150.58  249.68
   5   0   2 9999.00  397.66
   6   0   2  166.38   11.60
   6   0   2  164.78    9.80
   6   0   2  143.99   12.00
  -6   0  -2  184.78   13.10
  -7   0  -2 2330.87   91.59
   7   0   2 2159.78   90.59
   7   0   2 2237.18   91.29
   8   0   2 1435.26   61.29
   8   0   2 1506.05   62.19
  -8   0  -2 1534.85   62.49
  -9   0  -2   91.09   12.90
   9   0   2   96.89   13.30
   9   0   2  100.29    9.90
 -10   0  -2   74.69    9.40
  10   0   2  102.19   10.20
  10   0   2  102.59   15.00
  11   0   2  153.08   17.00
  11   0   2  158.68   12.10
 -11   0  -2  156.58   15.80
  12   0   2  275.47   19.10
  12   0   2  282.87   20.40
  12   0   2  261.47   15.60
 -12   0  -2  264.37   18.70
  13   0   2   27.10    7.90
  13   0   2   16.20    4.80
  13   0   2   17.40    8.60
 -13   0  -2   22.70    6.80
  14   0   2   -3.80    3.60
  14   0   2   -0.40    7.40
  14   0   2   11.60    5.80
  15   0   2  124.89    9.50
  15  -1  -2   12.60    5.40
 -15  -1   2   -0.20    6.30
  15  -1  -2  -10.20    5.10
  15   1  -2    8.50    5.60
 -14  -1   2    8.40    7.00
 -14  -1   2    4.90    7.10
  14  -1  -2   19.80    8.60
  14  -1  -2    5.80    5.10
  14  -1  -2   13.60    5.90
  14   1  -2    1.50    8.30
  14   1  -2    6.30    6.10
 -14   1   2    1.70    8.10
  14   1  -2   -1.40    4.80
  13  -1  -2   64.89   11.60
 -13  -1   2   66.39    9.50
 -13  -1   2   60.39    9.00
  13  -1  -2   63.79   10.70
  13   1  -2   71.79   10.00
  13   1  -2   83.29   13.60
  13   1  -2   76.09   10.90
 -13   1   2   70.39   10.00
 -12  -1   2  176.48   15.80
 -12  -1   2  191.38   16.50
  12  -1  -2  177.78   14.90
  12  -1  -2  190.88   18.50
  12   1  -2  188.88   16.70
  12   1  -2  182.68   14.50
 -12   1   2  191.28   16.60
  12   1  -2  203.78   18.60
 -11  -1   2   11.00    7.50
  11  -1  -2    9.90    9.20
  11  -1  -2   17.10    6.80
 -11   1   2    9.90    7.70
  11   1  -2    9.70    7.80
  11   1  -2   17.30    6.70
  11   1  -2   15.70    8.20
 -10  -1   2    2.70    6.80
  10  -1  -2    2.30    6.40
  10  -1  -2   -2.20    6.90
  10   1  -2    0.80    7.10
  10   1  -2   10.10    6.50
 -10   1   2    4.40    7.20
  10   1  -2   -1.30    7.80
   9  -1  -2   76.79    9.00
  -9  -1   2   94.09   12.80
   9  -1  -2   82.09   11.90
   9   1  -2   89.39   13.70
  -9   1   2   88.39   13.20
   9   1  -2   86.99   13.20
   9   1  -2   97.49   12.10
  -8  -1   2   37.50    7.10
   8  -1  -2   30.80    6.90
   8  -1  -2   28.50    6.60
   8   1  -2   35.00    7.00
  -8   1   2   34.80    7.20
   8   1  -2   40.30    6.90
   8   1  -2   34.00    6.90
  -7  -1   2  491.05   22.70
   7  -1  -2  424.86   22.60
   7  -1  -2  426.76   22.70
   7   1  -2  456.35   22.70
  -7   1   2  467.15   23.00
  -7   1   2  487.75   23.00
   7   1  -2  444.06   22.70
   7   1  -2  491.85   22.90
   6  -1  -2 1224.68   53.89
   6  -1  -2 1252.17   54.19
  -6  -1   2 1319.67   53.99
   6   1  -2 1335.97   54.19
   6   1  -2 1248.48   53.99
  -6   1   2 1353.46   54.39
  -6   1   2 1336.87   54.09
   5  -1  -2 2139.69   91.49
  -5  -1   2 2303.17   91.59
   5  -1  -2 2176.68   91.89
  -5  -1   2 2215.98   90.89
  -5   1   2 2332.87   91.59
  -5   1   2 2403.56   91.99
  -4  -1   2  495.35   22.20
  -4  -1   2  475.55   21.30
   4  -1  -2  481.35   22.30
   4  -1  -2  481.75   22.60
  -4   1   2  545.55   22.80
  -4   1   2  524.35   22.40
  -3  -1   2 3293.67  131.99
  -3  -1   2 3251.97  132.39
   3  -1  -2 3150.08  132.29
   3  -1  -2 3266.57  132.69
  -3   1   2 3603.64  131.79
  -3   1   2 3518.25  132.79
   3   1  -2 3086.29  132.29
  -3   1   2 3314.77  132.29
  -2  -1   2  911.71   35.30
  -2  -1   2  909.51   35.70
   2  -1  -2  782.32   35.30
   2  -1  -2  850.81   35.90
   2   1  -2  850.71   35.60
  -2   1   2  866.91   34.80
  -2   1   2  922.41   36.00
   2   1  -2  814.42   35.20
  -2   1   2  896.41   35.40
  -1  -1   2 2770.92  108.09
   1  -1  -2 2703.53  107.69
   1  -1  -2 2513.45  108.19
  -1  -1   2 2798.02  107.89
  -1   1   2 2792.42  108.19
  -1   1   2 2664.33  107.69
   0  -1  -2  160.58    8.20
   0  -1   2  166.68    8.00
   0  -1  -2  144.19    7.60
   0   1   2  161.98    8.10
   0   1  -2  143.89    7.80
   1  -1   2 1278.07   56.79
  -1  -1  -2 1345.87   56.79
  -1  -1  -2 1512.45   56.69
   1   1   2 1436.66   56.59
  -1   1  -2 1419.76   56.89
  -1   1  -2 1417.36   56.79
   1   1   2 1463.95   56.89
   2  -1   2 2209.18   85.29
   2  -1   2 2044.60   85.59
   2  -1   2 2073.79   85.09
  -2  -1  -2 2282.87   85.39
  -2  -1  -2 2120.79   85.69
   2   1   2 2205.08   85.69
  -2   1  -2 2240.18   85.69
   2   1   2 1827.82   85.29
  -2   1  -2 2210.28   85.29
  -3  -1  -2  827.42   31.90
   3  -1   2  746.63   31.40
  -3  -1  -2  748.33   32.10
   3  -1   2  717.73   31.90
  -3   1  -2  768.62   31.40
   3   1   2  796.02   32.10
  -3   1  -2  757.22   32.00
   3   1   2  762.02   31.70
  -4  -1  -2   11.80    4.10
   4  -1   2   11.00    3.60
   4  -1   2    9.80    3.30
   4  -1   2   12.90    4.60
  -4  -1  -2   12.50    4.30
   4   1   2    6.80    4.10
  -4   1  -2    9.20    4.50
   4   1   2    6.60    4.00
  -4   1  -2   14.00    3.60
   5  -1   2  477.35   22.30
   5  -1   2  462.45   21.10
  -5  -1  -2  446.56   22.20
   5  -1   2  485.55   21.80
  -5  -1  -2  518.75   22.50
  -5   1  -2  502.25   22.70
  -5   1  -2  527.95   21.50
   5   1   2  477.55   22.20
   5   1   2  494.05   22.30
   6  -1   2 1083.49   45.50
  -6  -1  -2 1164.68   46.10
  -6  -1  -2 1083.19   46.00
   6  -1   2 1054.59   45.90
   6  -1   2 1016.70   45.00
  -6   1  -2 1083.99   46.20
  -6   1  -2 1129.99   45.40
   6   1   2 1134.89   46.00
   6   1   2 1076.69   45.90
  -7  -1  -2  266.77   15.60
   7  -1   2  256.77   15.00
   7  -1   2  235.48   13.40
   7  -1   2  243.18   15.10
  -7   1  -2  264.37   16.30
   7   1   2  261.17   15.50
   7   1   2  236.18   13.50
   7   1   2  240.78   15.00
  -8  -1  -2  151.28   13.50
   8  -1   2  135.39   12.60
   8  -1   2  134.99   10.60
   8  -1   2  134.19   12.90
  -8   1  -2  149.39   13.60
   8   1   2  116.49   12.60
   8   1   2  131.09   10.30
   8   1   2  153.88   13.60
   9  -1   2   15.80    7.00
  -9  -1  -2   16.60    6.90
   9  -1   2   13.50    6.90
   9  -1   2   14.60    5.20
   9   1   2   16.30    4.90
  -9   1  -2   13.50    7.50
   9   1   2    9.90    6.50
   9   1   2    9.90    6.60
  10  -1   2    2.70    5.20
  10  -1   2    3.70    7.00
  10  -1   2    4.30    7.10
 -10  -1  -2   15.70    7.20
 -10   1  -2    6.30    7.60
  10   1   2    9.60    6.90
  10   1   2   11.10    7.30
  10   1   2    3.40    4.80
  11  -1   2   14.60    8.00
  11  -1   2    9.80    5.70
  11  -1   2    5.30    7.00
 -11  -1  -2   13.90    7.80
  11   1   2   12.20    8.50
 -11   1  -2   -0.40    7.40
  11   1   2    3.80    7.60
  11   1   2   18.50    5.40
  12  -1   2    6.90    7.00
  12  -1   2   11.00    5.40
  12  -1   2   14.30    8.30
 -12  -1  -2    1.60    7.10
 -12   1  -2    8.40    7.50
  12   1   2   11.10    8.20
  12   1   2   10.00    5.00
  13  -1   2   39.00    7.70
  13  -1   2   28.50    9.10
 -13  -1  -2   34.60    7.10
  13  -1   2   26.10    4.90
  13   1   2   25.40    4.80
  13   1   2   33.90    8.60
 -13   1  -2   21.40    7.50
 -14  -1  -2   21.20    6.60
  14  -1   2   27.00    4.20
  14  -1   2   19.40    6.20
  14  -1   2   27.10    8.30
 -14   1  -2    9.10    8.60
  14   1   2   20.10    8.50
  14   1   2   38.40    6.70
 -14  -2   2   15.20    6.80
  14  -2  -2   26.10    5.90
 -14  -2   2   18.60    9.00
  14  -2  -2   15.30    5.30
  14  -2  -2   23.20    8.50
  14   2  -2   10.50   14.10
  14   2  -2   10.90    6.20
  14   2  -2   19.50    4.90
 -14   2   2   -2.60    9.60
  13  -2  -2   11.40    8.60
 -13  -2   2   19.40    7.70
  13  -2  -2   15.70    6.30
  13  -2  -2   24.30    6.70
 -13  -2   2   22.00    6.40
  13   2  -2   19.30    5.70
  13   2  -2   18.50    7.30
 -13   2   2   18.30    4.40
 -13   2   2    9.60    7.30
  13   2  -2   17.90    7.90
 -12  -2   2   -2.30    7.50
 -12  -2   2   -2.10    7.00
  12  -2  -2    0.30    7.00
  12  -2  -2   -8.00    5.50
  12   2  -2   -3.10    7.30
 -12   2   2    9.80    8.10
  12   2  -2   -5.60    8.00
  12   2  -2  -11.20    5.80
 -12   2   2    0.30    4.80
 -11  -2   2   32.50    7.90
  11  -2  -2   61.79    8.90
 -11  -2   2   33.40    8.10
  11  -2  -2   56.59    7.90
  11   2  -2   51.19    9.00
 -11   2   2   29.90    8.60
  11   2  -2   40.60    9.20
  11   2  -2   45.40    8.40
 -11   2   2   52.99    6.60
 -10  -2   2  121.89   14.10
  10  -2  -2  125.69   13.80
 -10  -2   2  104.29   13.50
  10  -2  -2  125.69   12.90
  10   2  -2  102.99   15.00
 -10   2   2  126.49   15.30
 -10   2   2  103.59   11.20
 -10   2   2  135.99   13.80
  10   2  -2   91.29   15.60
  10   2  -2  118.69   14.10
   9  -2  -2  553.24   26.90
   9  -2  -2  519.35   25.60
  -9  -2   2  562.44   26.10
  -9  -2   2  536.45   26.90
  -9   2   2  517.95   24.60
   9   2  -2  525.05   27.00
  -9   2   2  559.84   27.20
  -9   2   2  534.15   27.00
   9   2  -2  564.54   27.80
  -8  -2   2    2.80    6.00
  -8  -2   2    8.50    5.70
   8  -2  -2    2.80    5.90
   8  -2  -2    7.50    5.30
  -8   2   2    5.30    4.50
   8   2  -2    4.90    6.60
  -8   2   2    2.40    6.30
   8   2  -2    4.40    6.40
  -8   2   2   10.30    6.60
  -7  -2   2 1659.03   67.19
  -7  -2   2 1599.54   66.29
   7  -2  -2 1584.44   67.39
   7  -2  -2 1495.35   66.09
  -7   2   2 1670.23   67.19
   7   2  -2 1691.93   67.39
  -7   2   2 1594.34   65.89
  -7   2   2 1663.83   67.49
   7   2  -2 1588.84   67.09
   6  -2  -2  250.37   15.40
  -6  -2   2  241.18   15.20
  -6  -2   2  243.78   13.90
   6  -2  -2  242.88   13.30
   6   2  -2  239.08   15.20
  -6   2   2  272.87   15.80
  -6   2   2  265.07   15.50
   6   2  -2  270.17   15.60
  -6   2   2  253.67   12.80
   5  -2  -2  133.89   11.50
  -5  -2   2  139.59   11.10
   5  -2  -2  136.79    8.70
  -5  -2   2  138.89   10.30
   5   2  -2  129.59   11.00
   5   2  -2  140.89   11.10
  -5   2   2  148.89   11.80
  -5   2   2  145.99   11.40
  -5   2   2  140.59    8.50
   4  -2  -2 2950.70  120.89
   4  -2  -2 2789.12  119.59
  -4  -2   2 2983.30  120.19
  -4  -2   2 3028.70  120.49
  -4   2   2 3138.49  120.39
   4   2  -2 2937.41  120.49
  -4   2   2 3190.68  120.89
   4   2  -2 3101.39  120.49
  -4   2   2 2857.91  119.69
   3  -2  -2  690.23   32.10
  -3  -2   2  775.72   31.80
  -3  -2   2  786.12   31.50
   3  -2  -2  785.12   31.00
   3   2  -2  785.62   31.70
  -3   2   2  678.53   30.80
  -3   2   2  774.22   32.20
   3   2  -2  737.63   31.40
  -3   2   2  749.73   31.50
   3   2  -2  748.83   31.90
  -2  -2   2 4459.55  171.68
   2  -2  -2 4541.55  171.18
   2  -2  -2 4137.19  171.88
  -2  -2   2 4470.05  171.58
  -2   2   2 4563.74  171.98
  -2   2   2 4084.59  171.18
   2   2  -2 4064.19  171.58
   2   2  -2 4102.69  171.48
   2   2  -2 4271.07  171.28
   1  -2  -2 4840.62  195.98
  -1  -2   2 5264.57  195.98
   1   2  -2 4845.52  195.88
  -1   2   2 4761.12  195.68
   1   2  -2 4874.31  195.98
   0  -2  -2  197.08   10.20
   0  -2  -2  183.98   10.50
   0  -2  -2  185.58   10.70
   0  -2   2  215.08   10.60
   0   2  -2  198.48   10.50
   0   2   2  190.38   10.40
   0   2   2  198.78   10.80
   0   2   2  181.18   10.10
   1  -2   2  130.49    8.60
  -1  -2  -2  121.19    8.70
  -1  -2  -2  135.59    8.50
   1   2   2  136.79    8.70
  -1   2  -2  104.39    8.50
   1   2   2  146.39    8.60
  -1   2  -2  119.69    8.30
   2  -2   2 3090.99  114.89
  -2  -2  -2 2834.82  114.89
   2  -2   2 2645.54  114.69
   2  -2   2 2583.94  114.59
  -2  -2  -2 2996.80  114.29
  -2  -2  -2 2975.10  114.79
   2   2   2 3017.80  114.89
  -2   2  -2 2825.62  114.69
  -2   2  -2 2881.51  114.89
  -2   2  -2 2991.80  114.79
   2   2   2 2661.83  114.19
  -3  -2  -2   10.40    4.10
   3  -2   2   15.40    3.80
  -3  -2  -2   14.80    3.80
   3  -2   2   18.00    4.00
   3   2   2   14.60    3.60
  -3   2  -2   18.40    4.50
   3   2   2   17.00    4.70
  -3   2  -2   14.50    4.30
  -3   2  -2   11.70    4.10
   4  -2   2   34.00    5.30
  -4  -2  -2   32.90    5.40
   4  -2   2   29.10    4.50
  -4  -2  -2   37.80    4.90
  -4   2  -2   43.00    7.20
  -4   2  -2   33.10    5.00
   4   2   2   29.80    4.90
  -4   2  -2   32.80    5.30
   4   2   2   33.60    4.70
  -5  -2  -2  857.91   34.70
   5  -2   2  772.22   34.20
   5  -2   2  757.12   34.50
  -5  -2  -2  778.32   34.90
   5   2   2  850.21   35.00
  -5   2  -2  830.72   35.00
   5   2   2  790.72   34.40
  -5   2  -2  840.32   34.30
  -6  -2  -2   80.99   10.40
   6  -2   2   69.39    8.50
  -6  -2  -2   64.99   10.10
   6  -2   2   65.79    9.50
   6   2   2   88.19   10.80
  -6   2  -2   76.69   11.40
  -6   2  -2   84.39    8.90
   6   2   2   72.99    9.80
  -7  -2  -2 1165.98   48.70
   7  -2   2 1149.08   48.50
   7  -2   2 1078.49   47.80
   7  -2   2 1170.08   48.10
  -7  -2  -2 1086.69   48.70
  -7   2  -2 1183.58   49.00
   7   2   2 1168.88   48.80
   7   2   2 1125.19   48.40
  -7   2  -2 1186.28   48.10
   8  -2   2  120.39   10.60
  -8  -2  -2  126.79   13.20
   8  -2   2  112.89   12.20
   8  -2   2  118.19   12.80
   8   2   2  104.59   12.60
  -8   2  -2  124.39   11.20
   8   2   2  112.19   13.30
  -8   2  -2  130.59   14.10
  -9  -2  -2  158.28   14.50
   9  -2   2  163.08   14.80
   9  -2   2  152.38   12.00
   9  -2   2  136.49   13.70
   9   2   2  146.99   14.70
  -9   2  -2  154.38   15.80
  -9   2  -2  151.28   13.00
   9   2   2  137.59   13.90
 -10  -2  -2   13.10    7.10
  10  -2   2    6.40    5.50
  10  -2   2    5.00    7.40
  10  -2   2   10.90    7.30
 -10   2  -2   12.40    7.70
  10   2   2   16.10    7.30
  10   2   2   12.80    5.50
  10   2   2    9.80    6.80
  11  -2   2   21.60    7.50
  11  -2   2   15.00    8.60
  11  -2   2   21.60    5.90
 -11  -2  -2   10.50    7.50
  11   2   2   25.60    7.70
 -11   2  -2   29.30    8.20
  11   2   2   19.70    5.70
  11   2   2   17.00    7.60
  12  -2   2    7.80    8.30
  12  -2   2   -2.70    4.70
  12  -2   2   13.40    7.20
 -12  -2  -2   -1.20    6.30
  12   2   2   -2.20    7.40
  12   2   2    2.10    4.30
 -12   2  -2   -6.30    7.10
  12   2   2   -1.20    6.40
 -13  -2  -2    5.30    5.80
  13  -2   2    1.30    8.20
  13  -2   2   -7.80    4.00
  13  -2   2   13.80    5.90
  13   2   2   -0.30    3.70
  13   2   2   11.10    6.20
  13   2   2   -6.90    6.70
 -13   2  -2  -11.80    6.20
  14  -2   2   23.90    4.30
  14  -2   2   24.20    6.20
  14  -2   2   15.40    7.90
 -14  -2  -2   19.00    7.30
 -14   2  -2   18.60    4.80
  14   2   2   24.30    4.10
  14  -3  -2   -5.90    5.00
  14  -3  -2   -6.10    7.90
  14  -3  -2    6.00    5.00
 -14  -3   2   -9.10    6.60
  14   3  -2  -10.30    5.40
  14   3  -2   -3.30    5.30
 -14   3   2   -7.80    3.50
  13  -3  -2   70.89   10.90
 -13  -3   2   53.19    7.50
  13  -3  -2   57.99    9.60
 -13  -3   2   57.69    8.60
  13   3  -2   86.49   10.30
 -13   3   2   36.40    8.70
  13   3  -2   56.79    8.30
 -13   3   2   67.29    6.80
  13   3  -2   54.99    9.70
  12  -3  -2  111.69   12.60
  12  -3  -2  130.59   14.20
 -12  -3   2  138.09   14.30
 -12  -3   2  137.79   15.30
  12   3  -2  139.59   15.50
  12   3  -2  132.89   14.10
  12   3  -2  144.79   15.40
 -12   3   2  143.39   16.50
 -12   3   2  122.39    9.90
  11  -3  -2   14.00    7.20
  11  -3  -2    5.20    5.90
 -11  -3   2   18.60    7.20
 -11  -3   2   10.40    7.20
 -11   3   2   12.50    6.90
 -11   3   2    5.80    8.30
  11   3  -2   22.80    7.50
 -11   3   2   12.80    5.10
  11   3  -2    5.40    8.30
  11   3  -2    7.90    7.70
  10  -3  -2  185.28   14.50
 -10  -3   2  223.58   16.30
 -10  -3   2  203.38   16.50
  10  -3  -2  195.88   16.50
 -10   3   2  214.68   18.00
 -10   3   2  176.38   12.70
  10   3  -2  189.98   17.60
  10   3  -2  198.98   17.00
 -10   3   2  200.08   16.70
  -9  -3   2  778.02   34.60
   9  -3  -2  723.23   32.80
   9  -3  -2  735.33   34.80
  -9  -3   2  782.22   33.90
   9   3  -2  739.33   35.00
  -9   3   2  704.23   32.10
  -9   3   2  770.02   35.10
   9   3  -2  768.12   34.80
  -9   3   2  656.13   34.30
   8  -3  -2  657.53   29.90
  -8  -3   2  692.53   31.40
   8  -3  -2  663.83   31.90
  -8  -3   2  707.43   31.10
  -8   3   2  633.64   29.30
  -8   3   2  676.23   31.70
   8   3  -2  662.73   31.60
  -8   3   2  711.73   32.10
   8   3  -2  671.23   31.60
  -7  -3   2   23.50    6.50
  -7  -3   2   23.20    5.90
   7  -3  -2   27.40    5.30
   7  -3  -2   25.20    6.60
  -7   3   2   18.20    4.50
  -7   3   2   23.30    7.60
   7   3  -2   20.30    6.70
   7   3  -2   25.30    6.60
  -7   3   2   29.40    7.30
   6  -3  -2  700.93   32.70
   6  -3  -2  745.43   34.70
  -6  -3   2  810.82   34.50
  -6  -3   2  852.71   34.30
   6   3  -2  795.12   34.60
  -6   3   2  804.72   34.70
  -6   3   2  806.42   35.00
   6   3  -2  768.42   34.40
  -6   3   2  749.53   33.00
  -5  -3   2 2088.89   85.49
  -5  -3   2 2226.68   85.49
   5  -3  -2 2054.69   86.09
   5  -3  -2 2002.90   84.29
  -5   3   2 2175.38   86.19
  -5   3   2 2177.78   85.59
   5   3  -2 2040.10   85.69
   5   3  -2 2127.59   85.69
  -5   3   2 2001.30   84.69
  -4  -3   2  814.02   34.80
  -4  -3   2  793.22   35.00
   4  -3  -2  898.01   34.20
   4  -3  -2  808.22   35.60
  -4   3   2  776.02   33.90
  -4   3   2  877.31   35.70
   4   3  -2  819.82   34.90
   4   3  -2  767.22   35.00
   4   3  -2  760.32   34.70
   3  -3  -2 2444.16   91.89
  -3  -3   2 2386.56   92.39
  -3  -3   2 2011.80   91.79
   3  -3  -2 2254.17   92.89
  -3  -3   2 2360.96   92.39
   3   3  -2 2159.78   92.29
  -3   3   2 2239.88   91.79
  -3   3   2 2460.15   92.99
   3   3  -2 2327.87   92.09
   3   3  -2 2188.08   92.29
  -2  -3   2 1044.60   48.10
   2  -3  -2 1245.78   48.50
   2  -3  -2 1205.58   48.70
   2  -3  -2 1186.08   49.40
  -2  -3   2 1221.38   48.90
   2   3  -2 1139.59   48.90
  -2   3   2 1154.58   48.40
   2   3  -2 1219.18   48.40
   2   3  -2 1139.69   48.90
  -2   3   2 1264.57   49.40
   1  -3  -2 3460.45  126.49
   1  -3  -2 3001.40  126.39
  -1  -3   2 2766.82  125.79
  -1  -3   2 3277.17  126.59
   1  -3  -2 3148.59  126.99
   1   3  -2 3198.78  125.99
  -1   3   2 3340.27  126.99
  -1   3   2 3137.09  126.39
   1   3  -2 3054.69  126.59
   1   3  -2 3153.58  126.69
   0  -3  -2 1857.71   72.79
   0  -3  -2 1720.33   72.79
   0  -3   2 1868.41   72.99
   0  -3  -2 1814.92   73.39
   0   3   2 1699.53   72.69
   0   3   2 1848.12   73.19
   0   3   2 1850.51   72.79
   0   3  -2 1712.63   72.89
  -1  -3  -2  634.14   26.40
  -1  -3  -2  559.34   26.20
   1  -3   2  651.73   26.40
  -1   3  -2  628.34   26.20
   1   3   2  568.44   26.20
  -1   3  -2  582.04   26.30
  -1   3  -2  573.94   26.50
   1   3   2  617.94   26.30
   1   3   2  594.14   25.40
   1   3   2  636.84   26.60
  -2  -3  -2 2912.61  123.79
   2  -3   2 3218.28  123.89
  -2  -3  -2 3131.39  123.89
  -2   3  -2 3002.80  123.89
  -2   3  -2 3276.77  123.69
   2   3   2 3251.37  124.09
   2   3   2 3085.59  123.79
  -2   3  -2 2995.80  123.89
   2   3   2 2863.11  123.19
   3  -3   2 1578.24   67.19
  -3  -3  -2 1716.83   66.99
   3  -3   2 1742.93   67.59
  -3  -3  -2 1695.43   67.49
  -3  -3  -2 1614.94   67.59
   3  -3   2 1528.55   67.49
  -3   3  -2 1609.14   67.49
  -3   3  -2 1727.33   67.29
  -3   3  -2 1656.93   67.59
   3   3   2 1577.24   66.79
   3   3   2 1717.63   67.59
  -4  -3  -2   41.70    5.80
  -4  -3  -2   44.00    5.40
   4  -3   2   28.70    5.50
   4  -3   2   35.00    5.30
  -4  -3  -2   42.10    5.80
  -4   3  -2   35.10    5.80
   4   3   2   41.30    5.70
  -4   3  -2   45.10    6.00
  -4   3  -2   35.60    5.90
   4   3   2   49.80    7.80
  -5  -3  -2  742.73   31.50
  -5  -3  -2  747.43   32.20
  -5  -3  -2  707.53   32.20
   5  -3   2  680.83   31.60
   5  -3   2  710.03   31.50
   5   3   2  753.32   32.20
  -5   3  -2  726.23   32.00
   5   3   2  697.13   31.30
  -5   3  -2  751.62   31.90
  -5   3  -2  750.32   31.70
   6  -3   2 1067.79   47.10
   6  -3   2 1085.59   47.10
  -6  -3  -2 1152.78   47.20
  -6  -3  -2 1071.69   47.60
  -6  -3  -2 1188.08   47.80
  -6   3  -2 1124.89   47.50
   6   3   2 1136.99   47.70
   6   3   2 1093.59   47.00
  -6   3  -2 1152.28   47.20
  -7  -3  -2  122.29   12.40
  -7  -3  -2  142.79   12.80
   7  -3   2  108.39   11.20
   7  -3   2  104.79   11.70
  -7  -3  -2  132.19   13.10
  -7   3  -2  104.59   13.70
   7   3   2  131.09   12.90
   7   3   2  133.39   11.90
  -7   3  -2  123.39   12.00
  -7   3  -2  109.79   12.00
  -8  -3  -2    7.30    7.00
   8  -3   2    3.20    5.60
   8  -3   2   11.00    6.00
  -8  -3  -2    8.30    6.20
  -8  -3  -2    1.60    6.80
  -8   3  -2    8.30    6.30
  -8   3  -2    5.00    6.90
   8   3   2    2.30    6.10
   8   3   2    7.00    6.50
  -8   3  -2    5.00    6.10
   9  -3   2  780.82   34.50
  -9  -3  -2  764.02   34.60
   9  -3   2  736.53   34.00
   9  -3   2  731.83   34.50
  -9  -3  -2  791.22   35.30
   9   3   2  752.62   34.70
  -9   3  -2  761.62   35.60
   9   3   2  739.13   35.00
  -9   3  -2  734.83   34.60
  -9   3  -2  756.82   34.20
  10  -3   2  430.56   23.70
 -10  -3  -2  453.85   23.90
  10  -3   2  490.85   24.70
 -10  -3  -2  454.35   24.70
  10  -3   2  431.56   22.90
  10   3   2  451.35   24.90
 -10   3  -2  453.35   25.40
  10   3   2  453.75   24.20
 -10   3  -2  445.86   23.60
 -10   3  -2  446.56   23.80
 -11  -3  -2   38.90    7.90
  11  -3   2   48.30    9.30
 -11  -3  -2   44.10    8.80
  11  -3   2   44.50    8.20
  11  -3   2   63.49   10.40
  11   3   2   45.00    8.60
  11   3   2   31.70    8.10
 -11   3  -2   31.10    8.60
  11   3   2   56.79    9.90
 -11   3  -2   44.10    8.00
 -11   3  -2   48.40    8.10
  12  -3   2   -2.30    6.20
  12  -3   2   10.30    4.70
 -12  -3  -2    8.10    6.20
  12  -3   2   14.90    8.70
 -12  -3  -2   10.70    7.90
 -12   3  -2   11.90    7.40
  12   3   2    1.50    4.20
  12   3   2    6.40    7.20
 -12   3  -2   -6.30    5.10
  12   3   2    7.00    6.20
  13  -3   2   48.70    7.30
 -13  -3  -2   42.50    6.80
  13  -3   2   54.39    7.60
 -13  -3  -2   43.80    8.50
  13  -3   2   57.69    9.50
  13   3   2   32.50    8.70
  13   3   2   70.99   11.10
  13   3   2   48.80    6.00
 -13   3  -2   67.39    9.60
 -13   3  -2   27.00    8.00
 -14  -3  -2   20.30   12.40
  14  -3   2   22.60    4.80
  14  -3   2   18.80    7.80
 -14  -3  -2   24.30    7.90
  14  -3   2   38.00    5.80
  14   3   2   17.90    4.70
  14   3   2   29.50    5.80
 -14   3  -2   28.50    4.90
  14  -4  -2    4.80    5.70
 -14  -4   2    2.80    6.50
  14  -4  -2    3.20    5.00
  14  -4  -2   15.40    8.80
  14   4  -2   17.70    6.40
  14   4  -2   14.00    6.10
 -14   4   2   14.30    3.90
  13  -4  -2   69.59   10.20
 -13  -4   2   58.79    8.30
 -13  -4   2   63.49    9.10
  13  -4  -2   67.89    8.40
 -13   4   2   42.30   10.10
  13   4  -2   72.69   11.70
 -13   4   2   71.99    7.00
  13   4  -2   74.19   10.50
 -13   4   2   87.19   11.00
  12  -4  -2   45.30    8.00
  12  -4  -2   24.50    5.90
 -12  -4   2   38.90    7.20
 -12  -4   2   30.40    8.00
  12   4  -2   33.90    7.80
  12   4  -2   23.80    7.10
 -12   4   2   15.70    8.80
 -12   4   2   29.00    4.60
 -12   4   2   26.40    7.60
 -11  -4   2  285.77   19.30
  11  -4  -2  301.17   19.70
 -11  -4   2  295.37   19.10
  11  -4  -2  272.77   16.90
 -11   4   2  284.87   15.50
 -11   4   2  294.27   20.90
  11   4  -2  294.17   20.30
 -11   4   2  281.37   18.60
  11   4  -2  263.17   19.30
  10  -4  -2   65.29    7.90
 -10  -4   2   56.19    8.90
 -10  -4   2   57.19    8.80
  10  -4  -2   80.99   13.60
  10   4  -2   45.00    8.80
 -10   4   2   61.39    9.10
  10   4  -2   61.39    9.60
 -10   4   2   51.59   10.00
 -10   4   2   70.39    9.40
   9  -4  -2  223.48   14.40
  -9  -4   2  214.68   16.70
   9  -4  -2  212.68   17.30
  -9  -4   2  241.58   17.20
  -9   4   2  222.08   17.40
  -9   4   2  235.38   18.10
  -9   4   2  224.08   13.90
   9   4  -2  266.47   17.80
   9   4  -2  213.78   17.90
   8  -4  -2  358.06   21.20
   8  -4  -2  313.07   18.00
  -8  -4   2  366.26   20.70
  -8  -4   2  395.46   20.50
   8   4  -2  360.36   21.30
  -8   4   2  337.07   21.50
  -8   4   2  367.76   20.90
   8   4  -2  392.96   21.10
  -8   4   2  327.87   18.00
   7  -4  -2   94.69   13.20
  -7  -4   2   66.39    8.50
   7  -4  -2   80.69    9.00
  -7  -4   2   65.59    8.10
   7   4  -2   68.79    8.60
  -7   4   2   87.09   13.30
   7   4  -2   75.09   12.90
  -7   4   2   59.49    9.40
  -7   4   2   92.69   13.70
  -6  -4   2  241.68   15.60
   6  -4  -2  246.88   16.70
  -6  -4   2  226.68   15.70
   6   4  -2  250.47   16.10
  -6   4   2  229.48   13.70
   6   4  -2  239.88   16.20
  -6   4   2  266.07   16.70
  -6   4   2  249.97   16.70
  -5  -4   2   73.39   10.90
   5  -4  -2   78.69    9.50
   5  -4  -2   80.89   11.60
  -5  -4   2   84.29   11.10
   5   4  -2   62.79    7.40
  -5   4   2   87.39   12.10
   5   4  -2   74.49   11.10
   5   4  -2   64.49   11.10
  -5   4   2   65.49    8.80
   4  -4  -2  677.83   31.00
  -4  -4   2  602.44   29.20
   4  -4  -2  731.83   29.40
  -4  -4   2  680.73   30.40
  -4  -4   2  683.63   30.30
   4   4  -2  631.34   30.10
   4   4  -2  686.83   30.00
   4   4  -2  608.54   30.00
  -4   4   2  678.03   29.30
  -4   4   2  740.63   31.10
  -3  -4   2  139.69    9.90
   3  -4  -2  130.19   11.20
   3  -4  -2  136.39   10.50
  -3  -4   2  139.19   11.80
   3  -4  -2  110.89   12.50
   3   4  -2  127.09   11.70
  -3   4   2  146.99   13.10
   3   4  -2  138.89   11.00
   3   4  -2  125.79   11.90
  -3   4   2  138.09   10.50
   2  -4  -2  480.95   23.60
   2  -4  -2  491.15   22.20
  -2  -4   2  504.25   23.00
   2  -4  -2  531.45   22.40
  -2  -4   2  422.66   21.40
  -2   4   2  478.35   22.20
  -2   4   2  524.75   23.60
   2   4  -2  465.85   22.90
   2   4  -2  488.45   21.90
   2   4  -2  473.25   23.10
  -1  -4   2    2.90    3.60
   1  -4  -2    7.70    4.80
   1  -4  -2    3.20    5.50
   1  -4  -2    5.50    4.70
  -1  -4   2    3.70    5.10
   1   4  -2    3.70    4.80
   1   4  -2    2.90    3.80
  -1   4   2    6.10    5.80
  -1   4   2    9.80    4.80
   0  -4  -2 2826.12  118.89
   0  -4   2 3063.19  119.29
   0  -4   2 2668.73  117.99
   0  -4  -2 3093.09  119.09
   0   4   2 2840.22  118.99
   0   4   2 3157.88  119.09
   0   4   2 3024.80  119.59
   0   4  -2 2981.20  118.19
   0   4  -2 2840.52  119.19
   0   4  -2 3051.09  119.69
   1  -4   2 1435.56   57.79
  -1  -4  -2 1467.05   57.89
  -1  -4  -2 1312.67   57.49
   1   4   2 1454.75   58.19
   1   4   2 1343.37   57.69
  -1   4  -2 1382.76   58.19
   1   4   2 1355.56   56.99
  -1   4  -2 1448.46   57.49
   1   4   2 1451.75   57.69
  -1   4  -2 1322.27   57.79
  -2  -4  -2  260.37   14.90
  -2  -4  -2  231.08   14.20
   2  -4   2  268.97   14.70
  -2   4  -2  242.18   15.10
  -2   4  -2  261.17   14.00
   2   4   2  236.98   14.50
   2   4   2  248.08   14.90
   2   4   2  240.98   13.20
   2   4   2  257.67   14.60
  -3  -4  -2  235.18   14.70
   3  -4   2  240.48   14.30
  -3  -4  -2  236.18   14.50
   3   4   2  236.48   14.50
  -3   4  -2  221.68   15.10
  -3   4  -2  257.97   14.00
   3   4   2  251.37   14.60
   3   4   2  228.98   13.20
  -3   4  -2  234.18   14.40
   4  -4   2 1331.47   58.19
   4  -4   2 1450.45   58.09
   4  -4   2 1334.37   57.39
  -4  -4  -2 1448.96   57.49
  -4  -4  -2 1429.16   58.09
  -4  -4  -2 1331.97   57.99
  -4   4  -2 1450.25   57.59
  -4   4  -2 1374.96   57.99
   4   4   2 1436.46   58.19
   4   4   2 1343.77   57.29
  -4   4  -2 1386.66   58.29
   5  -4   2  103.19   11.10
  -5  -4  -2   98.49   11.50
   5  -4   2  104.99   10.60
  -5  -4  -2  112.19   10.80
  -5  -4  -2  114.09   12.30
   5   4   2  103.39   10.20
  -5   4  -2  102.69   12.10
  -5   4  -2  105.69   11.20
   5   4   2  114.59   12.10
  -5   4  -2  113.79   11.20
   6  -4   2   48.30    7.10
  -6  -4  -2   43.00    7.70
  -6  -4  -2   46.10    6.70
  -6  -4  -2   41.70    7.00
   6  -4   2   63.29   10.00
  -6   4  -2   52.19    7.60
   6   4   2   43.70    7.30
   6   4   2   48.60    6.70
  -6   4  -2   51.09    7.20
  -6   4  -2   68.29   10.70
  -7  -4  -2   19.40    6.60
   7  -4   2   22.20    6.20
   7  -4   2   18.20    6.60
  -7  -4  -2   23.80    6.60
  -7  -4  -2   26.40    7.30
  -7   4  -2   27.30    6.80
   7   4   2   23.50    6.90
   7   4   2   19.80    6.20
  -7   4  -2   20.90    7.10
  -8  -4  -2  432.56   23.90
   8  -4   2  431.86   23.10
   8  -4   2  430.56   23.30
  -8  -4  -2  467.25   23.40
  -8  -4  -2  481.95   24.30
   8   4   2  449.95   24.10
  -8   4  -2  450.15   23.40
  -8   4  -2  454.15   25.00
  -8   4  -2  475.65   23.90
   8   4   2  474.55   23.40
  -9  -4  -2  197.38   16.20
   9  -4   2  184.78   14.60
  -9  -4  -2  197.78   15.90
   9  -4   2  176.48   14.70
   9   4   2  187.38   15.50
  -9   4  -2  205.48   15.30
  -9   4  -2  197.88   17.60
  -9   4  -2  177.18   15.10
   9   4   2  203.28   16.30
 -10  -4  -2    4.60    7.10
  10  -4   2    4.50    7.30
 -10  -4  -2   -0.40    6.50
  10  -4   2    0.20    6.10
  10  -4   2    3.00    6.60
  10   4   2   -5.20    6.50
 -10   4  -2  -10.00    6.60
 -10   4  -2    1.60    7.80
 -10   4  -2   -7.80    5.60
  10   4   2   -2.80    6.20
 -11  -4  -2  264.27   18.50
  11  -4   2  224.38   15.40
 -11  -4  -2  242.08   16.60
  11  -4   2  249.08   19.30
  11  -4   2  217.08   16.10
 -11   4  -2  238.08   18.90
 -11   4  -2  183.98   16.10
 -11   4  -2  235.48   15.80
  11   4   2  243.98   17.20
  11   4   2  221.48   17.40
  12  -4   2  125.69   12.60
 -12  -4  -2  127.99   15.30
  12  -4   2  143.99   11.00
  12  -4   2  167.38   17.50
 -12  -4  -2  144.79   12.80
  12   4   2  125.79   13.70
 -12   4  -2  127.49   12.20
 -12   4  -2  130.79   15.00
  12   4   2  147.29   13.50
 -12   4  -2  116.29   11.10
  13  -4   2   -3.70    5.10
  13  -4   2    9.30    4.70
  13  -4   2    9.30    7.60
 -13  -4  -2   18.40    6.80
 -13  -4  -2   -4.00    5.70
  13   4   2    4.50    5.00
  13   4   2    6.70    4.70
 -13   4  -2   17.30    5.00
 -13  -5   2    8.80    7.20
  13  -5  -2    3.60    4.60
  13  -5  -2    7.50    5.80
 -13   5   2    4.50    3.90
 -13   5   2   17.80    6.40
 -12  -5   2   17.90    8.10
  12  -5  -2   26.20    6.40
 -12  -5   2   16.30    6.40
  12  -5  -2   17.80    4.60
  12   5  -2   17.40    6.60
 -12   5   2   21.30    7.40
 -12   5   2   24.10    8.70
 -12   5   2   20.60    3.80
  12   5  -2   34.30    8.30
 -11  -5   2   19.80    6.30
  11  -5  -2   27.50    7.30
 -11  -5   2   23.40    7.80
  11  -5  -2   24.30    5.90
 -11   5   2   18.60    8.70
 -11   5   2   30.10    7.40
 -11   5   2   22.20    4.50
  11   5  -2   17.00    7.40
  11   5  -2   22.60    7.50
 -10  -5   2   -1.40    6.30
  10  -5  -2   -6.90    7.10
 -10  -5   2    3.90    7.10
  10  -5  -2   -0.60    5.10
 -10   5   2    4.00    6.70
  10   5  -2    6.20    7.50
 -10   5   2   -2.60    8.50
  10   5  -2   -2.70    7.00
 -10   5   2   -1.20    4.50
   9  -5  -2    5.50    5.00
  -9  -5   2    0.40    7.10
  -9  -5   2   10.30    6.90
   9  -5  -2   11.70    7.70
   9   5  -2   -9.40    7.20
  -9   5   2   -0.60    7.80
  -9   5   2    1.00    8.90
   9   5  -2   13.40    7.70
  -9   5   2    2.80    5.20
  -8  -5   2   10.40    7.50
  -8  -5   2   20.20    6.80
   8  -5  -2   21.90    7.90
   8  -5  -2   18.60    5.60
  -8   5   2   13.20    8.30
   8   5  -2    8.60    7.20
  -8   5   2   19.60    5.70
   8   5  -2   15.40    7.80
  -8   5   2   15.80    7.80
  -7  -5   2    9.80    7.30
  -7  -5   2    8.10    7.10
   7  -5  -2   18.60    8.00
   7   5  -2   23.10    7.20
  -7   5   2   16.70    5.50
   7   5  -2   17.70    7.40
  -7   5   2   15.30    8.50
  -7   5   2   26.00    7.90
   6  -5  -2    5.30    6.20
  -6  -5   2    8.50    6.50
  -6  -5   2    2.00    6.40
   6  -5  -2    3.00    7.10
  -6   5   2    3.20    7.40
   6   5  -2    4.70    6.60
   6   5  -2   -1.60    6.50
  -6   5   2    5.30    5.20
   5  -5  -2   69.09   10.60
  -5  -5   2   54.59    6.90
  -5  -5   2   45.70    7.50
   5  -5  -2   56.39    7.20
   5  -5  -2   64.79    9.40
  -5   5   2   66.59   10.30
  -5   5   2   78.39   13.40
   5   5  -2   52.09    8.20
   5   5  -2   58.59    7.90
   5   5  -2   61.09    7.70
   4  -5  -2   53.19    8.10
  -4  -5   2   53.59    7.30
  -4  -5   2   43.60    6.10
   4  -5  -2   53.09    6.60
   4  -5  -2   62.99   10.40
   4   5  -2   53.39    7.20
   4   5  -2   47.00    7.70
  -4   5   2   49.20    6.30
  -4   5   2   53.49    8.20
   4   5  -2   39.70    7.00
  -3  -5   2   74.49    9.30
   3  -5  -2   94.29   12.80
  -3  -5   2   93.69   11.70
   3  -5  -2   80.49   10.80
   3  -5  -2   81.59   10.50
   3   5  -2   90.49   10.60
   3   5  -2   90.69   11.40
   3   5  -2   73.79   11.70
  -3   5   2   84.49   12.80
  -3   5   2   78.09   10.00
   2  -5  -2    4.60    5.20
   2  -5  -2   -0.80    6.30
   2  -5  -2    5.50    5.80
  -2  -5   2    1.10    4.40
  -2  -5   2   -1.60    5.60
  -2   5   2   -2.00    6.20
  -2   5   2    6.20    4.10
  -2   5   2    2.10    5.30
   2   5  -2    2.90    5.70
   2   5  -2   -0.80    4.80
   2   5  -2   -0.40    5.70
   1  -5  -2   11.60    5.20
  -1  -5   2    4.20    4.20
   1  -5  -2    7.20    5.80
  -1  -5   2   13.40    5.60
   1  -5  -2    8.30    6.60
  -1   5   2    5.90    6.50
   1   5  -2    9.20    4.70
   1   5  -2   18.70    6.20
   1   5  -2   11.30    5.70
  -1   5   2    5.70    5.70
   0  -5  -2  121.19   11.10
   0  -5   2  134.09   12.30
   0  -5   2  121.39    8.90
   0  -5  -2  125.39   11.80
   0   5  -2  129.99   12.40
   0   5  -2  140.29    9.40
   0   5   2  140.29   11.60
   0   5   2  133.89   12.50
   0   5  -2  122.19   12.50
   0   5   2  103.99   11.60
  -1  -5  -2   28.40    5.80
  -1  -5  -2   31.90    6.20
   1  -5   2   23.50    5.90
  -1   5  -2   18.90    6.80
   1   5   2   34.00    6.30
  -1   5  -2   26.70    6.30
  -1   5  -2   33.00    6.30
   1   5   2   34.30    6.30
   1   5   2   33.60    6.90
   1   5   2   38.20    5.60
  -2  -5  -2   91.59   10.80
   2  -5   2  104.39   11.60
  -2  -5  -2   77.19   11.10
   2   5   2   96.89   11.30
  -2   5  -2   73.99   11.90
  -2   5  -2   83.39   11.80
   2   5   2   80.29   12.00
   2   5   2   92.29    9.60
   2   5   2   78.59   11.50
  -2   5  -2  109.99   10.80
  -3  -5  -2   -5.20    5.50
   3  -5   2    0.40    5.20
  -3  -5  -2    4.70    5.50
  -3   5  -2    4.70    6.40
   3   5   2    1.40    5.00
   3   5   2   -0.10    5.90
   3   5   2    3.90    6.40
  -3   5  -2   -0.80    5.90
  -3   5  -2    1.70    5.50
   3   5   2   -4.10    5.70
  -4  -5  -2    9.60    5.80
   4  -5   2   18.90    6.00
  -4  -5  -2   22.20    6.60
  -4   5  -2   10.10    7.00
   4   5   2   18.30    5.40
  -4   5  -2   12.30    6.30
  -4   5  -2   12.00    6.50
   4   5   2   13.50    6.50
   4   5   2   27.50    6.30
  -5  -5  -2   59.19    7.20
  -5  -5  -2   49.90    7.50
   5  -5   2   70.29    8.30
   5  -5   2   50.29    8.10
  -5  -5  -2   48.60    7.40
   5   5   2   46.30    7.50
  -5   5  -2   53.49    8.50
  -5   5  -2   52.99    7.60
   5   5   2   53.49    6.90
  -5   5  -2   53.89    8.00
  -6  -5  -2   -0.40    6.70
  -6  -5  -2    5.90    6.20
   6  -5   2    9.60    6.00
   6  -5   2    4.70    6.50
  -6  -5  -2    3.00    6.20
  -6   5  -2   10.00    7.30
  -6   5  -2    3.60    6.40
   6   5   2    6.10    5.80
   6   5   2    4.30    6.80
  -6   5  -2    7.60    6.70
  -7  -5  -2   41.70    7.70
  -7  -5  -2   31.60    7.60
   7  -5   2   43.50    7.30
   7  -5   2   32.80    7.60
  -7  -5  -2   41.60    7.50
   7   5   2   41.60    7.20
  -7   5  -2   30.20    7.40
   7   5   2   42.00    7.80
  -7   5  -2   38.20    8.50
  -8  -5  -2   -6.90    6.60
  -8  -5  -2   -2.00    6.40
   8  -5   2    3.80    6.40
   8  -5   2   -4.20    6.30
  -8  -5  -2   -1.60    7.80
  -8   5  -2   11.00    7.30
   8   5   2   -1.00    6.50
   8   5   2   -9.00    6.30
  -8   5  -2   10.10    6.60
   9  -5   2   52.39    8.30
  -9  -5  -2   59.69    8.10
  -9  -5  -2   53.69    9.20
  -9  -5  -2   55.49    9.00
   9  -5   2   53.99    8.00
  -9   5  -2   46.20    9.50
   9   5   2   59.19    9.30
  -9   5  -2   46.90    9.20
   9   5   2   60.89    8.20
  -9   5  -2   54.09    8.40
  10  -5   2   24.30    6.70
 -10  -5  -2   23.10    8.30
 -10  -5  -2   13.10    6.50
  10  -5   2   15.90    6.60
  10   5   2    7.30    6.80
 -10   5  -2   28.00    7.10
 -10   5  -2   17.60    8.30
  10   5   2   21.30    7.50
 -10   5  -2   29.60    7.90
  11  -5   2    6.00    5.30
  11  -5   2    3.50    8.00
  11  -5   2   -2.20    5.30
 -11  -5  -2   -3.90    5.30
 -11  -5  -2   -9.40    6.40
  11   5   2   -8.50    5.40
 -11   5  -2   -2.90    8.00
 -11   5  -2  -11.70    5.70
  11   5   2    2.00    5.60
 -11   5  -2   -2.80    5.40
 -12  -5  -2   11.60    7.50
  12  -5   2   28.90    8.40
  12  -5   2   26.00    5.70
 -12  -5  -2    9.40    5.70
  12  -5   2   19.90    5.70
  12   5   2   21.70    5.50
 -12   5  -2   11.90    5.10
  12   5   2    2.90    8.10
 -12   5  -2   20.00    9.60
 -12   5  -2   10.80    4.60
  13  -5   2   33.80    5.70
  13  -5   2   25.20    8.00
 -13  -5  -2   22.00    7.10
  13  -5   2   23.20    5.40
  13   5   2   19.30    5.70
 -13   5  -2   29.10    5.90
 -13   5  -2   26.80    4.90
  12  -6  -2   -0.30    5.80
 -12  -6   2   -2.20    6.50
 -12   6   2    2.50    6.60
  12   6  -2   -3.80    5.60
 -12   6   2   -3.90    3.90
 -11  -6   2  256.57   16.20
  11  -6  -2  307.77   17.70
 -11  -6   2  253.97   18.10
 -11   6   2  257.87   17.60
 -11   6   2  228.48   13.50
  11   6  -2  287.77   17.30
  11   6  -2  231.98   17.10
 -11   6   2  250.27   19.30
 -10  -6   2  114.09   12.80
 -10  -6   2  121.59   14.90
  10  -6  -2  152.78   14.50
 -10   6   2  114.59   16.40
  10   6  -2  127.59   13.70
  10   6  -2  102.19   13.60
 -10   6   2  129.59   14.10
 -10   6   2  109.99    9.50
   9  -6  -2   14.30    8.50
  -9  -6   2   12.80    7.30
  -9  -6   2   26.90    6.90
   9   6  -2   15.00    7.40
   9   6  -2   23.60    7.30
  -9   6   2   16.40    5.20
  -9   6   2    8.00    7.50
  -9   6   2   16.80    8.70
  -8  -6   2   73.89    9.30
  -8  -6   2   95.39   14.30
   8  -6  -2   76.29   11.10
  -8   6   2   98.69   15.70
  -8   6   2   85.09   14.70
   8   6  -2   69.69    9.30
   8   6  -2   89.99   10.70
  -8   6   2   72.79   10.70
   7  -6  -2   11.50    6.80
   7  -6  -2   18.40    8.40
  -7  -6   2   25.90    7.90
   7   6  -2    7.20    7.00
  -7   6   2   20.50    6.10
  -7   6   2   27.60    8.90
   7   6  -2   15.60    7.80
  -7   6   2   14.80    8.50
   6  -6  -2    5.80    6.40
   6  -6  -2    7.90    8.00
  -6  -6   2    7.00    6.40
   6  -6  -2    3.90    6.90
  -6   6   2   -3.00    7.30
   6   6  -2   -0.40    6.50
   6   6  -2    3.30    6.80
   6   6  -2   -1.50    6.70
  -6   6   2    4.80    5.80
  -5  -6   2  177.88   15.30
   5  -6  -2  181.98   16.70
   5  -6  -2  185.08   14.00
   5  -6  -2  170.28   14.00
  -5  -6   2  157.78   13.40
  -5   6   2  178.58   14.20
   5   6  -2  184.68   16.00
   5   6  -2  185.48   15.00
   5   6  -2  185.28   15.30
  -5   6   2  184.78   17.00
  -4  -6   2   78.69   10.90
  -4  -6   2   92.89   13.50
   4  -6  -2  106.99   12.10
   4  -6  -2  100.99   12.00
   4  -6  -2   92.59   14.60
  -4   6   2   96.99   15.30
   4   6  -2   88.99   12.40
   4   6  -2  100.89   13.00
   4   6  -2   92.79   13.70
  -4   6   2   86.29   11.80
  -3  -6   2  640.54   29.70
  -3  -6   2  582.54   28.10
   3  -6  -2  610.14   28.70
   3  -6  -2  618.24   31.30
   3  -6  -2  659.13   29.30
   3   6  -2  620.04   30.10
  -3   6   2  594.34   29.00
  -3   6   2  640.74   31.00
   3   6  -2  639.94   28.60
   3   6  -2  624.94   29.40
   2  -6  -2  767.52   32.60
   2  -6  -2  740.63   34.10
  -2  -6   2  649.04   30.90
   2  -6  -2  698.63   31.90
  -2  -6   2  715.53   32.70
   2   6  -2  695.93   32.70
  -2   6   2  731.13   33.50
  -2   6   2  747.63   30.80
  -2   6   2  711.53   32.60
   2   6  -2  672.93   32.90
   2   6  -2  689.93   31.40
  -1  -6   2   91.79   12.90
   1  -6  -2  139.69   12.80
  -1  -6   2  110.89    9.90
   1  -6  -2  118.39   11.80
   1   6  -2  109.49   13.70
  -1   6   2  117.99   12.90
   1   6  -2  116.09   10.60
   1   6  -2   91.29   13.20
  -1   6   2  113.99   13.50
   1   6  -2   99.29   13.60
   0  -6   2 1354.86   58.59
   0  -6   2 1286.17   60.19
   0  -6  -2 1442.76   59.79
   0  -6  -2 1536.25   60.39
   0   6  -2 1409.76   60.59
   0   6  -2 1524.35   58.99
   0   6   2 1441.26   60.39
   0   6  -2 1421.26   61.19
   0   6   2 1594.64   60.19
   0   6   2 1300.87   60.79
  -1  -6  -2  592.64   26.80
   1  -6   2  484.65   26.60
  -1  -6  -2  529.25   26.10
   1   6   2  552.84   27.60
   1   6   2  573.14   26.50
   1   6   2  536.75   25.60
  -1   6  -2  557.24   27.30
  -1   6  -2  582.14   27.70
   1   6   2  546.05   27.20
  -1   6  -2  594.64   26.60
  -2  -6  -2   -1.20    5.70
  -2  -6  -2   -5.40    6.20
   2  -6   2    5.90    6.30
  -2   6  -2   -1.90    6.10
  -2   6  -2    0.20    6.20
   2   6   2   -4.90    6.50
  -2   6  -2    4.70    6.90
   2   6   2   -3.00    5.10
   2   6   2    4.30    6.20
   2   6   2    0.50    6.10
  -3  -6  -2  269.47   17.10
  -3  -6  -2  251.67   16.60
   3  -6   2  265.37   16.60
  -3   6  -2  270.17   16.50
   3   6   2  266.17   17.70
   3   6   2  255.97   15.10
   3   6   2  254.17   17.60
  -3   6  -2  211.18   17.50
   3   6   2  274.07   16.90
  -3   6  -2  274.07   17.80
  -4  -6  -2  585.74   29.00
   4  -6   2  595.94   29.20
  -4  -6  -2  654.33   29.80
  -4   6  -2  621.24   30.00
   4   6   2  604.04   28.20
  -4   6  -2  597.34   29.50
   4   6   2  590.54   29.10
   4   6   2  620.54   29.90
  -4   6  -2  655.03   28.80
  -5  -6  -2   17.00    6.80
  -5  -6  -2   17.60    7.00
   5  -6   2   27.60    7.80
   5   6   2   20.50    6.50
  -5   6  -2   32.20    7.50
  -5   6  -2   27.90    8.10
   5   6   2   21.20    7.30
  -5   6  -2   22.00    6.90
   5   6   2   23.20    7.80
  -6  -6  -2   43.00    8.10
  -6  -6  -2   37.80    8.10
   6  -6   2   48.70    8.90
  -6   6  -2   47.90    9.80
   6   6   2   45.70    7.30
  -6   6  -2   47.20    8.40
  -6   6  -2   49.40    7.90
   6   6   2   50.09    8.60
   7  -6   2   11.60    7.50
  -7  -6  -2   11.40    6.60
  -7  -6  -2    9.10    7.50
  -7  -6  -2   18.50    7.40
  -7   6  -2   19.50    7.80
   7   6   2   10.90    7.60
  -7   6  -2   14.40    7.10
  -7   6  -2   18.50    8.50
   7   6   2    8.30    6.40
  -8  -6  -2  100.09   14.50
  -8  -6  -2  108.39   12.60
  -8  -6  -2   82.49   13.80
   8  -6   2  106.89   14.10
  -8   6  -2  103.79   13.40
  -8   6  -2  111.39   13.90
   8   6   2   88.99   14.00
   8   6   2  100.39   12.50
   9  -6   2   24.10    6.80
   9  -6   2   25.90    6.90
  -9  -6  -2   23.30    7.20
  -9  -6  -2   29.00    8.10
  -9  -6  -2   20.70    7.20
  -9   6  -2   13.00    7.00
   9   6   2   20.90    6.80
  -9   6  -2   25.50    8.90
   9   6   2   22.90    7.50
  -9   6  -2   16.50    8.60
  10  -6   2   12.80    4.90
 -10  -6  -2   -7.10    6.80
  10  -6   2    2.10    5.80
 -10  -6  -2    4.60    5.80
 -10   6  -2    7.40    8.00
 -10   6  -2   10.50    6.00
  10   6   2  -11.70    5.30
  10   6   2   -5.90    6.10
 -10   6  -2   -4.00    6.40
 -11  -6  -2   78.49   11.00
 -11  -6  -2   68.39    9.80
  11  -6   2   82.49    9.70
  11  -6   2   73.59    9.60
 -11   6  -2   75.69   11.20
  11   6   2   60.99    9.60
 -11   6  -2   61.59   10.10
  11   6   2   67.69    9.80
 -11   6  -2   90.19   10.00
 -12  -6  -2   51.79    6.70
  12  -6   2   48.90    5.80
  12  -6   2   43.70    6.10
  12  -6   2   36.00    8.30
  12   6   2   40.50    6.30
 -12   6  -2   40.40    5.80
 -11  -7   2   -3.20    8.00
  11  -7  -2   21.10    6.50
 -11   7   2    8.30    4.50
 -11   7   2    6.80   10.00
  11   7  -2   -9.50    5.70
 -10  -7   2  -11.60    5.90
  10  -7  -2    9.80    6.70
 -10  -7   2    6.10    6.60
 -10   7   2   18.00    8.60
 -10   7   2    1.10    4.10
  10   7  -2  -10.40    5.60
 -10   7   2   -6.70    6.80
   9  -7  -2   18.20    5.40
  -9  -7   2   16.40    7.40
   9  -7  -2   37.70    7.60
   9   7  -2   26.30    6.60
  -9   7   2   11.80    6.60
  -9   7   2   25.30    5.50
   9   7  -2   27.10    6.50
  -9   7   2   31.90    9.10
  -8  -7   2   37.30    8.20
   8  -7  -2   41.70    8.70
   8  -7  -2   46.90    6.90
  -8   7   2   41.80    8.90
  -8   7   2   35.90    6.30
   8   7  -2   29.60    7.30
   8   7  -2   32.80    7.10
  -8   7   2   30.10    8.70
  -7  -7   2   -5.50    7.30
   7  -7  -2    8.30    6.10
   7  -7  -2   23.00    8.30
   7   7  -2   12.80    7.30
   7   7  -2    5.30    6.40
  -7   7   2   15.40    6.10
  -7   7   2   15.50    7.70
   6  -7  -2  177.58   17.40
   6  -7  -2  170.78   13.70
  -6  -7   2  147.39   15.20
   6  -7  -2  168.88   14.60
   6   7  -2  163.68   16.80
   6   7  -2  149.59   14.50
  -6   7   2  141.39   13.40
  -6   7   2  150.88   16.50
   6   7  -2  146.29   15.60
   5  -7  -2  363.96   20.60
   5  -7  -2  369.56   20.10
  -5  -7   2  377.86   21.80
   5  -7  -2  361.46   24.30
  -5  -7   2  340.37   19.70
   5   7  -2  359.36   21.40
  -5   7   2  381.76   20.60
  -5   7   2  381.66   23.20
   5   7  -2  354.46   20.70
   5   7  -2  360.46   22.90
   4  -7  -2  127.69   13.40
  -4  -7   2  121.19   12.20
   4  -7  -2  108.39   16.80
   4  -7  -2  110.39   13.50
  -4  -7   2  114.89   14.40
   4   7  -2  121.79   14.10
   4   7  -2  136.69   15.90
  -4   7   2  137.09   14.00
  -4   7   2  124.69   16.50
   4   7  -2  128.39   13.10
  -3  -7   2  158.78   13.00
   3  -7  -2  187.38   15.30
   3  -7  -2  156.18   13.90
  -3  -7   2  185.98   15.80
   3   7  -2  156.08   15.00
  -3   7   2  161.88   17.30
   3   7  -2  169.38   16.60
   3   7  -2  172.48   16.60
   3   7  -2  165.68   13.70
  -3   7   2  175.08   12.50
  -3   7   2  169.48   15.00
  -2  -7   2   80.89   10.40
   2  -7  -2   92.29   11.80
   2  -7  -2   92.19   13.30
  -2  -7   2   99.09   13.90
  -2   7   2   94.49   13.30
  -2   7   2   93.29   14.40
  -2   7   2   92.39   10.90
   2   7  -2   80.09   11.50
   2   7  -2   82.59   14.00
   2   7  -2  100.39   14.50
   2   7  -2   79.59    9.90
   1  -7  -2  176.68   14.10
  -1  -7   2  155.38   12.20
  -1  -7   2  192.88   15.30
   1  -7  -2  173.88   15.60
   1   7  -2  161.38   13.30
  -1   7   2  177.68   15.60
  -1   7   2  191.78   16.60
   1   7  -2  188.48   16.60
   1   7  -2  156.28   16.10
   1   7  -2  176.88   16.50
   0  -7  -2   71.09    8.80
   0  -7   2   74.99    9.10
   0  -7   2   68.69    8.60
   0  -7  -2   83.69   12.30
   0   7   2   74.89    9.20
   0   7  -2   72.99   11.10
   0   7  -2   74.39    9.70
   0   7   2   86.39   12.50
   0   7  -2   58.29    9.10
   0   7   2   81.09   10.30
   0   7   2   71.99   11.40
  -1  -7  -2   -3.90    6.10
  -1  -7  -2    4.60    6.10
   1  -7   2    2.60    6.40
  -1   7  -2    2.20    7.40
   1   7   2   -5.50    7.20
  -1   7  -2    0.30    7.30
   1   7   2    3.50    6.50
   1   7   2    3.60    7.10
  -1   7  -2    6.80    7.10
   1   7   2   -0.70    5.80
   2  -7   2   94.29   13.00
  -2  -7  -2  101.69   12.80
  -2  -7  -2   86.39   13.10
   2   7   2   93.29   14.10
  -2   7  -2   76.59   10.40
   2   7   2  108.09   11.50
  -2   7  -2   90.79   14.30
  -2   7  -2   89.89   13.20
   2   7   2  108.39   12.70
   2   7   2   88.09   14.70
  -3  -7  -2  193.88   15.20
   3  -7   2  183.98   15.50
  -3  -7  -2  198.88   16.10
   3   7   2  179.98   17.20
   3   7   2  190.78   14.00
  -3   7  -2  176.58   17.10
  -3   7  -2  190.08   15.40
  -3   7  -2  180.78   17.10
   3   7   2  203.28   17.30
   3   7   2  196.98   15.60
   4  -7   2   26.10    7.40
  -4  -7  -2   41.70    7.70
  -4  -7  -2   41.00    7.10
   4   7   2   44.50    8.20
  -4   7  -2   29.10    7.80
  -4   7  -2   46.60    8.30
  -4   7  -2   32.70    8.70
   4   7   2   48.20    7.10
   4   7   2   35.10    9.00
  -5  -7  -2  112.39   14.00
   5  -7   2   98.49   13.80
  -5  -7  -2  131.89   13.90
  -5   7  -2  108.89   14.10
  -5   7  -2  116.49   15.80
   5   7   2  129.59   14.80
  -5   7  -2  134.49   15.60
   5   7   2  139.39   12.40
   5   7   2  126.19   15.40
  -6  -7  -2  309.27   20.40
  -6  -7  -2  313.67   20.20
  -6   7  -2  327.67   21.40
   6   7   2  338.27   20.20
   6   7   2  334.07   18.80
  -6   7  -2  332.77   21.00
  -6   7  -2  342.27   19.90
   6   7   2  340.07   21.70
  -7  -7  -2   16.60    7.60
  -7  -7  -2   23.00    7.60
  -7   7  -2   15.10    8.00
   7   7   2   17.00    6.00
  -7   7  -2   16.90    7.80
   7   7   2   26.00    8.20
   7   7   2   27.00    6.90
  -7   7  -2   23.40    7.20
  -8  -7  -2    0.60    6.20
   8   7   2    2.20    6.90
   8   7   2   -3.40    5.80
  -8   7  -2   11.90    6.20
   8   7   2   -8.10    5.90
  -8   7  -2   -6.40    6.80
   9  -7   2   38.60    4.80
  -9  -7  -2   43.40    8.30
   9  -7   2   48.00    7.30
  -9  -7  -2   29.70    6.40
  -9  -7  -2   32.30    7.00
  -9   7  -2   32.40    8.20
   9   7   2   28.30    6.20
  -9   7  -2   45.70    8.50
   9   7   2   27.60    7.00
  -9   7  -2   46.60    7.50
 -10  -7  -2   22.00    9.70
 -10  -7  -2   30.20    6.20
 -10   7  -2   18.60    5.60
  10   7   2   34.00    5.80
  10   7   2   19.50    7.80
 -10   7  -2   20.20    9.70
 -10   7  -2   27.60    7.30
  11  -7   2   13.50    7.10
 -11   7  -2    1.10    5.30
 -11   7  -2  -11.50    6.30
  11   7   2   -4.40    5.00
  -9  -8   2    6.50   11.30
   9  -8  -2   20.40    5.20
   9   8  -2   22.20    5.90
  -9   8   2   21.10    4.40
  -9   8   2    4.80    8.60
   9   8  -2    9.20    6.20
  -9   8   2   30.50    8.00
   8  -8  -2    8.00    4.70
  -8  -8   2    7.40    7.40
   8  -8  -2   -1.90    6.80
  -8   8   2   17.70    7.60
  -8   8   2   -7.90    4.40
  -8   8   2   -3.40    6.40
   8   8  -2  -11.00    5.30
   8   8  -2    7.30    6.10
   7  -8  -2   19.50    5.10
   7  -8  -2   25.90    8.40
  -7  -8   2   -1.10    6.40
   7  -8  -2   12.20    6.10
  -7   8   2   15.10    6.90
   7   8  -2   -0.10    6.40
  -7   8   2    7.80    5.30
   7   8  -2   10.40    6.60
   6  -8  -2   -1.70    5.90
   6  -8  -2    7.00    7.70
  -6  -8   2    6.60    6.70
   6  -8  -2   -6.00    5.10
   6   8  -2    5.30    7.40
   6   8  -2   -1.70    5.90
  -6   8   2   -7.20    7.90
   6   8  -2    1.20    5.90
  -6   8   2   -2.00    5.30
   5  -8  -2   -9.40    5.70
  -5  -8   2   -0.80    6.40
   5  -8  -2   -4.00    4.70
  -5  -8   2   -1.50    4.90
   5   8  -2    2.00    6.80
  -5   8   2   -7.50    7.30
   5   8  -2   -1.40    5.90
  -5   8   2   10.20    6.60
   5   8  -2   -0.80    7.40
   5   8  -2   11.20    8.20
  -4  -8   2   66.49   10.10
   4  -8  -2   51.79    8.20
  -4  -8   2   60.39    9.10
   4  -8  -2   46.60    6.90
  -4   8   2   54.59   10.20
   4   8  -2   55.09    8.70
   4   8  -2   47.40    8.30
  -4   8   2   50.09    8.40
   4   8  -2   56.39    9.20
   4   8  -2   51.29    9.30
  -3  -8   2   14.70    5.50
  -3  -8   2    2.10    6.60
   3  -8  -2   -0.10    6.00
   3  -8  -2    2.20    5.40
  -3   8   2    5.80    7.10
   3   8  -2    3.30    8.20
  -3   8   2    2.70    6.80
  -3   8   2    3.50    7.70
   3   8  -2   -0.50    7.40
   3   8  -2    4.10    7.30
   3   8  -2   -2.90    6.00
  -2  -8   2  239.18   15.50
   2  -8  -2  271.97   18.10
   2  -8  -2  249.28   16.40
  -2  -8   2  236.78   17.90
   2   8  -2  248.98   19.30
   2   8  -2  270.27   18.90
   2   8  -2  263.67   19.70
  -2   8   2  242.18   18.90
  -2   8   2  265.57   16.60
  -2   8   2  270.37   19.00
   2   8  -2  268.97   16.50
  -1  -8   2   -4.50    4.90
   1  -8  -2   -1.60    6.80
  -1  -8   2    7.20    6.80
   1  -8  -2   -1.40    5.90
   1   8  -2    2.10    7.20
   1   8  -2   -2.70    7.30
   1   8  -2    4.50    8.20
   1   8  -2   -1.30    6.30
  -1   8   2   -4.70    7.70
  -1   8   2   -4.00    7.60
   0  -8  -2   40.00    7.30
   0  -8   2   38.90    8.10
   0  -8  -2   52.39    8.20
   0  -8   2   40.00    6.20
   0   8   2   62.29    9.20
   0   8   2   55.59    9.40
   0   8   2   48.80    7.60
   0   8  -2   51.19    9.40
   0   8  -2   54.19    9.10
   0   8  -2   49.80    9.50
   1  -8   2    3.90    6.40
  -1  -8  -2    1.90    6.30
  -1  -8  -2   14.50    6.40
   1   8   2   12.90    6.10
   1   8   2   12.90    7.20
  -1   8  -2    7.90    7.60
   1   8   2    8.90    7.60
   1   8   2    0.90    7.60
  -1   8  -2   14.90    8.40
  -1   8  -2   16.40    7.20
   2  -8   2   10.10    7.00
  -2  -8  -2   14.00    6.40
  -2  -8  -2    8.20    6.40
   2   8   2   20.20    8.00
   2   8   2    8.60    5.70
  -2   8  -2    7.30    7.50
   2   8   2   14.70    7.90
  -2   8  -2    7.40    7.70
   2   8   2    9.60    6.50
  -2   8  -2   10.20    8.10
  -3  -8  -2    3.40    6.90
  -3  -8  -2   -2.10    6.00
   3  -8   2    3.50    6.50
   3   8   2   -5.80    6.10
   3   8   2    8.30    7.90
  -3   8  -2    4.00    7.70
   3   8   2   -3.60    7.70
  -3   8  -2   -7.60    6.80
   3   8   2   -3.60    5.00
  -3   8  -2    0.50    7.40
  -4  -8  -2   -0.80    6.30
   4  -8   2   -7.10    6.50
  -4  -8  -2    3.70    6.50
   4   8   2   10.50    6.30
  -4   8  -2    9.40    7.40
  -4   8  -2    0.40    7.20
   4   8   2   12.50    5.50
  -4   8  -2   12.60    7.40
   4   8   2    7.20    7.90
   5  -8   2   81.29   12.90
  -5  -8  -2   85.19   12.40
  -5  -8  -2   80.19   12.70
  -5   8  -2   63.19   10.10
   5   8   2   79.79   11.30
   5   8   2   67.49    8.60
  -5   8  -2   80.89   13.00
  -5   8  -2   84.39   13.60
   5   8   2  108.49   10.60
  -6  -8  -2    2.30    5.30
  -6  -8  -2   -1.90    5.90
   6  -8   2    0.10    6.20
   6   8   2    3.70    7.60
   6   8   2    3.70    5.00
   6   8   2   -1.70    6.00
  -6   8  -2   -5.70    6.90
  -6   8  -2   -2.60    6.30
  -6   8  -2    0.10    7.30
  -7  -8  -2   -7.60    5.80
  -7  -8  -2   -2.70    5.30
  -7   8  -2   -1.90    7.50
   7   8   2    6.60    5.30
   7   8   2    2.90    5.00
  -7   8  -2   -4.80    6.60
   7   8   2   15.40    7.40
  -7   8  -2   14.10    6.30
  -8  -8  -2   -4.70    6.60
  -8   8  -2  -11.00    6.30
   8   8   2    4.70    7.20
  -8   8  -2    1.60    5.70
   8   8   2   -3.80    5.60
  -9  -8  -2   10.50    5.30
  -9   8  -2    5.00    5.20
   9   8   2   18.00    4.90
   9   8   2   26.70    7.70
   7  -9  -2    8.70    4.60
   7  -9  -2   -2.20    5.70
   7   9  -2   10.50    5.40
   7   9  -2   22.90    5.50
  -7   9   2   14.70    4.80
   6  -9  -2   10.00    5.40
   6   9  -2    6.20    5.70
   6   9  -2    1.10    4.80
  -6   9   2    1.30    9.40
  -6   9   2   -7.10    4.80
  -5  -9   2   77.79    9.20
   5  -9  -2   70.09    8.00
  -5  -9   2   55.99    9.10
   5  -9  -2   68.39   10.80
   5   9  -2   59.99    7.50
   5   9  -2   74.49   12.10
   5   9  -2   67.29    8.80
  -5   9   2   51.49    9.30
   5   9  -2   47.60   10.20
  -5   9   2   90.29   10.40
  -4  -9   2   -3.10    6.20
   4  -9  -2    1.70    4.30
  -4  -9   2   -0.40    4.10
   4  -9  -2    4.70    5.20
   4   9  -2    1.50    4.80
   4   9  -2   -6.00    6.30
   4   9  -2   -4.70    5.10
  -4   9   2   -7.20    5.70
   4   9  -2    2.50    7.10
  -4   9   2  -11.10    6.30
   3  -9  -2  100.69    9.40
  -3  -9   2  106.79    9.20
  -3  -9   2   73.79    9.30
   3  -9  -2   84.99   11.50
   3   9  -2   90.09   14.00
   3   9  -2   94.19   11.80
   3   9  -2  101.19   10.30
  -3   9   2  124.39   13.30
   3   9  -2   91.09   13.70
  -3   9   2   95.69   14.00
  -2  -9   2   45.80    5.70
   2  -9  -2   41.80    7.50
   2  -9  -2   32.70    5.50
  -2  -9   2   31.20    7.40
  -2   9   2   46.80    8.80
   2   9  -2   32.70    8.50
  -2   9   2   35.60    7.90
   2   9  -2   41.00    6.00
   2   9  -2   41.90    7.40
   2   9  -2   49.00    8.60
  -2   9   2   44.70    7.70
  -1  -9   2   -7.80    3.70
   1  -9  -2   -0.70    6.00
  -1  -9   2   -1.80    5.70
   1  -9  -2    2.70    4.50
  -1   9   2   -3.70    7.10
  -1   9   2    1.20    6.80
  -1   9   2   10.20    5.20
  -1   9   2   -7.40    6.90
   1   9  -2    4.90    5.00
   1   9  -2    2.20    6.50
   1   9  -2  -11.70    6.70
   1   9  -2   -0.30    6.10
   0  -9   2    6.00    3.60
   0  -9   2    2.70    5.80
   0  -9  -2   17.90    6.60
   0  -9  -2    8.60    5.00
   0   9   2    3.80    7.00
   0   9  -2    8.20    8.50
   0   9   2    9.20    7.00
   0   9  -2   12.70    7.10
   0   9   2   21.50    5.40
   0   9  -2    7.50    7.70
   0   9  -2    8.00    7.40
   1  -9   2    3.40    6.00
  -1  -9  -2    6.50    6.10
  -1  -9  -2    2.70    5.10
   1   9   2   14.30    4.90
  -1   9  -2    3.20    8.10
   1   9   2   10.50    7.70
  -1   9  -2   18.80    7.40
   1   9   2    6.90    6.00
   1   9   2   -1.50    7.00
  -1   9  -2    8.40    6.80
  -2  -9  -2   34.60    6.80
   2  -9   2   28.20    7.00
  -2  -9  -2   42.40    6.80
  -2   9  -2   54.29    9.00
  -2   9  -2   39.70    8.10
   2   9   2   44.40    8.90
  -2   9  -2   42.70    8.70
   2   9   2   50.99    9.40
   2   9   2   50.89    7.60
   2   9   2   49.80    6.00
  -3  -9  -2   69.39   10.90
   3  -9   2   68.29   10.90
   3   9   2   78.79    8.80
   3   9   2   94.89   13.70
  -3   9  -2   63.49    9.20
   3   9   2   87.39   13.90
   3   9   2   90.09   11.30
  -3   9  -2   83.29   12.50
  -3   9  -2   70.09    9.70
  -4  -9  -2   22.10    5.10
  -4  -9  -2   22.70    6.70
   4  -9   2    8.50    6.10
   4   9   2   31.80    8.10
   4   9   2   30.40    6.60
   4   9   2   28.90    5.30
  -4   9  -2   39.10    7.60
  -4   9  -2   18.10    7.50
  -4   9  -2   28.50    7.80
  -5  -9  -2   26.30    7.90
   5  -9   2   23.00    5.90
  -5  -9  -2   30.60    5.70
  -5   9  -2   35.40    7.50
  -5   9  -2   48.90    7.10
   5   9   2   22.50    6.30
   5   9   2   35.60    8.40
  -5   9  -2   20.90    7.20
   5   9   2   31.00    5.10
   6  -9   2   42.20    6.70
  -6  -9  -2   34.10    6.30
  -6   9  -2   32.90    6.70
  -6   9  -2   22.10    7.90
   6   9   2   31.90    6.50
   6   9   2   55.29    8.20
   6   9   2   39.90    9.00
  -6   9  -2   28.80    7.70
  -7  -9  -2    0.70    5.00
   7   9   2   -2.00    6.40
  -7   9  -2    2.50    5.80
   7   9   2    7.80    4.70
   7   9   2    5.20   10.20
  -7   9  -2  -12.40    8.30
  -7   9  -2   -1.30    7.20
   4 -10  -2   90.39    9.20
  -4 -10   2   82.09    9.20
   4 -10  -2   79.79   13.00
   4  10  -2  120.19   10.30
  -4  10   2  100.29   11.40
   4  10  -2  123.69   12.60
   4  10  -2   97.09    9.80
   3 -10  -2   14.90    7.40
   3 -10  -2   49.90    8.00
   3  10  -2   34.60    5.90
  -3  10   2   40.40    6.30
   3  10  -2   34.80    5.10
   2 -10  -2    8.60    7.10
   2 -10  -2   17.90    4.40
  -2 -10   2   14.20    4.00
  -2  10   2   17.60    5.20
   2  10  -2   19.00    6.10
   2  10  -2   24.40    4.70
  -2  10   2   18.50    6.20
  -2  10   2   24.50    6.70
   1 -10  -2   13.70    7.10
   1 -10  -2    5.30    4.30
  -1 -10   2   16.40    3.80
   1  10  -2   12.10    8.20
  -1  10   2    5.70    6.30
  -1  10   2   13.00    6.70
  -1  10   2    3.50    5.00
   1  10  -2    9.50    6.30
   1  10  -2   18.80    6.10
   0 -10  -2    7.90    4.50
   0 -10   2   17.00    3.60
   0 -10  -2   -7.20    7.10
   0  10  -2    8.80    7.60
   0  10  -2   -2.50    6.00
   0  10   2    1.30    4.90
   0  10   2   -0.20    7.30
   0  10   2    7.60    5.80
   0  10  -2    9.70    5.80
  -1 -10  -2    6.60    4.30
   1  10   2   13.50    6.00
  -1  10  -2   -1.50    6.80
  -1  10  -2   14.90    6.00
  -1  10  -2   20.10    6.10
   1  10   2    4.70    4.70
  -2 -10  -2   13.90    4.40
   2  10   2   20.80    6.50
   2  10   2   10.00    5.30
  -2  10  -2    7.40    6.10
   2  10   2    9.10    4.70
  -2  10  -2    6.90    7.70
  -3 -10  -2   -4.40    4.40
   3  10   2   -0.10    4.30
   3  10   2   -0.30    5.40
  -3  10  -2    2.60    7.20
  -3  10  -2   -2.50    6.10
  -4  10  -2   28.70    6.90
 -15   0   3   11.40    6.60
 -14   0   3    7.50    7.20
  14   0  -3   13.00    8.40
  14   0  -3   17.40    6.10
 -14   0   3    9.50    7.90
  13   0  -3    5.30    6.90
 -13   0   3   10.10    7.00
  13   0  -3   12.30    8.70
  12   0  -3   -4.90    7.10
 -12   0   3    9.30    7.80
  12   0  -3    0.80    6.50
  12   0  -3   -5.50    8.70
  11   0  -3   -4.90    6.20
 -11   0   3   -0.10    7.50
  11   0  -3    3.90    8.60
  11   0  -3    2.70    7.60
  10   0  -3   -5.50    6.70
  10   0  -3    1.90    6.40
 -10   0   3   -0.20    7.00
  -9   0   3   -4.80    6.30
   9   0  -3    4.30    6.10
   9   0  -3    2.30    6.30
   8   0  -3   -7.60    5.80
   8   0  -3    0.50    6.20
  -8   0   3   -5.50    6.20
   7   0  -3    7.20    5.90
   7   0  -3    1.10    5.60
  -7   0   3    4.70    5.80
   6   0  -3    2.00    5.70
  -6   0   3    4.10    5.70
   6   0  -3    4.70    5.90
  -5   0   3   -1.00    4.70
   5   0  -3    2.40    4.70
   5   0  -3   -0.90    5.10
  -4   0   3    2.30    4.20
   4   0  -3   -0.40    4.30
   4   0  -3    2.40    4.90
   3   0  -3    3.10    4.60
   3   0  -3    4.50    3.60
  -3   0   3    3.10    3.70
   2   0  -3    3.40    3.00
   2   0  -3   -2.20    4.00
  -2   0   3   -0.10    3.10
  -1   0   3    2.40    2.50
   1   0  -3    4.00    3.50
   1   0  -3    4.80    2.00
   0   0  -3    0.40    2.60
   0   0   3    0.70    2.50
   0   0  -3    2.40    2.90
   0   0  -3    2.90    2.60
   1   0   3    0.00    2.80
  -1   0  -3    2.50    3.10
   1   0   3    1.20    2.70
  -1   0  -3    4.00    2.50
   2   0   3    0.50    3.00
   2   0   3    3.40    3.40
  -2   0  -3    1.30    3.00
  -2   0  -3    4.90    3.80
   3   0   3    1.40    3.40
  -3   0  -3    1.80    3.20
  -3   0  -3   -3.30    3.80
   3   0   3   -2.30    3.70
  -4   0  -3    1.40    4.40
   4   0   3    0.10    4.40
  -4   0  -3    1.30    3.70
   4   0   3    3.40    3.80
   5   0   3    3.10    2.80
   5   0   3    3.90    4.30
   5   0   3   -1.30    4.70
  -5   0  -3    0.40    4.40
  -5   0  -3    0.20    5.00
   6   0   3    2.60    4.80
   6   0   3    3.60    3.10
  -6   0  -3    0.10    5.80
   6   0   3    4.40    5.10
   7   0   3    6.40    5.40
  -7   0  -3    5.40    5.80
   7   0   3    4.00    5.80
   7   0   3    3.50    3.50
   8   0   3   -3.40    5.90
  -8   0  -3    6.60    6.30
   8   0   3    0.90    4.10
   8   0   3    3.20    6.30
   9   0   3    2.20    6.90
  -9   0  -3    6.20    6.60
   9   0   3    3.70    7.00
   9   0   3    5.20    4.60
  10   0   3    1.30    6.90
  10   0   3    0.70    4.60
  10   0   3   -1.30    7.50
 -10   0  -3    2.60    6.80
 -11   0  -3   -2.60    7.10
  11   0   3   -5.20    7.70
  11   0   3   -1.90    4.50
  11   0   3  -11.10    7.30
  12   0   3   -7.00    7.40
 -12   0  -3    5.50    7.10
  12   0   3   12.40    7.10
  12   0   3    2.30    4.50
 -13   0  -3    3.50    6.10
  13   0   3   -0.50    6.30
  13   0   3    0.90    7.40
  13   0   3   -2.40    4.00
  14   0   3   -4.70    7.30
  14   0   3    6.50    5.40
  15  -1  -3    1.30    5.30
 -15  -1   3   13.50    6.50
  15  -1  -3   14.80    5.30
  15   1  -3   16.70    6.20
 -14  -1   3    1.80    7.40
  14  -1  -3   -3.10    8.40
  14  -1  -3    3.80    5.10
 -14  -1   3   10.00    6.20
  14   1  -3   -6.10    4.60
  14   1  -3   12.10    6.20
  14   1  -3   -5.60    8.70
 -14   1   3   -8.80    7.70
  13  -1  -3   19.20    8.60
 -13  -1   3   20.50    7.10
 -13  -1   3   25.50    7.20
 -13   1   3    3.90    7.50
  13   1  -3   18.40    8.90
  13   1  -3   32.80    7.80
  13   1  -3   38.70    7.10
 -12  -1   3   67.29    9.50
  12  -1  -3   38.70    8.20
  12  -1  -3   53.09    9.80
 -12  -1   3   48.70    8.10
 -12   1   3   50.49    9.50
  12   1  -3   47.40    8.40
  12   1  -3   58.39   10.50
  12   1  -3   36.00    8.70
  11  -1  -3  491.55   26.20
 -11  -1   3  507.55   26.70
  11  -1  -3  503.75   27.20
 -11  -1   3  519.05   25.30
  11   1  -3  473.95   25.90
  11   1  -3  512.45   27.50
  11   1  -3  532.85   28.00
 -11   1   3  495.85   26.70
 -10  -1   3  108.39   13.80
 -10  -1   3  112.19   12.70
  10  -1  -3  106.39   14.60
  10  -1  -3  117.29   13.40
  10   1  -3   98.79   13.50
  10   1  -3   95.69   14.60
  10   1  -3  103.59   15.00
 -10   1   3  127.39   14.80
  -9  -1   3  651.23   29.90
   9  -1  -3  591.84   29.80
   9  -1  -3  606.94   30.00
  -9  -1   3  632.34   28.40
   9   1  -3  666.93   30.60
  -9   1   3  634.34   29.90
   9   1  -3  606.74   29.90
   9   1  -3  612.94   30.10
  -8  -1   3 1697.63   68.89
   8  -1  -3 1625.24   68.79
  -8  -1   3 1598.84   67.39
   8  -1  -3 1617.34   69.19
   8   1  -3 1611.74   69.29
   8   1  -3 1586.44   68.69
   8   1  -3 1743.73   69.29
  -8   1   3 1722.63   68.89
   7  -1  -3  453.05   23.00
   7  -1  -3  456.95   23.20
  -7  -1   3  495.25   23.10
  -7  -1   3  457.05   21.20
   7   1  -3  448.86   23.30
   7   1  -3  452.25   22.90
  -7   1   3  464.35   23.40
  -7   1   3  489.95   23.20
   6  -1  -3 1605.94   67.69
  -6  -1   3 1592.14   65.99
   6  -1  -3 1593.54   67.09
  -6  -1   3 1653.83   67.09
  -6   1   3 1689.03   67.09
   6   1  -3 1568.74   67.09
  -6   1   3 1707.13   67.79
  -5  -1   3 4753.42  190.68
   5  -1  -3 4682.13  191.88
   5  -1  -3 4619.24  191.28
  -5  -1   3 4905.01  191.38
   5   1  -3 4575.04  191.38
  -5   1   3 5088.89  191.98
  -5   1   3 4864.51  191.28
  -4  -1   3  634.84   27.00
   4  -1  -3  571.14   26.80
  -4  -1   3  647.04   26.00
   4  -1  -3  612.24   27.60
  -4   1   3  649.83   27.60
  -4   1   3  642.64   26.90
   4   1  -3  586.64   26.90
  -3  -1   3    7.70    3.80
  -3  -1   3    7.20    3.10
   3  -1  -3    6.20    4.10
   3  -1  -3    2.00    3.70
   3   1  -3    4.40    2.80
   3   1  -3    5.00    3.90
  -3   1   3    6.70    3.80
  -3   1   3    3.30    4.50
   2  -1  -3  443.36   19.80
   2  -1  -3  449.66   20.80
  -2  -1   3  487.15   20.30
  -2  -1   3  494.75   19.70
  -2   1   3  485.05   20.70
  -2   1   3  454.55   19.80
   2   1  -3  443.26   20.30
   2   1  -3  470.55   19.60
   0  -1   3  206.98   10.00
   0  -1  -3  186.48   10.40
   0  -1  -3  199.88    9.90
   0   1   3  195.78    9.30
   0   1   3  203.48   10.00
   0   1  -3  201.88   10.00
   1  -1   3   21.50    3.60
  -1  -1  -3   36.40    5.10
  -1  -1  -3   21.40    3.70
   1   1   3   32.50    5.30
  -1   1  -3   28.30    4.00
  -1   1  -3   25.20    3.70
   1   1   3   36.60    6.00
   1   1   3   27.40    4.80
  -4  -1  -3  152.48   10.00
   4  -1   3  132.39    8.90
  -4  -1  -3  136.59   10.10
   4  -1   3  131.59    7.60
   4  -1   3  126.59    9.90
  -4   1  -3  138.99    7.80
   4   1   3  138.19    9.40
   4   1   3  141.69    9.90
  -5  -1  -3 4435.16  169.28
   5  -1   3 3937.31  168.48
   5  -1   3 4075.89  169.38
   5  -1   3 4161.68  168.78
  -5  -1  -3 4128.89  169.38
  -5   1  -3 4374.56  169.38
  -5   1  -3 4474.55  168.68
   5   1   3 4070.39  169.08
   5   1   3 4384.16  169.38
  -6  -1  -3  835.42   35.20
   6  -1   3  762.82   33.70
  -6  -1  -3  777.82   35.00
   6  -1   3  800.02   35.30
   6  -1   3  799.42   34.50
   6   1   3  834.52   35.20
  -6   1  -3  854.81   35.60
  -6   1  -3  852.41   34.20
   6   1   3  776.22   34.90
   7  -1   3  201.68   11.60
   7  -1   3  214.18   13.70
  -7  -1  -3  218.68   14.60
   7  -1   3  198.88   14.00
   7   1   3  206.28   13.80
   7   1   3  196.38   11.60
  -7   1  -3  220.68   15.30
   7   1   3  228.18   14.40
   8  -1   3  274.17   15.10
   8  -1   3  300.77   17.20
   8  -1   3  301.27   17.80
  -8  -1  -3  315.07   18.00
   8   1   3  295.67   17.50
   8   1   3  293.47   15.30
   8   1   3  316.17   17.90
  -8   1  -3  309.57   18.40
  -9  -1  -3  585.84   27.60
   9  -1   3  547.25   25.50
   9  -1   3  579.34   27.60
   9  -1   3  566.14   27.30
   9   1   3  538.85   27.30
   9   1   3  572.54   27.70
  -9   1  -3  609.74   28.30
   9   1   3  525.65   25.30
 -10  -1  -3   72.59    9.60
  10  -1   3   78.49   12.70
  10  -1   3   56.59    9.20
  10  -1   3   63.79    8.60
  10   1   3   42.00    8.20
  10   1   3   67.99    8.80
 -10   1  -3   58.99    8.80
  11  -1   3   19.10    5.30
  11  -1   3   32.90    8.10
  11  -1   3   25.60    8.00
 -11  -1  -3   13.40    7.20
  11   1   3   13.70    7.80
  11   1   3   18.60    5.10
 -11   1  -3   15.20    7.70
  12  -1   3    6.90    8.10
  12  -1   3   -0.80    4.40
  12  -1   3    2.50    7.10
 -12  -1  -3   -6.60    6.70
  12   1   3   -1.30    4.30
  12   1   3    3.70    7.80
 -12   1  -3   -0.90    7.20
 -13  -1  -3  147.09   13.10
  13  -1   3  130.99   17.20
  13  -1   3  138.79    9.70
  13  -1   3  167.08   13.80
 -13   1  -3  118.09   13.60
  13   1   3  130.59   16.00
  13   1   3  143.59   13.30
  13   1   3  133.49    9.50
  14  -1   3  134.29    9.20
  14  -1   3  179.38   16.60
  14  -1   3  166.68   12.30
 -14  -1  -3  121.59   14.20
  14   1   3  161.48   12.90
  14   1   3  124.89    9.20
  14   1   3  135.89   17.10
  14  -2  -3   51.49    6.90
  14  -2  -3   33.20    5.90
 -14  -2   3   38.10    7.50
  14  -2  -3   30.50    8.90
  14   2  -3   47.80    6.30
 -14   2   3    8.80    9.30
 -14   2   3   30.30    4.10
  14   2  -3   28.70    7.10
 -13  -2   3   53.99    8.10
  13  -2  -3   65.29   10.10
  13  -2  -3   35.70    7.90
 -13  -2   3   46.10    8.10
 -13   2   3   41.50    9.20
  13   2  -3   28.60    7.30
  13   2  -3   60.99    9.70
  13   2  -3   38.60    8.10
 -13   2   3   41.50    6.60
  12  -2  -3   86.69   11.60
 -12  -2   3   79.49   13.20
  12  -2  -3   75.59   13.40
 -12  -2   3   72.79    9.80
  12   2  -3   88.09   13.10
 -12   2   3   84.39    8.80
  12   2  -3   65.09    9.80
  12   2  -3   65.19    9.80
 -12   2   3   73.59   10.80
  11  -2  -3  224.28   17.70
 -11  -2   3  253.27   17.00
  11  -2  -3  237.08   15.70
 -11  -2   3  233.18   17.80
  11   2  -3  241.28   19.20
 -11   2   3  242.98   18.80
 -11   2   3  199.48   13.80
  11   2  -3  228.78   17.60
  11   2  -3  237.98   18.60
  10  -2  -3  636.94   31.50
 -10  -2   3  653.53   31.50
 -10  -2   3  639.24   30.00
  10   2  -3  651.63   31.80
  10   2  -3  679.53   32.50
 -10   2   3  659.03   31.50
  10   2  -3  632.44   31.70
 -10   2   3  598.24   28.40
  -9  -2   3   24.70    8.10
   9  -2  -3   20.30    7.20
  -9  -2   3   20.30    6.40
   9   2  -3   20.20    7.60
  -9   2   3   31.80    7.90
   9   2  -3   16.90    8.70
  -9   2   3   25.00    7.70
   9   2  -3   20.00    7.60
  -9   2   3   19.70    4.70
  -8  -2   3   15.00    6.70
   8  -2  -3   16.50    6.90
  -8  -2   3   12.70    5.90
  -8   2   3   11.90    6.90
  -8   2   3   20.20    7.40
  -8   2   3   17.40    4.20
   8   2  -3   15.90    7.00
   8   2  -3   13.30    6.70
  -7  -2   3  671.43   29.80
  -7  -2   3  694.53   31.00
   7  -2  -3  660.33   31.40
  -7   2   3  714.83   31.00
   7   2  -3  711.43   31.30
  -7   2   3  647.34   28.60
  -7   2   3  697.03   31.40
   7   2  -3  633.84   30.80
   6  -2  -3  489.75   24.50
  -6  -2   3  515.15   23.10
  -6  -2   3  524.75   24.20
  -6   2   3  475.25   21.70
   6   2  -3  522.55   24.40
  -6   2   3  536.75   24.40
   6   2  -3  492.55   24.10
  -6   2   3  520.25   24.60
   5  -2  -3  105.59   11.00
  -5  -2   3  102.19   10.50
  -5  -2   3  101.69    9.40
   5   2  -3  101.89   10.50
  -5   2   3  101.49    6.80
   5   2  -3   99.49   10.50
  -5   2   3  122.79   10.90
  -5   2   3  120.39   11.30
   4  -2  -3 1199.98   51.89
  -4  -2   3 1240.38   51.39
  -4  -2   3 1280.87   50.99
   4   2  -3 1286.37   51.29
  -4   2   3 1316.07   51.89
   4   2  -3 1145.59   50.79
  -4   2   3 1317.27   51.29
  -4   2   3 1162.68   50.09
   3  -2  -3 2047.00   77.99
  -3  -2   3 1998.60   78.89
  -3  -2   3 2000.80   78.49
   3  -2  -3 1845.92   79.19
  -3   2   3 1814.72   77.89
  -3   2   3 2021.70   78.49
  -3   2   3 2059.09   79.29
   3   2  -3 1814.52   78.79
   3   2  -3 1874.41   78.49
   3   2  -3 1990.40   78.59
  -2  -2   3 2614.84  100.69
   2  -2  -3 2362.76  101.19
  -2  -2   3 2657.43  101.09
   2  -2  -3 2519.15  100.29
   2   2  -3 2367.36  100.69
  -2   2   3 2380.56  100.29
  -2   2   3 2666.13  101.39
   2   2  -3 2458.25  100.49
  -2   2   3 2573.24  100.39
   0  -2  -3 2623.34  108.49
   0  -2  -3 2604.94  108.49
   0  -2   3 2825.12  108.39
   0  -2  -3 2675.23  108.19
   0   2   3 2851.01  108.59
   0   2   3 2715.03  108.49
   0   2  -3 2632.24  108.39
  -1  -2  -3 5854.01  233.28
   2  -2   3  960.10   42.60
  -2  -2  -3 1024.20   42.90
   2   2   3 1105.39   42.90
  -2   2  -3 1009.70   42.90
   2   2   3 1128.69   42.50
  -2   2  -3  977.80   42.40
   2   2   3 1000.90   41.80
  -2   2  -3 1060.39   42.80
  -3  -2  -3  229.68   11.30
  -3  -2  -3  228.38   12.90
   3  -2   3  215.58   12.30
   3  -2   3  204.18   11.20
   3   2   3  234.28   12.90
  -3   2  -3  236.58   12.70
  -3   2  -3  220.28   11.70
   3   2   3  219.98   11.20
   4  -2   3 2034.40   87.69
   4  -2   3 2033.30   86.79
  -4  -2  -3 2185.28   87.89
   4  -2   3 2000.20   87.09
  -4  -2  -3 2294.37   87.29
   4   2   3 2288.07   87.89
   4   2   3 2133.99   87.19
  -4   2  -3 2192.28   87.29
  -4   2  -3 2210.08   87.99
  -4   2  -3 2286.47   87.79
  -5  -2  -3 2204.48   92.69
   5  -2   3 2260.87   91.69
   5  -2   3 2143.19   91.79
  -5  -2  -3 2371.66   92.29
   5  -2   3 2234.38   92.59
  -5   2  -3 2387.06   92.59
   5   2   3 2235.28   92.09
  -5   2  -3 2309.07   91.99
   5   2   3 2383.36   92.69
  -6  -2  -3   57.19    6.80
   6  -2   3   65.19    8.60
   6  -2   3   51.79    6.50
   6  -2   3   47.00    7.60
  -6  -2  -3   51.89    7.10
   6   2   3   47.70    6.20
  -6   2  -3   64.89    7.90
  -6   2  -3   57.19    7.90
   6   2   3   68.59   10.20
   7  -2   3  749.13   32.80
   7  -2   3  702.43   32.20
   7  -2   3  722.43   33.30
  -7  -2  -3  725.13   33.60
  -7  -2  -3  798.92   33.60
  -7   2  -3  774.62   34.10
   7   2   3  759.82   33.20
  -7   2  -3  752.02   32.40
   7   2   3  786.32   33.80
   8  -2   3 1565.54   61.19
   8  -2   3 1434.86   60.49
   8  -2   3 1459.85   61.69
  -8  -2  -3 1564.84   61.59
  -8  -2  -3 1484.45   61.89
  -8   2  -3 1386.66   61.89
   8   2   3 1498.95   61.39
  -8   2  -3 1515.95   60.79
   8   2   3 1279.97   61.39
  -9  -2  -3  198.58   15.30
   9  -2   3  184.88   15.50
   9  -2   3  190.58   12.50
   9  -2   3  180.58   15.10
   9   2   3  180.68   15.00
   9   2   3  184.18   12.50
  -9   2  -3  211.68   17.00
  -9   2  -3  197.68   13.90
   9   2   3  199.88   15.80
  10  -2   3    0.80    7.30
  10  -2   3    5.60    6.80
 -10  -2  -3    3.90    6.90
  10  -2   3   -6.50    5.00
  10   2   3   -6.30    6.50
  10   2   3    2.90    4.80
  10   2   3   -1.70    7.30
 -10   2  -3   -3.00    7.70
  11  -2   3  392.66   20.30
  11  -2   3  422.56   23.00
  11  -2   3  428.96   23.90
 -11  -2  -3  405.66   22.90
  11   2   3  427.46   23.80
 -11   2  -3  430.26   23.80
  11   2   3  402.96   22.90
  11   2   3  373.36   20.20
  12  -2   3  240.88   14.10
 -12  -2  -3  237.28   16.80
  12  -2   3  236.28   19.30
  12  -2   3  226.78   17.30
  12   2   3  236.48   13.60
  12   2   3  235.48   16.90
  12   2   3  244.58   18.90
 -12   2  -3  227.98   17.70
  13  -2   3   34.30    5.00
  13  -2   3   42.30    7.30
 -13  -2  -3   28.90    6.50
  13  -2   3   37.00    9.10
  13   2   3   43.30    8.30
  13   2   3   47.20    6.40
 -13   2  -3   30.60    7.50
  14  -2   3    8.80    4.90
 -14  -2  -3    4.60    7.10
  14  -3  -3   -0.70    4.70
 -14  -3   3    2.00    5.80
  14   3  -3   -8.00    5.40
  14   3  -3   -4.70    5.70
  13  -3  -3   54.29    9.10
 -13  -3   3   52.39    8.00
 -13  -3   3   57.19    8.50
  13  -3  -3   59.19   10.30
 -13   3   3   69.79    6.30
  13   3  -3   33.40    8.60
  13   3  -3   58.99    8.30
 -13   3   3   44.60    9.60
  13   3  -3   58.69   10.10
 -12  -3   3   -2.30    6.70
 -12  -3   3    3.80    6.40
  12  -3  -3   -3.90    5.30
  12  -3  -3    2.70    6.40
  12   3  -3   16.30    7.00
  12   3  -3   -1.60    7.40
 -12   3   3    7.00    4.00
 -12   3   3    1.00    8.10
  12   3  -3    1.10    6.90
  11  -3  -3   53.29    9.00
  11  -3  -3   65.99    7.90
 -11  -3   3   56.29    9.20
 -11  -3   3   57.79    8.80
 -11   3   3   57.39    8.10
  11   3  -3   54.69    9.50
  11   3  -3   51.69    9.60
  11   3  -3   93.19   13.80
 -11   3   3   63.89   10.00
 -11   3   3   57.69    9.10
 -10  -3   3   68.39    8.30
 -10  -3   3   59.99    9.10
  10  -3  -3   60.79    9.30
  10  -3  -3   52.69    7.30
  10   3  -3   64.39    9.50
 -10   3   3   47.40    5.90
 -10   3   3   57.99    9.90
  10   3  -3   78.69   10.70
 -10   3   3   56.79    9.20
  -9  -3   3   14.50    7.20
   9  -3  -3   14.60    6.00
  -9  -3   3   15.40    6.50
   9  -3  -3   19.30    7.70
  -9   3   3   18.30    8.30
   9   3  -3   15.50    7.40
  -9   3   3    9.40    4.40
   9   3  -3   11.80    7.80
  -9   3   3   14.70    7.60
  -8  -3   3   -8.40    6.00
   8  -3  -3   -0.70    5.20
   8  -3  -3    5.40    6.70
  -8  -3   3    3.10    6.30
   8   3  -3   -0.50    6.70
   8   3  -3   -0.40    6.50
  -8   3   3    6.10    3.90
  -8   3   3   -2.80    6.40
  -8   3   3    5.30    7.40
  -7  -3   3   -0.70    5.90
  -7  -3   3   10.30    5.80
   7  -3  -3   11.80    4.40
   7  -3  -3    5.00    6.60
   7   3  -3    2.20    6.40
  -7   3   3    6.60    4.00
   7   3  -3    2.10    6.60
  -7   3   3    8.30    6.70
  -7   3   3    7.20    6.90
  -6  -3   3    4.30    5.10
   6  -3  -3    6.50    6.00
  -6  -3   3    0.40    5.80
  -6   3   3    0.70    3.60
   6   3  -3   -3.30    5.60
  -6   3   3    1.20    5.90
   6   3  -3   -0.90    5.70
  -6   3   3    3.30    6.30
  -5  -3   3  257.17   15.10
  -5  -3   3  253.77   14.60
   5  -3  -3  252.67   15.60
   5   3  -3  254.77   15.40
  -5   3   3  262.97   15.30
  -5   3   3  282.87   15.90
   5   3  -3  235.58   14.30
   5   3  -3  228.88   15.20
  -5   3   3  242.78   12.60
  -4  -3   3 1564.64   64.29
   4  -3  -3 1511.05   64.89
  -4  -3   3 1649.63   64.09
   4  -3  -3 1630.14   63.39
   4   3  -3 1476.05   63.99
  -4   3   3 1625.64   63.99
  -4   3   3 1457.15   63.29
  -4   3   3 1616.14   64.99
   4   3  -3 1512.15   64.39
   4   3  -3 1587.24   64.09
   3  -3  -3  178.98   10.00
  -3  -3   3  151.08   11.00
  -3  -3   3  153.78   11.90
   3  -3  -3  168.38   12.50
  -3   3   3  163.18    9.80
   3   3  -3  156.78   10.80
  -3   3   3  192.28   12.40
   3   3  -3  147.49   11.90
   3   3  -3  146.49   11.20
   2  -3  -3 1458.15   59.89
   2  -3  -3 1434.96   60.39
  -2  -3   3 1490.25   59.79
   2  -3  -3 1485.55   59.29
   2   3  -3 1405.36   59.79
   2   3  -3 1398.56   59.99
  -2   3   3 1569.94   60.49
   2   3  -3 1450.15   59.19
  -2   3   3 1451.85   59.39
   1  -3  -3    4.90    4.90
  -1  -3   3    3.50    4.30
   1  -3  -3    7.30    4.30
   1  -3  -3    4.20    4.00
  -1   3   3    5.40    3.70
  -1   3   3    6.30    5.00
   1   3  -3    7.00    4.30
   1   3  -3    4.90    3.20
   0  -3  -3  327.37   16.60
   0  -3  -3  340.57   15.80
   0  -3   3  336.07   16.00
   0  -3  -3  300.67   16.20
   0   3   3  300.27   15.50
   0   3   3  339.77   16.20
   0   3   3  338.37   16.50
   0   3  -3  302.37   15.90
  -1  -3  -3  603.34   26.20
  -1  -3  -3  565.84   26.50
   1  -3   3  612.64   26.40
   1   3   3  645.54   26.50
   1   3   3  637.84   26.50
  -1   3  -3  614.04   26.30
  -1   3  -3  563.94   26.40
  -1   3  -3  569.24   26.40
  -2  -3  -3  193.38   11.90
  -2  -3  -3  203.98   10.60
  -2  -3  -3  179.48   12.00
   2  -3   3  205.78   12.10
   2   3   3  190.68   12.20
   2   3   3  202.98   11.90
  -2   3  -3  170.18   11.60
   2   3   3  179.68    9.80
  -2   3  -3  187.88   12.10
  -2   3  -3  206.08   11.90
  -3  -3  -3  298.87   14.10
   3  -3   3  309.37   15.60
   3  -3   3  286.47   15.10
  -3  -3  -3  285.97   15.40
  -3  -3  -3  266.57   15.40
   3   3   3  292.47   15.10
  -3   3  -3  287.27   15.50
   3   3   3  282.27   15.60
  -3   3  -3  303.27   15.40
   3   3   3  272.17   13.70
  -3   3  -3  277.27   15.20
  -4  -3  -3   92.09    8.80
   4  -3   3   83.19    9.60
  -4  -3  -3  107.69   10.40
  -4  -3  -3   94.19   10.30
   4  -3   3   77.79    9.30
   4   3   3   93.69   10.80
  -4   3  -3  103.09   10.60
  -4   3  -3   83.89    9.70
   4   3   3  107.99    8.50
  -4   3  -3   95.59   10.10
   5  -3   3  889.81   40.60
  -5  -3  -3  993.50   40.60
  -5  -3  -3 1025.10   41.60
  -5  -3  -3  960.20   41.40
   5  -3   3  932.11   41.00
  -5   3  -3 1008.10   41.20
   5   3   3 1007.10   41.50
   5   3   3  929.31   40.50
  -5   3  -3  928.71   41.40
  -5   3  -3  965.20   40.80
   6  -3   3   77.19    9.40
   6  -3   3   83.79   10.60
   6  -3   3   81.29    9.30
  -6  -3  -3   76.99   11.20
  -6  -3  -3   78.79   11.50
  -6  -3  -3   83.19   11.00
   6   3   3   83.39   10.10
  -6   3  -3   87.39   11.50
  -6   3  -3   87.39   10.10
   6   3   3   84.89   11.30
  -6   3  -3   90.99   11.50
   7  -3   3  213.68   14.20
  -7  -3  -3  252.57   15.30
  -7  -3  -3  241.38   16.00
   7  -3   3  222.58   15.20
   7  -3   3  218.98   14.00
  -7   3  -3  246.78   16.90
   7   3   3  244.68   16.00
  -7   3  -3  249.68   14.60
  -7   3  -3  224.08   16.00
   7   3   3  229.08   14.80
  -8  -3  -3  102.79   12.40
   8  -3   3   84.69   10.60
   8  -3   3   96.79   12.30
   8  -3   3   89.59   12.30
  -8  -3  -3   86.89   12.70
   8   3   3   97.69   13.50
  -8   3  -3  100.89   11.40
   8   3   3   88.49   12.10
  -8   3  -3   93.79   14.60
  -8   3  -3   85.69   12.90
  -9  -3  -3   -3.30    6.30
   9  -3   3    1.70    5.50
   9  -3   3   11.40    7.10
   9  -3   3    9.60    6.60
  -9  -3  -3   -1.70    7.40
   9   3   3   -3.20    6.60
  -9   3  -3   15.70    8.00
   9   3   3   -0.40    7.00
  -9   3  -3    9.60    6.60
  -9   3  -3    2.90    6.60
  10  -3   3  134.79   15.50
  10  -3   3  134.89   14.00
 -10  -3  -3  138.49   13.80
  10  -3   3  134.39   12.00
  10   3   3  115.79   14.70
 -10   3  -3  133.09   13.80
 -10   3  -3  138.49   13.60
  10   3   3  120.89   13.80
 -10   3  -3  132.89   16.10
  11  -3   3   18.70    5.90
 -11  -3  -3   19.10    6.80
  11  -3   3    8.60    6.20
  11  -3   3   12.90    8.70
 -11  -3  -3   20.50    7.40
 -11   3  -3    4.90    8.00
 -11   3  -3   15.30    6.50
  11   3   3   11.20    7.20
  11   3   3    9.00    7.00
  11   3   3   19.90    5.50
 -11   3  -3   21.90    6.90
  12  -3   3  120.79   13.00
 -12  -3  -3  124.69   13.20
 -12  -3  -3  144.09   16.10
  12  -3   3  143.79   10.40
  12  -3   3  140.19   17.10
 -12   3  -3  121.19   14.40
 -12   3  -3  160.78   13.60
  12   3   3  122.79   10.00
  12   3   3  123.89   13.00
  12   3   3  124.39   14.20
  13  -3   3   24.40    8.00
 -13  -3  -3   22.30    5.70
 -13  -3  -3   14.40    6.90
  13  -3   3   12.70    4.10
  13  -3   3    6.20    5.50
 -13   3  -3   11.50    8.00
  13   3   3    0.10    7.10
  13   3   3   12.20    5.80
 -13   3  -3    2.40    5.10
 -14  -3  -3    5.30    8.60
  14  -3   3    6.80    5.20
  14  -3   3   -4.40    4.20
  14  -3   3    6.20    7.40
 -14  -3  -3  -16.90    8.40
  14   3   3    7.90    5.20
 -14   3  -3   -2.80    5.20
 -14  -4   3   23.30    6.70
  14   4  -3   23.30    6.80
 -14   4   3   18.60    3.70
 -13  -4   3   78.59   12.90
  13  -4  -3   69.99    8.40
  13  -4  -3   71.29   10.80
 -13  -4   3   63.69    9.90
 -13   4   3   42.50   10.20
  13   4  -3   63.79    9.00
  13   4  -3   94.59   11.40
 -13   4   3   71.79    6.50
 -12  -4   3   12.50    6.20
 -12  -4   3    1.20    7.00
  12  -4  -3    6.50    4.80
  12  -4  -3   11.70    6.30
 -12   4   3   -4.30    8.10
 -12   4   3    1.50    5.60
  12   4  -3    1.20    7.20
 -12   4   3   -0.90    3.10
  12   4  -3    2.00    7.20
  11  -4  -3   75.49   10.10
 -11  -4   3   68.19    9.50
  11  -4  -3   97.39   14.00
 -11  -4   3   76.59    9.70
 -11   4   3   83.39   12.70
  11   4  -3   92.89   15.20
 -11   4   3   83.19    8.50
  11   4  -3   86.59   14.30
 -11   4   3   59.19   10.60
 -10  -4   3  115.69   14.70
 -10  -4   3  120.39   13.90
  10  -4  -3  108.99   11.10
  10  -4  -3  105.69   14.70
 -10   4   3  102.59   10.00
 -10   4   3  101.99   14.40
  10   4  -3  114.49   15.20
  10   4  -3  117.69   15.80
 -10   4   3  104.89   16.60
  -9  -4   3   20.80    8.00
   9  -4  -3   19.40    7.60
   9  -4  -3   26.60    6.00
  -9  -4   3   21.90    7.40
   9   4  -3   13.70    7.90
  -9   4   3   22.80    7.50
   9   4  -3   21.60    7.60
  -9   4   3   10.90    4.80
  -9   4   3   12.10    8.20
   8  -4  -3   33.10    8.30
  -8  -4   3   25.90    7.80
  -8  -4   3   32.00    7.30
  -8   4   3   26.30    5.10
   8   4  -3   30.30    8.30
   8   4  -3   30.60    8.10
  -8   4   3   24.40    8.10
  -8   4   3   34.90    8.40
  -7  -4   3  593.14   27.30
   7  -4  -3  568.64   28.70
  -7  -4   3  591.24   27.60
  -7   4   3  543.95   25.40
  -7   4   3  518.15   28.30
  -7   4   3  609.44   28.20
   7   4  -3  593.64   28.40
   7   4  -3  578.44   28.00
   6  -4  -3  403.16   22.70
  -6  -4   3  429.86   21.20
  -6  -4   3  410.46   21.40
  -6   4   3  421.36   22.30
   6   4  -3  379.36   21.90
  -6   4   3  440.36   21.70
  -6   4   3  374.96   19.10
   6   4  -3  412.26   21.70
  -5  -4   3   52.89    7.20
  -5  -4   3   53.89    6.80
   5  -4  -3   53.79    6.10
   5  -4  -3   56.89    8.00
  -5   4   3   48.30    7.10
   5   4  -3   55.29    7.50
  -5   4   3   58.89    8.20
   5   4  -3   63.49    7.50
  -5   4   3   46.70    5.60
   5   4  -3   54.09    7.30
  -4  -4   3 1032.50   45.10
  -4  -4   3 1076.09   45.40
   4  -4  -3 1156.58   44.30
   4  -4  -3 1051.99   46.00
   4   4  -3 1075.29   44.80
  -4   4   3 1035.80   44.20
   4   4  -3 1001.50   45.10
  -4   4   3 1127.79   46.00
   4   4  -3  982.90   45.10
   3  -4  -3 4759.42  199.98
  -3  -4   3 5217.08  199.48
   3  -4  -3 5161.28  198.88
   3  -4  -3 4865.71  199.28
  -3   4   3 5232.48  200.08
  -3   4   3 4735.63  198.78
   3   4  -3 5007.20  198.88
   3   4  -3 4878.61  199.38
   3   4  -3 4915.71  199.48
   2  -4  -3 1812.82   77.89
   2  -4  -3 1972.00   76.89
   2  -4  -3 1852.91   77.09
  -2  -4   3 1650.73   76.09
  -2  -4   3 2062.39   77.49
   2   4  -3 1876.01   77.39
  -2   4   3 1851.81   76.89
   2   4  -3 1975.80   76.59
   2   4  -3 1914.01   77.39
  -2   4   3 1935.91   77.89
   1  -4  -3  767.82   33.80
   1  -4  -3  801.72   34.60
  -1  -4   3  819.62   34.10
   1  -4  -3  827.52   33.60
  -1  -4   3  703.83   32.20
  -1   4   3  821.82   34.60
  -1   4   3  747.63   33.40
   1   4  -3  752.22   34.00
   1   4  -3  782.02   32.60
   0  -4  -3 1153.18   50.49
   0  -4   3 1251.97   50.79
   0  -4  -3 1257.17   50.49
   0  -4  -3 1208.08   51.29
   0   4   3 1253.17   51.19
   0   4   3 1282.47   50.69
   0   4   3 1156.18   50.39
   0   4  -3 1146.29   50.69
  -1  -4  -3 1033.40   42.20
  -1  -4  -3  985.50   42.10
   1  -4   3 1011.50   42.20
   1   4   3 1036.20   42.10
   1   4   3 1053.29   42.50
  -1   4  -3  924.41   42.30
   1   4   3  982.00   40.90
   1   4   3  986.70   42.10
  -1   4  -3  999.90   42.00
  -1   4  -3  927.91   42.20
  -2  -4  -3   99.89   10.40
   2  -4   3  101.49   10.50
  -2  -4  -3   93.49   10.30
  -2   4  -3   81.99   10.40
  -2   4  -3  108.09   10.10
   2   4   3  107.79   10.50
  -2   4  -3   94.19   10.30
   2   4   3   99.09   10.90
   2   4   3   90.99    7.90
   3  -4   3  439.46   20.90
  -3  -4  -3  392.36   20.70
  -3  -4  -3  434.96   20.80
   3   4   3  436.76   21.00
   3   4   3  397.06   19.10
  -3   4  -3  424.26   21.10
  -3   4  -3  441.96   20.60
  -3   4  -3  386.96   21.00
   3   4   3  436.66   20.90
   4  -4   3  734.33   33.40
  -4  -4  -3  800.82   33.00
  -4  -4  -3  794.32   34.20
  -4  -4  -3  753.82   34.00
  -4   4  -3  752.32   34.00
   4   4   3  730.53   32.70
   4   4   3  780.32   34.20
  -4   4  -3  778.32   33.80
   4   4   3  821.42   34.00
  -4   4  -3  734.03   34.00
  -5  -4  -3  496.65   23.40
   5  -4   3  428.96   22.70
   5  -4   3  448.46   22.50
  -5  -4  -3  463.95   23.50
  -5  -4  -3  507.55   22.30
   5   4   3  448.36   21.90
   5   4   3  487.15   23.50
  -5   4  -3  461.55   23.40
  -5   4  -3  464.55   23.10
  -5   4  -3  489.65   23.00
   6  -4   3   -3.60    5.40
  -6  -4  -3   -0.70    6.20
  -6  -4  -3   -2.30    5.60
   6  -4   3    7.60    5.60
  -6  -4  -3   -1.70    6.00
  -6   4  -3    1.30    5.90
  -6   4  -3   -4.30    6.50
   6   4   3   -5.70    6.00
  -6   4  -3    5.90    6.30
   6   4   3    4.40    5.00
   7  -4   3  671.23   32.00
  -7  -4  -3  752.52   33.00
  -7  -4  -3  685.83   32.70
  -7  -4  -3  754.42   31.90
   7  -4   3  664.73   31.80
   7   4   3  707.63   32.80
  -7   4  -3  704.63   32.10
  -7   4  -3  682.73   32.60
   7   4   3  702.73   31.70
   8  -4   3  466.95   23.80
  -8  -4  -3  476.85   24.80
   8  -4   3  478.45   23.20
  -8  -4  -3  458.75   23.60
   8  -4   3  459.45   23.40
  -8  -4  -3  435.96   24.40
  -8   4  -3  483.75   25.30
  -8   4  -3  483.05   24.30
  -8   4  -3  474.35   23.80
   8   4   3  442.16   24.10
   8   4   3  424.76   23.40
   9  -4   3   15.50    6.80
   9  -4   3   14.30    7.20
  -9  -4  -3   19.30    8.00
  -9  -4  -3   19.00    7.40
  -9  -4  -3   15.10    7.70
   9  -4   3   15.10    6.30
  -9   4  -3   16.80    7.20
   9   4   3   18.00    6.70
   9   4   3   15.90    7.00
  -9   4  -3   14.70    8.30
  -9   4  -3   21.90    6.80
  10  -4   3   44.70    7.10
  10  -4   3   53.69    8.70
 -10  -4  -3   42.30    8.80
 -10  -4  -3   54.39    8.30
  10  -4   3   43.10    8.10
 -10   4  -3   36.40    9.10
  10   4   3   37.90    8.20
  10   4   3   39.30    7.80
 -10   4  -3   45.80    7.70
 -10   4  -3   51.09    8.10
 -11  -4  -3  174.18   17.00
  11  -4   3  197.28   12.80
 -11  -4  -3  176.78   14.30
  11  -4   3  211.38   17.80
  11  -4   3  180.98   14.80
  11   4   3  184.88   15.60
 -11   4  -3  176.48   17.10
  11   4   3  175.88   14.90
 -11   4  -3  152.98   13.10
 -11   4  -3  157.98   14.70
  12  -4   3    2.00    5.50
 -12  -4  -3    5.30    5.80
  12  -4   3    8.20    4.20
 -12  -4  -3   14.20    7.50
  12  -4   3    2.10    8.20
 -12   4  -3    6.90    4.80
 -12   4  -3    1.90    5.00
  12   4   3   -5.00    6.10
 -12   4  -3    2.30    7.00
  12   4   3   -5.70    5.30
  13  -4   3   21.30    7.60
 -13  -4  -3   32.40    6.50
 -13  -4  -3   19.70    7.70
  13  -4   3   22.20    5.60
 -13   4  -3   15.40    4.90
  13   4   3   17.70    5.10
 -13  -5   3  236.48   16.90
  13  -5  -3  271.27   16.20
  13  -5  -3  275.27   13.70
 -13   5   3  256.77   16.80
 -13   5   3  234.08   12.60
  13   5  -3  276.47   16.70
  12  -5  -3   97.59   11.80
  12  -5  -3   72.99    8.30
 -12  -5   3   81.59   13.40
 -12  -5   3   99.79   11.60
 -12   5   3   78.59    7.10
 -12   5   3   65.09   11.70
  12   5  -3   71.79   12.10
 -12   5   3   61.09    9.90
  12   5  -3   96.49   13.70
 -11  -5   3   -4.10    6.90
  11  -5  -3   -1.40    6.60
 -11  -5   3    5.30    5.50
 -11   5   3   11.10    7.10
  11   5  -3   -4.80    6.70
 -11   5   3    0.70    3.40
  11   5  -3   -3.00    5.90
 -11   5   3    1.00    8.70
  10  -5  -3   76.09    9.50
 -10  -5   3   85.59   13.60
 -10  -5   3   83.09    9.90
  10  -5  -3   85.29   14.90
 -10   5   3   73.19   10.50
  10   5  -3   73.19   10.00
 -10   5   3   78.89    9.10
  10   5  -3  100.99   14.10
 -10   5   3   80.89   12.90
  -9  -5   3  236.68   16.90
  -9  -5   3  211.68   16.20
   9  -5  -3  225.38   18.30
  -9   5   3  180.88   17.30
   9   5  -3  203.38   17.60
  -9   5   3  208.98   18.20
  -9   5   3  187.18   12.90
   9   5  -3  210.38   17.50
  -8  -5   3  197.28   16.20
   8  -5  -3  210.58   17.60
  -8  -5   3  189.68   16.00
   8   5  -3  186.58   16.60
  -8   5   3  197.98   17.80
  -8   5   3  190.78   12.80
   8   5  -3  184.48   16.20
  -8   5   3  210.88   17.60
   7  -5  -3  161.18   16.10
  -7  -5   3  175.38   15.40
  -7  -5   3  174.18   15.10
  -7   5   3  180.18   16.40
  -7   5   3  166.28   15.90
   7   5  -3  182.68   15.80
   7   5  -3  164.78   15.50
  -7   5   3  167.98   12.30
   6  -5  -3    6.70    6.10
   6  -5  -3    6.00    7.40
  -6  -5   3    7.30    6.70
  -6  -5   3    2.80    6.70
  -6   5   3   -0.40    7.00
   6   5  -3    0.70    6.70
   6   5  -3   -0.40    6.60
  -6   5   3    1.80    5.20
  -6   5   3    4.10    7.20
   6   5  -3   -1.60    6.60
   5  -5  -3 1125.99   49.50
  -5  -5   3 1193.68   48.40
   5  -5  -3 1105.69   47.90
   5  -5  -3 1190.98   47.40
  -5   5   3 1026.80   49.10
   5   5  -3 1114.29   48.50
  -5   5   3 1072.59   47.10
   5   5  -3 1090.69   48.50
   5   5  -3 1170.68   48.10
   4  -5  -3 1597.74   68.19
   4  -5  -3 1747.23   67.89
   4  -5  -3 1647.54   69.59
  -4  -5   3 1725.23   68.69
   4   5  -3 1600.04   68.59
  -4   5   3 1536.35   67.59
   4   5  -3 1603.34   68.69
  -4   5   3 1687.73   69.39
   4   5  -3 1672.33   68.09
   3  -5  -3   93.49   11.20
   3  -5  -3  112.49   13.40
   3  -5  -3  121.89   11.30
  -3  -5   3  105.99    9.50
  -3  -5   3  127.69   12.20
  -3   5   3  107.29   10.80
   3   5  -3  130.39   11.40
   3   5  -3  101.69   12.50
   3   5  -3  103.69   12.60
  -3   5   3  120.59   13.60
   2  -5  -3 1436.56   56.19
  -2  -5   3 1171.68   54.99
   2  -5  -3 1368.66   57.49
  -2  -5   3 1398.56   56.69
   2  -5  -3 1325.57   56.19
   2   5  -3 1387.26   55.49
   2   5  -3 1359.96   56.79
  -2   5   3 1419.66   57.39
   2   5  -3 1288.57   56.59
  -2   5   3 1306.57   55.99
  -1  -5   3 1191.78   53.99
   1  -5  -3 1292.67   55.29
   1  -5  -3 1373.36   56.79
  -1  -5   3 1390.26   55.89
   1  -5  -3 1375.66   55.49
  -1   5   3 1308.67   55.29
   1   5  -3 1279.57   55.69
  -1   5   3 1383.06   56.39
   1   5  -3 1305.17   55.89
   1   5  -3 1362.56   54.29
   0  -5  -3   -6.50    5.10
   0  -5  -3   -0.60    5.30
   0  -5   3   -0.80    5.30
   0   5   3   -1.00    6.20
   0   5  -3    5.50    5.90
   0   5   3    7.20    5.70
   0   5   3    1.70    5.00
   0   5  -3   -5.30    6.30
   1  -5   3  622.84   27.70
  -1  -5  -3  559.84   27.20
  -1  -5  -3  594.24   27.40
   1   5   3  580.94   27.40
   1   5   3  619.14   28.10
   1   5   3  616.94   27.40
  -1   5  -3  565.54   28.00
  -1   5  -3  615.34   27.40
   1   5   3  573.04   25.90
  -1   5  -3  576.64   27.80
   2  -5   3  634.04   27.90
  -2  -5  -3  568.64   27.60
  -2  -5  -3  610.04   27.80
  -2   5  -3  639.34   27.70
   2   5   3  564.84   26.20
  -2   5  -3  569.74   27.90
   2   5   3  615.74   28.20
   2   5   3  550.94   27.80
   2   5   3  619.24   27.80
  -2   5  -3  608.44   28.40
  -3  -5  -3   12.60    5.90
   3  -5   3    7.20    5.70
  -3  -5  -3   12.30    6.30
  -3   5  -3   10.80    6.50
   3   5   3    6.30    6.20
  -3   5  -3    7.40    5.70
   3   5   3    5.50    4.70
   3   5   3    5.20    6.20
  -3   5  -3   11.30    6.60
  -4  -5  -3    5.40    6.10
   4  -5   3    9.30    6.20
  -4  -5  -3   11.10    6.40
  -4   5  -3    3.70    6.50
  -4   5  -3    3.50    6.70
   4   5   3    8.60    6.70
   4   5   3   12.60    5.10
   4   5   3   16.90    6.70
  -4   5  -3    2.30    6.00
  -5  -5  -3   16.10    6.70
  -5  -5  -3   18.00    7.10
  -5  -5  -3   25.40    6.40
  -5   5  -3   30.10    7.70
  -5   5  -3   22.90    6.90
   5   5   3   16.90    7.10
   5   5   3   13.70    6.90
  -5   5  -3   17.20    7.00
   5   5   3   21.10    5.80
  -6  -5  -3  649.74   28.80
   6  -5   3  589.24   29.70
  -6  -5  -3  620.74   29.90
  -6  -5  -3  649.04   30.30
   6  -5   3  583.84   29.00
  -6   5  -3  597.54   29.90
  -6   5  -3  646.54   30.30
   6   5   3  652.73   30.20
   6   5   3  619.54   28.60
  -6   5  -3  628.54   29.50
   7  -5   3 1467.45   65.29
   7  -5   3 1463.05   64.79
  -7  -5  -3 1601.14   64.69
  -7  -5  -3 1658.43   65.89
  -7  -5  -3 1548.84   65.79
   7   5   3 1526.75   64.49
   7   5   3 1574.94   65.69
  -7   5  -3 1517.35   65.49
  -7   5  -3 1538.15   65.09
  -7   5  -3 1555.04   65.49
  -8  -5  -3   15.20    7.40
  -8  -5  -3    6.50    6.20
   8  -5   3   11.40    6.70
   8  -5   3   13.30    6.60
  -8  -5  -3   -1.80    7.00
   8   5   3    2.80    6.30
  -8   5  -3    7.10    7.10
  -8   5  -3   11.40    7.30
   8   5   3    3.70    6.80
   9  -5   3   73.19    8.70
   9  -5   3   78.79   11.80
  -9  -5  -3   66.89    8.50
  -9  -5  -3   73.39   10.10
   9  -5   3   85.29   11.50
  -9  -5  -3   81.89   13.50
  -9   5  -3   65.49    9.40
   9   5   3   81.89   12.00
   9   5   3   84.29   13.40
  -9   5  -3   85.69   13.10
  -9   5  -3   92.99   15.20
 -10  -5  -3  415.56   24.70
 -10  -5  -3  441.96   22.80
  10  -5   3  469.75   23.70
 -10  -5  -3  436.76   24.60
  10  -5   3  413.36   22.60
  10  -5   3  420.76   22.20
  10   5   3  413.56   23.60
 -10   5  -3  417.26   23.30
 -10   5  -3  420.16   24.60
  10   5   3  416.16   22.60
 -10   5  -3  415.06   23.10
  11  -5   3    7.00    7.30
  11  -5   3    7.10    4.60
  11  -5   3    4.30    6.30
 -11  -5  -3    4.90    6.80
 -11  -5  -3   13.40    6.30
 -11   5  -3   11.10    4.90
  11   5   3    6.80    5.50
 -11   5  -3   -3.00    5.10
  11   5   3   -7.10    5.00
 -12  -5  -3   36.50    8.80
 -12  -5  -3   40.60    6.60
  12  -5   3   46.80    5.90
  12  -5   3   59.89    9.50
  12  -5   3   48.50    8.40
  12   5   3   56.79    9.30
 -12   5  -3   50.69    8.70
 -12   5  -3   30.90    5.90
  13  -5   3   24.40    5.20
 -13   5  -3   20.90    5.00
 -12  -6   3   23.80    6.90
  12  -6  -3    7.00    6.40
 -12   6   3   13.30    3.90
 -12   6   3   -4.80   10.40
 -12   6   3    9.50    7.40
  12   6  -3    6.30    6.30
 -11  -6   3   -0.10    6.50
  11  -6  -3   26.00    7.00
 -11  -6   3    7.50    6.10
 -11   6   3    6.70    8.10
  11   6  -3   10.70    6.30
 -11   6   3    2.80    3.70
  11   6  -3   -2.20    6.30
 -10  -6   3   47.40    7.50
  10  -6  -3   41.90    8.80
 -10  -6   3   27.90    8.20
 -10   6   3   31.80    7.90
 -10   6   3   44.80    7.40
 -10   6   3   28.00    9.60
  10   6  -3   35.40    8.40
  10   6  -3   30.90    7.10
   9  -6  -3   14.60    7.90
  -9  -6   3    6.60    7.10
  -9  -6   3   -2.70    6.00
   9   6  -3    5.40    6.20
   9   6  -3   -1.30    6.00
  -9   6   3   18.10    8.90
  -9   6   3    7.40    4.50
  -9   6   3   -5.50    7.10
  -8  -6   3    2.40    7.20
   8  -6  -3    2.30    7.90
  -8  -6   3   -0.70    6.80
   8   6  -3   -1.80    6.70
  -8   6   3    8.20    8.50
   8   6  -3   19.60    7.60
  -8   6   3    1.50    5.00
  -8   6   3    6.40    7.50
   7  -6  -3   -2.40    6.10
  -7  -6   3    0.10    7.40
   7  -6  -3   13.60    8.60
   7   6  -3   -1.70    6.60
  -7   6   3    7.80    5.60
  -7   6   3   -2.30    8.10
  -7   6   3    4.20    8.00
   7   6  -3   -1.80    7.60
   6  -6  -3   23.40    8.40
   6  -6  -3    7.70    7.00
  -6  -6   3   -0.90    6.80
   6  -6  -3    1.10    6.50
   6   6  -3    0.70    7.00
  -6   6   3   12.80    7.90
   6   6  -3   17.00    6.90
   6   6  -3    3.20    7.50
  -6   6   3   10.20    5.60
   5  -6  -3  174.08   17.30
  -5  -6   3  185.88   16.20
   5  -6  -3  202.58   14.30
   5  -6  -3  186.38   15.20
   5   6  -3  189.98   15.40
   5   6  -3  193.68   15.60
   5   6  -3  183.48   16.30
  -5   6   3  190.48   16.90
  -5   6   3  190.38   13.90
   4  -6  -3  340.37   19.90
  -4  -6   3  327.37   18.60
  -4  -6   3  353.46   20.80
   4  -6  -3  350.16   22.10
   4  -6  -3  373.86   19.40
   4   6  -3  354.96   21.10
   4   6  -3  376.96   20.90
   4   6  -3  365.16   19.70
  -4   6   3  348.77   22.00
  -4   6   3  348.17   19.30
  -3  -6   3   16.70    6.80
   3  -6  -3   18.70    6.60
   3  -6  -3   16.70    8.10
  -3  -6   3    7.50    5.10
   3  -6  -3   18.80    6.80
  -3   6   3   18.70    8.30
   3   6  -3   20.00    6.90
   3   6  -3   10.20    5.90
  -3   6   3   21.30    6.80
   3   6  -3   14.40    6.70
   2  -6  -3   40.10    7.00
   2  -6  -3   52.59    9.00
  -2  -6   3   46.80    7.90
  -2  -6   3   41.50    5.60
   2  -6  -3   50.19    7.20
  -2   6   3   48.30    8.70
   2   6  -3   53.79    8.20
  -2   6   3   45.40    7.10
   2   6  -3   42.00    8.30
   2   6  -3   41.00    6.00
   1  -6  -3   71.29    7.80
  -1  -6   3   65.79    8.10
  -1  -6   3   54.39    5.80
   1  -6  -3   65.79    7.60
  -1   6   3   73.89    8.40
  -1   6   3   77.09   12.80
   1   6  -3   58.19    8.10
   1   6  -3   52.89    6.20
   1   6  -3   79.39   13.00
   1   6  -3   75.29   12.50
   0  -6   3   65.89    8.00
   0  -6  -3   83.69   12.10
   0  -6  -3   76.29   11.80
   0   6  -3   54.99    8.60
   0   6  -3   70.79    8.50
   0   6   3   87.49   12.30
   0   6   3   78.19    8.80
   0   6   3   64.79    9.20
  -1  -6  -3  418.86   21.60
   1  -6   3  409.06   21.80
  -1  -6  -3  409.26   21.50
  -1   6  -3  448.06   21.90
   1   6   3  414.96   22.00
   1   6   3  420.46   20.00
  -1   6  -3  391.76   22.50
  -1   6  -3  392.16   22.40
   1   6   3  351.06   22.00
   1   6   3  429.76   21.60
  -2  -6  -3   86.39   12.30
  -2  -6  -3   92.29   12.20
   2  -6   3   85.79   12.20
   2   6   3   70.79   13.10
   2   6   3   82.49   12.40
  -2   6  -3  107.99   12.70
   2   6   3  108.39   13.40
   2   6   3   87.19   10.10
  -2   6  -3  101.19   13.70
  -2   6  -3   87.19   13.20
  -3  -6  -3   11.00    6.80
  -3  -6  -3   19.90    6.80
   3  -6   3   11.50    6.70
   3   6   3   13.40    6.80
   3   6   3   14.10    5.30
   3   6   3   11.80    7.20
  -3   6  -3   16.60    7.30
  -3   6  -3   19.10    7.00
  -3   6  -3   18.80    7.80
  -4  -6  -3   59.99    8.50
  -4  -6  -3   64.39    8.30
   4  -6   3   54.39    8.50
   4   6   3   68.29    8.90
  -4   6  -3   76.09   13.50
   4   6   3   75.29   10.40
   4   6   3   63.09    8.40
  -4   6  -3   76.19   12.70
  -4   6  -3   62.89    8.50
   5  -6   3   28.40    7.50
  -5  -6  -3   24.20    7.70
  -5  -6  -3   16.90    6.90
   5   6   3   23.30    7.70
   5   6   3   22.40    7.50
  -5   6  -3   23.20    7.10
  -5   6  -3   26.40    8.20
   5   6   3   25.00    6.10
  -5   6  -3   17.50    7.80
  -6  -6  -3    7.80    6.70
  -6  -6  -3    8.00    7.10
   6   6   3   16.40    8.10
   6   6   3   12.30    6.00
   6   6   3    6.90    6.90
  -6   6  -3   14.90    7.80
  -6   6  -3   16.80    7.70
  -6   6  -3   18.60    8.30
  -7  -6  -3    0.50    6.00
  -7  -6  -3   -1.90    6.90
  -7  -6  -3   -2.50    7.20
  -7   6  -3   -1.30    7.50
  -7   6  -3   -2.30    6.60
   7   6   3   -3.90    5.50
   7   6   3   -2.70    6.80
   7   6   3   -6.10    6.90
  -7   6  -3    7.50    8.00
   8  -6   3   49.30    8.30
  -8  -6  -3   48.50    8.70
  -8  -6  -3   40.40    7.90
  -8  -6  -3   32.70    8.00
   8   6   3   47.50    8.40
  -8   6  -3   41.40    8.50
  -8   6  -3   48.10    9.40
   8   6   3   53.69    7.60
   9  -6   3    6.20    6.00
  -9  -6  -3    1.60    6.40
  -9  -6  -3    8.10    6.60
  -9  -6  -3    1.40    7.00
   9  -6   3    7.30    5.80
  -9   6  -3    3.40    6.20
   9   6   3    6.10    5.70
  -9   6  -3   -6.40    7.10
  -9   6  -3   10.10    7.80
   9   6   3   -8.00    6.10
 -10  -6  -3   20.60    7.40
  10  -6   3   26.40    7.80
  10  -6   3   34.40    6.20
  10  -6   3   28.60    6.70
 -10  -6  -3   31.70    6.30
 -10  -6  -3   19.40    7.00
 -10   6  -3   24.60    6.80
  10   6   3   25.70    6.60
 -10   6  -3   26.30    6.00
 -10   6  -3   38.90    8.60
  10   6   3   21.70    6.50
  11  -6   3    4.80    5.20
  11  -6   3   -0.20    6.70
 -11  -6  -3   -6.80    7.70
 -11  -6  -3   -8.10    5.40
  11  -6   3   11.60    5.40
 -11   6  -3    1.90    5.20
  11   6   3   -6.50    4.70
 -11   6  -3    0.10    5.30
  12  -6   3   36.30    5.90
  12  -6   3   18.60    6.90
  12  -6   3    9.00    5.50
  12   6   3   11.20    5.20
 -12   6  -3   27.30    5.40
 -12   6  -3   22.90    5.90
 -11  -7   3    6.50    7.90
  11  -7  -3    3.90    6.40
 -11   7   3    6.30    9.60
 -11   7   3    0.10    4.30
  11   7  -3   -9.50    5.80
 -11   7   3  -15.00   13.10
 -10  -7   3   11.70    7.20
  10  -7  -3   14.50    6.70
  10  -7  -3    4.80    5.50
 -10   7   3   -7.40    6.50
  10   7  -3    6.30    5.70
 -10   7   3    9.70    7.90
  10   7  -3    0.40    5.90
 -10   7   3   12.60    4.00
   9  -7  -3   20.20    7.80
  -9  -7   3   -1.60    6.90
   9  -7  -3    5.00    5.60
   9   7  -3   -1.30    5.80
  -9   7   3    4.40    7.20
  -9   7   3    2.00    8.70
  -9   7   3    1.00    4.20
   9   7  -3    0.10    6.10
   8  -7  -3    0.70    7.20
  -8  -7   3    5.50    7.50
   8  -7  -3    6.80    5.80
  -8   7   3   -4.00    6.70
  -8   7   3    8.10    4.50
   8   7  -3    5.70    6.80
   8   7  -3   -5.60    6.10
  -8   7   3   -1.00    8.40
   7  -7  -3   27.40    6.50
   7  -7  -3   22.50    7.50
  -7  -7   3   17.00    8.00
   7  -7  -3   27.10    8.80
  -7   7   3   30.40    9.00
   7   7  -3   29.30    7.80
  -7   7   3   25.80    8.70
   7   7  -3   36.30    7.90
  -7   7   3   34.60    5.70
   6  -7  -3    9.20    6.20
   6  -7  -3    0.20    6.40
  -6  -7   3    3.60    6.90
   6  -7  -3    0.50    8.30
  -6   7   3    5.00    5.50
   6   7  -3    0.80    6.50
   6   7  -3   -0.60    7.60
  -6   7   3  -11.50    7.40
   6   7  -3   -0.60    7.50
   5  -7  -3  394.36   21.60
   5  -7  -3  412.16   24.60
   5  -7  -3  380.46   21.40
  -5  -7   3  386.66   22.60
   5   7  -3  420.16   24.10
   5   7  -3  386.86   22.70
   5   7  -3  379.86   21.40
  -5   7   3  384.36   23.80
  -5   7   3  382.56   21.40
  -4  -7   3  394.86   21.00
   4  -7  -3  439.06   25.80
   4  -7  -3  412.26   22.30
   4  -7  -3  388.46   22.40
  -4  -7   3  413.76   23.10
   4   7  -3  395.16   21.60
   4   7  -3  430.36   24.40
  -4   7   3  444.16   24.80
  -4   7   3  384.46   22.20
   4   7  -3  419.66   23.20
  -3  -7   3    7.30    7.00
   3  -7  -3    4.60    7.10
   3  -7  -3   -0.10    6.10
  -3  -7   3    3.30    5.00
   3  -7  -3    1.40    8.00
  -3   7   3    9.70    8.20
   3   7  -3   -1.80    6.90
   3   7  -3    4.00    6.50
  -3   7   3    1.60    6.70
   3   7  -3    1.40    8.00
  -2  -7   3  485.65   25.10
  -2  -7   3  546.65   27.80
   2  -7  -3  604.44   27.70
   2  -7  -3  547.25   26.80
  -2   7   3  566.64   28.70
   2   7  -3  562.74   28.60
   2   7  -3  547.65   28.00
  -2   7   3  554.14   27.50
   2   7  -3  528.35   25.90
   2   7  -3  556.54   28.80
   1  -7  -3  159.88   14.80
  -1  -7   3  180.98   15.90
   1  -7  -3  177.78   15.10
  -1  -7   3  159.98   11.60
   1   7  -3  169.08   16.60
  -1   7   3  180.48   15.60
   1   7  -3  174.28   16.40
   1   7  -3  168.48   16.60
  -1   7   3  192.18   16.60
   1   7  -3  170.38   13.00
   0  -7   3   13.50    7.30
   0  -7  -3   12.50    6.70
   0  -7  -3   16.10    6.90
   0   7   3   12.70    7.20
   0   7  -3   20.10    5.70
   0   7   3   21.50    8.30
   0   7  -3   18.70    7.60
   0   7   3   19.20    5.90
   0   7  -3   19.80    8.00
   0   7   3   25.30    7.30
  -1  -7  -3  282.17   17.90
   1  -7   3  260.57   18.50
  -1  -7  -3  296.77   18.60
   1   7   3  293.27   16.50
  -1   7  -3  293.07   18.70
   1   7   3  295.67   19.70
  -1   7  -3  275.77   19.30
  -1   7  -3  274.77   19.80
   1   7   3  294.47   19.30
   1   7   3  310.87   18.20
   2  -7   3   94.29   13.60
  -2  -7  -3  106.69   13.20
  -2  -7  -3   84.79   13.30
  -2   7  -3  113.19   13.90
  -2   7  -3  102.59   15.00
   2   7   3   85.29   10.40
   2   7   3   85.59   13.90
   2   7   3   89.49   13.00
  -2   7  -3   78.89   13.40
   2   7   3   94.09   11.10
   3  -7   3    2.60    6.30
  -3  -7  -3    1.20    6.60
  -3  -7  -3   12.90    6.70
   3   7   3    6.50    7.70
  -3   7  -3    9.30    7.60
   3   7   3    6.50    5.40
  -3   7  -3    4.70    7.70
   3   7   3    1.90    7.00
  -3   7  -3    6.10    7.10
  -4  -7  -3   28.90    7.60
  -4  -7  -3   24.10    7.40
   4  -7   3   27.40    7.80
   4   7   3   33.90    6.30
  -4   7  -3   27.50    8.40
   4   7   3   28.70    8.60
  -4   7  -3   27.40    8.20
  -4   7  -3   22.90    8.80
   4   7   3   39.80    7.90
   5  -7   3   16.70    7.60
  -5  -7  -3   28.80    7.40
  -5  -7  -3   31.70    8.00
   5   7   3   30.00    7.50
  -5   7  -3   20.90    9.00
  -5   7  -3   24.00    8.30
  -5   7  -3   36.70    8.70
   5   7   3   23.60    6.10
   5   7   3   29.00    9.10
  -6  -7  -3   67.69    9.40
  -6  -7  -3   73.09    9.40
   6   7   3   86.79   10.90
  -6   7  -3   87.99   13.30
  -6   7  -3   99.69   14.90
   6   7   3   82.79   10.50
   6   7   3   82.29   12.70
  -6   7  -3   72.09    9.60
  -7  -7  -3  116.49   13.80
  -7  -7  -3  137.89   14.60
   7   7   3  139.99   15.70
  -7   7  -3  123.59   15.20
   7   7   3  136.59   13.80
  -7   7  -3  118.39   14.70
  -7   7  -3  142.59   14.50
   7   7   3  127.99   11.80
  -8  -7  -3   -0.30    6.30
   8   7   3    1.60    5.10
   8   7   3    1.00    7.40
   8   7   3    5.90    5.70
  -8   7  -3   -0.10    5.60
  -8   7  -3   -0.20    7.10
  -9  -7  -3   81.29   13.80
  -9  -7  -3  113.49   11.40
  -9  -7  -3   97.39   11.60
   9   7   3  124.89   12.40
  -9   7  -3   89.29   12.30
  -9   7  -3  121.59   12.30
   9   7   3  100.39   10.70
   9   7   3  135.59   14.80
 -10  -7  -3   53.09    6.40
 -10   7  -3   39.10    7.40
 -10   7  -3   61.39    7.50
  10   7   3   59.29    8.70
  -9  -8   3   -1.00    9.70
   9  -8  -3    5.90    5.10
   9  -8  -3   -0.50    6.70
  -9   8   3    3.10    4.20
   9   8  -3   11.20    6.20
  -9   8   3   -3.10    7.50
   9   8  -3    3.60    5.30
  -8  -8   3   33.30    8.30
   8  -8  -3   31.20    6.00
  -8   8   3   35.90    5.50
   8   8  -3   25.90    6.80
  -8   8   3   45.50    8.60
  -8   8   3   22.10    7.60
   8   8  -3   30.80    6.50
   7  -8  -3  215.08   13.50
  -7  -8   3  184.88   16.10
   7  -8  -3  226.58   17.70
   7  -8  -3  203.78   14.20
  -7   8   3  196.68   13.30
  -7   8   3  201.08   17.50
   7   8  -3  163.98   14.30
   7   8  -3  199.28   15.00
   6  -8  -3  138.19   13.10
   6  -8  -3  136.19   12.10
  -6  -8   3  118.09   14.40
   6  -8  -3  159.28   17.00
  -6   8   3  129.19   12.60
   6   8  -3  139.59   13.10
   6   8  -3  154.48   15.80
   6   8  -3  130.79   13.80
  -6   8   3  125.59   14.40
  -5  -8   3   -1.10    6.50
   5  -8  -3   -3.90    7.30
   5  -8  -3   -1.30    4.80
   5  -8  -3   -4.10    6.10
  -5   8   3   -2.70    5.70
  -5   8   3    3.90    7.80
   5   8  -3    1.10    6.80
   5   8  -3    4.00    5.70
   5   8  -3  -13.90    6.20
   4  -8  -3  170.48   14.20
   4  -8  -3  178.88   13.40
  -4  -8   3  166.08   16.20
  -4  -8   3  174.08   12.60
   4   8  -3  150.48   13.30
   4   8  -3  138.49   16.00
   4   8  -3  162.68   17.10
   4   8  -3  183.78   16.10
  -4   8   3  156.58   16.90
  -4   8   3  150.68   15.20
   3  -8  -3  176.78   15.30
   3  -8  -3  169.38   13.80
  -3  -8   3  156.98   12.50
  -3  -8   3  201.28   16.30
   3   8  -3  158.38   16.70
   3   8  -3  175.68   17.10
   3   8  -3  167.18   16.30
   3   8  -3  168.58   13.70
  -3   8   3  195.38   15.90
  -3   8   3  206.68   18.10
  -2  -8   3   95.39   10.50
   2  -8  -3  144.69   13.40
   2  -8  -3  116.89   13.60
  -2  -8   3  118.79   15.10
   2   8  -3  118.19   12.30
   2   8  -3  108.39   15.60
   2   8  -3  134.09   16.00
  -2   8   3  136.69   15.20
  -2   8   3  113.89   15.40
   2   8  -3  111.49   15.30
  -1  -8   3   17.80    7.20
  -1  -8   3   20.20    5.20
   1  -8  -3   19.90    7.10
   1  -8  -3   26.60    6.70
   1   8  -3   18.90    8.30
  -1   8   3   19.10    8.40
   1   8  -3   32.70    8.70
   1   8  -3   19.40    8.60
  -1   8   3   20.20    8.40
   1   8  -3   21.40    6.20
   0  -8  -3  135.79   13.20
   0  -8   3  159.58   15.20
   0  -8  -3  141.09   14.70
   0   8   3  125.79   16.10
   0   8   3  141.99   12.50
   0   8  -3  145.49   17.10
   0   8  -3  138.19   16.90
   0   8  -3  140.29   15.90
   0   8  -3  138.69   15.40
   0   8   3  128.09   15.90
  -1  -8  -3  157.58   14.60
  -1  -8  -3  155.88   14.40
   1  -8   3  150.58   15.20
   1   8   3  170.98   12.70
  -1   8  -3  134.59   17.70
   1   8   3  185.48   14.30
  -1   8  -3  164.38   16.10
   1   8   3  162.08   16.80
  -1   8  -3  158.28   16.10
   1   8   3  144.29   16.80
  -2  -8  -3    4.40    6.60
  -2  -8  -3    5.60    6.60
   2  -8   3    8.60    6.90
   2   8   3   10.90    7.10
  -2   8  -3    8.10    8.40
  -2   8  -3    9.30    7.80
  -2   8  -3    8.80    7.90
   2   8   3    5.50    7.60
   2   8   3   10.70    7.70
  -3  -8  -3   99.69   13.30
   3  -8   3   93.49   12.90
  -3  -8  -3  100.69   13.40
   3   8   3  104.89   12.80
   3   8   3   84.69   14.70
  -3   8  -3   97.69   14.80
  -3   8  -3   92.79   15.50
  -3   8  -3   89.89   14.20
  -4  -8  -3  337.87   20.10
   4  -8   3  318.87   20.10
  -4  -8  -3  309.57   19.80
   4   8   3  337.87   17.70
  -4   8  -3  325.17   21.10
  -4   8  -3  323.37   20.90
  -4   8  -3  319.67   21.10
   4   8   3  354.76   19.80
   5  -8   3  121.19   13.50
  -5  -8  -3  110.29   13.20
  -5  -8  -3   92.89   12.70
   5   8   3  133.39   15.60
  -5   8  -3  137.09   15.20
   5   8   3  109.79   12.70
  -5   8  -3  135.89   15.30
  -5   8  -3  115.69   15.00
   5   8   3  113.29   10.80
  -6  -8  -3   -4.20    5.50
  -6  -8  -3   -6.40    6.00
   6   8   3    3.00    4.60
  -6   8  -3   -3.10    7.20
  -6   8  -3   -2.40    6.80
   6   8   3   -9.90    7.40
  -6   8  -3   -7.90    7.20
   6   8   3    4.10    5.60
  -7  -8  -3   44.70    7.80
  -7  -8  -3   75.49   11.60
   7   8   3   87.59   14.20
  -7   8  -3   61.89    9.30
  -7   8  -3   56.19    8.50
   7   8   3   56.09    7.00
   7   8   3   46.40    7.00
  -7   8  -3   75.59   12.90
  -8  -8  -3   47.00    6.90
   8   8   3   75.59   13.40
  -8   8  -3   42.70    8.90
   8   8   3   51.79    6.60
  -8   8  -3   48.80    7.20
  -9  -8  -3   10.30    5.30
  -9   8  -3    5.10    5.40
   9   8   3    3.40    4.60
   9   8   3    4.90    6.90
   7  -9  -3   13.40    5.00
   7  -9  -3    9.20    5.80
   7  -9  -3   19.30    6.80
  -7   9   3   33.30    7.50
   7   9  -3   24.10    5.40
   7   9  -3   18.00    5.40
  -7   9   3   12.90    4.60
   6  -9  -3   68.49    8.80
   6  -9  -3   45.40    6.60
   6   9  -3   50.59    6.10
   6   9  -3   81.09   11.60
   6   9  -3   81.69   10.30
  -6   9   3   66.89    9.30
  -5  -9   3   -4.10    7.10
   5  -9  -3    2.60    4.80
   5  -9  -3   -3.40    5.00
  -5   9   3   -1.00    5.10
   5   9  -3    4.40    4.60
   5   9  -3    8.10    6.70
   5   9  -3    6.20    7.60
   5   9  -3    3.60    5.40
  -5   9   3   16.10    8.50
   4  -9  -3   -7.20    4.30
  -4  -9   3  -10.30    6.20
   4  -9  -3    2.40    5.80
  -4   9   3   -2.80    6.80
   4   9  -3   15.80    7.70
  -4   9   3    5.90    5.10
   4   9  -3   -4.80    5.60
   4   9  -3    5.50    5.90
  -3  -9   3    9.50    4.00
   3  -9  -3   15.70    5.00
  -3  -9   3   23.50    6.90
   3  -9  -3   10.90    5.70
   3   9  -3    9.40    6.30
   3   9  -3   12.10    4.70
   3   9  -3   16.00    6.80
  -3   9   3   18.80    6.10
  -3   9   3    8.90    6.90
   3   9  -3   21.50    7.20
  -2  -9   3   83.09    7.90
  -2  -9   3   69.19    8.60
   2  -9  -3   85.29   11.90
   2  -9  -3   65.99   10.10
   2   9  -3  103.49   12.40
  -2   9   3   58.09    9.00
   2   9  -3   83.79   13.90
   2   9  -3   69.69   10.30
   2   9  -3   67.79    9.30
  -2   9   3   75.89   12.50
   1  -9  -3    3.70    6.00
  -1  -9   3   -8.60    6.10
   1  -9  -3    2.20    5.10
  -1  -9   3    7.60    3.60
   1   9  -3   20.00    7.90
  -1   9   3    7.90    4.90
   1   9  -3    2.00    7.40
  -1   9   3   -0.40    6.80
   1   9  -3    8.70    4.70
   1   9  -3   10.70    6.70
  -1   9   3    5.10    7.10
   0  -9  -3   -5.70    5.40
   0  -9   3   24.80    6.60
   0  -9  -3    2.80    6.40
   0   9  -3    5.90    8.30
   0   9   3   -4.10    6.80
   0   9  -3   -4.80    6.20
   0   9  -3    5.20    7.00
   0   9   3    9.90    7.80
   0   9   3    6.40    4.50
  -1  -9  -3   15.70    6.20
  -1  -9  -3   29.40    6.80
   1  -9   3   26.30    6.30
  -1   9  -3   10.70    7.80
   1   9   3   29.30    8.40
   1   9   3   10.40    6.40
  -1   9  -3   20.10    8.60
  -1   9  -3   23.70    6.60
   1   9   3   39.50    8.10
   1   9   3   26.80    4.80
  -2  -9  -3   20.30    5.90
   2  -9   3   13.20    6.10
  -2  -9  -3   10.40    6.30
   2   9   3   15.30    7.70
  -2   9  -3   23.30    7.50
   2   9   3   21.80    6.20
  -2   9  -3   10.50    8.50
   2   9   3   30.60    8.10
   2   9   3   15.10    4.80
  -2   9  -3   23.70    8.00
  -3  -9  -3   71.59   11.30
  -3  -9  -3   89.49   10.70
   3  -9   3   77.99   11.70
   3   9   3  114.79   14.30
  -3   9  -3  103.69   13.00
   3   9   3   74.19   12.10
   3   9   3   71.59    8.80
  -3   9  -3  112.79   15.30
  -4  -9  -3    6.30    5.20
  -4  -9  -3   -3.70    5.50
   4  -9   3   -4.10    5.00
   4   9   3    4.80    4.20
  -4   9  -3    1.10    6.00
   4   9   3   20.20    7.80
  -4   9  -3    4.90    7.90
  -4   9  -3   14.10    6.90
   4   9   3   -2.40    5.60
  -5  -9  -3   23.00    9.00
   5  -9   3   29.10    6.80
  -5  -9  -3   35.90    6.10
   5   9   3   38.30    6.50
  -5   9  -3   27.80    6.70
   5   9   3   45.10    5.40
  -5   9  -3   38.60    7.20
  -5   9  -3   36.80    8.10
   5   9   3   38.00    8.20
  -6  -9  -3   -8.70    4.70
   6   9   3    7.30    4.50
   6   9   3    5.00    8.00
  -6   9  -3   -6.70    5.70
  -6   9  -3    7.30    7.70
  -6   9  -3   -4.20    6.80
   6   9   3   -6.80    5.80
  -7  -9  -3   17.30    5.50
   7   9   3    6.00    9.00
  -7   9  -3   -1.20    6.10
  -7   9  -3   -8.40    7.60
  -7   9  -3    4.80    6.90
   3 -10  -3   26.60    7.10
   3 -10  -3   19.10    5.00
   3  10  -3   18.10    6.30
   3  10  -3   13.10    4.90
  -3  10   3   14.50    5.70
   3  10  -3   16.60    6.10
  -2 -10   3   -1.20    3.70
   2 -10  -3  -12.70    6.70
   2 -10  -3    1.90    4.40
  -2  10   3   14.40    5.10
   2  10  -3   -5.70    6.00
  -2  10   3   -4.70    5.70
   2  10  -3   -2.20    5.50
   2  10  -3    9.40    4.80
   1 -10  -3   -2.30    7.00
   1 -10  -3    1.00    4.70
   1  10  -3    5.70    7.70
  -1  10   3    6.10    6.30
  -1  10   3   12.90    6.00
  -1  10   3   12.00    4.60
   1  10  -3   12.60    5.70
   1  10  -3    6.40    6.00
   0 -10  -3    8.20    4.40
   0 -10  -3   -9.80    8.30
   0  10   3    5.10    4.40
   0  10   3    1.30    6.90
   0  10   3    8.30    6.40
   0  10  -3   12.20    8.10
  -1 -10  -3    4.20    4.70
   1  10   3   -5.60    4.60
   1  10   3   -2.30    6.00
  -1  10  -3   12.70    7.80
  -1  10  -3   -7.00    5.60
  -2 -10  -3   -0.80    4.60
   2  10   3   -9.10    5.20
   2  10   3    5.40    4.30
  -2  10  -3    8.20    7.90
   2  10   3   -0.30    5.30
  -3 -10  -3    2.30    4.70
  -3  10  -3   -8.20    7.40
  -3  10  -3    0.40    6.00
   3  10   3   -0.80    4.60
   3  10   3    6.00    5.60
  15   0  -4    2.20    5.70
 -15   0   4   -6.00    5.70
  14   0  -4   43.80   10.50
 -14   0   4   49.00    7.50
 -14   0   4   38.90    9.40
  14   0  -4   43.40    6.80
  14   0  -4   53.29    7.70
 -13   0   4  289.77   18.30
  13   0  -4  326.17   20.10
  13   0  -4  324.77   21.20
 -13   0   4  273.47   19.20
  13   0  -4  292.77   19.10
  12   0  -4   90.69   14.70
  12   0  -4  125.09   16.90
 -12   0   4   83.59   10.50
 -12   0   4   97.19   12.90
  12   0  -4   76.29   13.70
 -11   0   4  787.72   37.20
  11   0  -4  805.92   37.40
  11   0  -4  771.12   36.90
  10   0  -4  520.15   26.60
  10   0  -4  481.15   26.20
 -10   0   4  510.45   26.20
  -9   0   4  158.28   14.70
   9   0  -4  163.68   14.90
   9   0  -4  154.58   14.30
  -8   0   4 1241.68   50.89
   8   0  -4 1163.48   51.29
   8   0  -4 1159.88   50.79
  -7   0   4 1132.79   45.70
   7   0  -4 1030.70   46.10
   7   0  -4 1036.40   45.60
   6   0  -4   19.80    6.30
   6   0  -4   13.10    5.80
  -6   0   4   18.80    6.00
  -6   0   4   20.60    3.40
   5   0  -4  142.89   11.30
  -5   0   4  147.69   11.10
   5   0  -4  142.29   12.30
  -4   0   4  512.65   22.60
   4   0  -4  480.85   22.50
   4   0  -4  528.95   23.90
   3   0  -4 3475.95  145.99
  -3   0   4 3702.93  145.99
   3   0  -4 3790.32  146.99
   2   0  -4 5474.25  214.88
   2   0  -4 5077.39  214.08
  -2   0   4 5595.94  214.18
  -1   0   4   86.49    6.80
   1   0  -4   99.79    6.80
   1   0  -4  101.49    7.90
   1   0  -4   93.19    6.40
   0   0   4  855.11   35.30
   0   0  -4  789.52   35.30
   0   0  -4  940.71   35.40
   0   0  -4  861.01   35.20
  -2   0  -4 1673.83   70.39
   2   0   4 1692.93   70.69
  -2   0  -4 1826.32   70.79
   2   0   4 1808.82   70.49
  -3   0  -4  348.47   16.10
   3   0   4  347.07   16.10
   3   0   4  353.16   16.80
   4   0   4  755.72   31.80
  -4   0  -4  790.52   32.00
   4   0   4  727.73   32.30
  -4   0  -4  732.03   31.80
  -5   0  -4 2540.85   98.89
   5   0   4 2460.75   98.59
  -5   0  -4 2422.86   98.69
   5   0   4 2351.16   98.99
  -6   0  -4  123.59   10.80
   6   0   4  138.19   11.70
  -6   0  -4  138.09   12.30
   6   0   4  136.09    7.60
   6   0   4  135.89   11.40
   7   0   4   40.10    5.60
  -7   0  -4   47.00    7.00
   7   0   4   35.90    6.40
   7   0   4   39.60    6.70
   8   0   4  497.75   24.40
   8   0   4  501.15   24.80
   8   0   4  478.05   21.80
  -8   0  -4  517.15   25.00
   9   0   4 2188.18   89.29
  -9   0  -4 2144.29   88.79
   9   0   4 2237.68   88.79
   9   0   4 2034.40   86.99
  10   0   4  257.67   18.10
 -10   0  -4  248.08   17.40
  10   0   4  219.78   13.40
  10   0   4  253.87   18.10
 -11   0  -4  131.09   14.40
  11   0   4  118.19    9.70
  11   0   4  108.09   15.70
  11   0   4  118.89   14.70
  12   0   4  412.86   23.20
  12   0   4  350.66   21.70
 -12   0  -4  367.66   21.80
  12   0   4  376.26   18.20
  13   0   4   12.90    6.20
  13   0   4    7.00    3.60
  13   0   4   -0.50    7.40
 -13   0  -4   -1.70    5.70
  14   0   4   68.79   10.00
  14   0   4   46.40    4.80
  14   0   4   54.59    9.10
 -14   0  -4   29.50    9.90
 -15  -1   4   -2.40    6.30
  15  -1  -4   -0.80    5.70
  15   1  -4   18.40    6.00
 -15   1   4   27.00    6.10
 -15   1   4   20.70    4.00
  15   1  -4   -2.60    5.60
  14  -1  -4    2.90    5.20
 -14  -1   4   10.40    8.70
  14  -1  -4    7.00    8.90
 -14  -1   4    1.90    7.70
  14   1  -4   10.40    9.80
 -14   1   4   12.30    8.40
  14   1  -4    9.50    6.30
  13  -1  -4   25.90    8.40
  13  -1  -4   -1.50    6.00
 -13  -1   4   -9.90    6.40
 -13  -1   4    8.00    6.60
 -13   1   4    7.60    7.00
  13   1  -4   -5.10    6.40
  13   1  -4    6.20    6.20
  13   1  -4    6.00    7.60
 -12  -1   4    7.30    6.70
  12  -1  -4   15.60    7.40
  12  -1  -4   14.00    7.60
 -12  -1   4    9.50    7.40
  12   1  -4   -1.50    7.40
 -12   1   4   13.10    7.90
  12   1  -4   19.20    8.80
  12   1  -4   11.50    7.20
  11  -1  -4   38.30    8.70
 -11  -1   4   41.40    7.20
  11  -1  -4   48.50    8.70
 -11  -1   4   34.10    7.90
  11   1  -4   32.00    9.00
  11   1  -4   40.30    8.70
 -11   1   4   49.99    9.30
  11   1  -4   49.80    9.10
  10  -1  -4   41.70    8.50
 -10  -1   4   41.60    6.90
  10  -1  -4   38.70    8.90
 -10  -1   4   38.90    8.10
  10   1  -4   39.90    8.50
 -10   1   4   46.00    8.50
  10   1  -4   36.20    8.20
  10   1  -4   36.90    8.70
   9  -1  -4  103.59   13.40
   9  -1  -4   88.79   13.30
  -9  -1   4   72.69    9.00
  -9  -1   4   84.89   10.40
  -9   1   4   99.99   13.10
   9   1  -4   89.89   13.20
   9   1  -4   96.59   14.30
  -8  -1   4  597.54   27.10
  -8  -1   4  636.54   29.10
   8  -1  -4  608.74   29.80
   8  -1  -4  601.04   29.20
   8   1  -4  621.34   30.00
  -8   1   4  643.04   29.20
   8   1  -4  620.04   29.50
  -7  -1   4  368.76   19.60
   7  -1  -4  372.36   19.50
   7  -1  -4  358.46   20.00
  -7  -1   4  364.76   17.40
  -7   1   4  371.96   20.20
   7   1  -4  361.86   20.30
  -7   1   4  375.16   19.50
   7   1  -4  350.06   19.60
  -6  -1   4   12.00    5.50
  -6  -1   4    8.40    3.90
   6  -1  -4    9.90    5.60
   6  -1  -4   14.90    6.10
  -6   1   4    4.90    5.60
   6   1  -4    9.10    6.40
   6   1  -4    9.20    5.60
  -6   1   4   15.30    6.80
  -5  -1   4  282.37   13.60
   5  -1  -4  272.77   16.10
   5  -1  -4  277.37   15.50
  -5  -1   4  290.77   15.50
  -5   1   4  291.07   16.30
   5   1  -4  263.57   15.40
  -5   1   4  298.07   15.40
   4  -1  -4  431.46   20.60
  -4  -1   4  472.75   19.50
   4  -1  -4  453.45   21.60
  -4  -1   4  446.56   20.60
   4   1  -4  420.06   19.20
  -4   1   4  470.85   20.50
   4   1  -4  436.36   20.80
  -4   1   4  478.35   21.70
  -3  -1   4   58.89    5.90
  -3  -1   4   55.19    8.00
   3  -1  -4   54.69    8.80
   3  -1  -4   57.69    7.10
  -3   1   4   66.99    8.80
   3   1  -4   72.59    5.70
  -3   1   4   64.19    7.10
   3   1  -4   60.49    8.10
   2  -1  -4 1797.32   74.19
   2  -1  -4 1841.92   75.19
  -2  -1   4 1888.41   74.19
  -2  -1   4 1851.21   74.69
  -2   1   4 2044.20   75.29
  -2   1   4 1841.42   74.19
   2   1  -4 1775.52   74.69
   2   1  -4 1778.82   74.19
  -1  -1   4 2839.22  108.59
   1  -1  -4 2692.83  108.99
  -1   1   4 2864.31  109.09
   1   1  -4 2475.95  108.49
   0  -1  -4 5445.46  222.18
   0   1  -4 5709.43  222.08
  -1  -1  -4  286.67   14.00
   1  -1   4  267.37   13.90
  -1   1  -4  290.37   14.20
   1   1   4  277.27   13.30
   1   1   4  291.87   14.00
  -1   1  -4  299.27   14.10
   1   1   4  308.07   13.10
  -2  -1  -4  522.55   23.10
   2  -1   4  493.85   23.20
  -2   1  -4  557.84   23.40
   2   1   4  567.64   23.30
   2   1   4  542.45   23.00
   2   1   4  583.44   22.10
  -2   1  -4  454.75   22.00
  -3  -1  -4  899.81   35.10
   3  -1   4  811.62   35.70
   3  -1   4  828.32   34.70
  -3  -1  -4  850.31   35.70
   3   1   4  828.32   35.50
  -3   1  -4  900.01   35.90
   3   1   4  861.71   34.40
   3   1   4  870.21   35.60
  -3   1  -4  777.82   34.70
   4  -1   4   78.19    7.50
  -4  -1  -4   58.99    8.70
   4  -1   4   66.39    8.90
  -4  -1  -4   71.39    8.80
   4   1   4   69.79    8.60
  -4   1  -4   71.29    6.90
  -4   1  -4   74.89    9.20
   5  -1   4  175.08   12.30
  -5  -1  -4  173.28   12.50
   5  -1   4  165.48    9.10
   5  -1   4  175.28   11.10
  -5  -1  -4  199.48   12.30
  -5   1  -4  199.08    9.70
   5   1   4  175.28   12.00
  -5   1  -4  182.38   12.80
   6  -1   4  448.86   20.50
  -6  -1  -4  506.85   23.00
   6  -1   4  477.65   22.10
  -6  -1  -4  482.55   22.90
   6  -1   4  475.25   23.00
   6   1   4  475.65   22.80
  -6   1  -4  505.75   23.50
   7  -1   4  220.58   15.20
   7  -1   4  224.18   11.80
  -7  -1  -4  253.67   15.30
   7  -1   4  241.18   14.80
  -7  -1  -4  233.48   15.00
  -7   1  -4  254.87   16.00
   7   1   4  236.48   11.90
   7   1   4  241.58   15.40
   8  -1   4  104.39   12.40
   8  -1   4  117.49   12.40
   8  -1   4  107.69    8.60
  -8  -1  -4  109.79   12.90
  -8   1  -4  124.19   13.80
   8   1   4  133.09   13.10
   8   1   4  105.69    8.60
   9  -1   4  683.33   32.00
  -9  -1  -4  777.12   34.50
   9  -1   4  817.12   34.50
   9  -1   4  739.13   34.80
   9   1   4  699.73   31.90
  -9   1  -4  776.62   35.10
   9   1   4  756.42   34.60
  10  -1   4  764.52   35.80
 -10  -1  -4  802.82   35.50
  10  -1   4  808.52   35.50
  10  -1   4  698.73   32.80
  10   1   4  778.02   35.60
  10   1   4  728.43   32.80
 -10   1  -4  764.82   35.90
 -11  -1  -4  151.68   15.40
  11  -1   4  181.08   16.40
  11  -1   4  163.38   11.20
  11  -1   4  155.78   15.30
  11   1   4  167.78   11.10
  11   1   4  178.38   16.20
  11   1   4  169.78   16.90
 -11   1  -4  179.28   16.00
 -12  -1  -4   -2.80    6.40
  12  -1   4   -6.10    3.40
  12  -1   4    7.40    6.20
  12  -1   4   -4.60    7.40
  12   1   4   -1.00    3.40
  12   1   4   -5.30    7.00
  12   1   4   -0.50    7.30
 -12   1  -4   -0.20    7.30
  13  -1   4   42.30    6.10
  13  -1   4   14.10    8.20
  13  -1   4   30.20    6.60
 -13  -1  -4   28.00    6.90
  13   1   4   33.90    4.30
  13   1   4   26.10    7.50
 -13   1  -4   34.90    6.90
  13   1   4   20.90    6.20
  14  -1   4   26.20    3.80
  14  -1   4   23.50    8.00
  14  -1   4   39.70    5.90
 -14  -1  -4   22.40    7.80
  14   1   4   12.50    8.60
  14   1   4   12.40    5.40
  14  -2  -4    1.60    5.00
  14  -2  -4   15.30    9.50
 -14  -2   4    1.30    6.40
 -14   2   4    7.80    3.00
  14   2  -4    8.10    5.30
  14   2  -4   -9.00    5.70
  13  -2  -4   65.79   11.20
 -13  -2   4   88.09   12.60
 -13  -2   4   88.19   13.60
  13  -2  -4   85.39   10.20
 -13   2   4   95.59   14.60
  13   2  -4   95.49   13.60
  13   2  -4   77.09   11.00
  13   2  -4   84.79   14.40
 -13   2   4   84.69    6.80
 -12  -2   4   50.49    8.80
 -12  -2   4   56.19    8.30
  12  -2  -4   63.99    9.40
  12   2  -4   57.89    9.20
  12   2  -4   66.49    9.60
  12   2  -4   56.29    9.50
 -12   2   4   51.89    7.10
 -12   2   4   50.49   10.00
  11  -2  -4  180.18   16.20
 -11  -2   4  191.88   16.20
 -11  -2   4  204.28   15.20
  11   2  -4  184.78   17.30
  11   2  -4  167.48   17.80
 -11   2   4  163.28   11.20
 -11   2   4  192.48   17.50
  11   2  -4  177.98   16.30
 -10  -2   4  204.78   17.10
  10  -2  -4  187.18   16.30
 -10  -2   4  194.68   15.00
  10   2  -4  211.38   17.60
  10   2  -4  202.38   17.00
 -10   2   4  219.78   17.20
  10   2  -4  232.38   18.60
 -10   2   4  187.28   11.60
  -9  -2   4   11.50    7.60
  -9  -2   4   16.40    6.20
   9  -2  -4   14.70    7.60
  -9   2   4   18.30    4.00
   9   2  -4   16.20    7.50
   9   2  -4    8.40    7.60
   9   2  -4   10.70    7.70
  -9   2   4   18.00    7.80
  -9   2   4   21.00    7.80
  -8  -2   4  153.18   15.20
   8  -2  -4  208.18   15.90
  -8  -2   4  199.98   13.40
  -8   2   4  213.48   15.80
   8   2  -4  211.38   15.50
  -8   2   4  191.78   10.70
   8   2  -4  217.58   16.10
  -8   2   4  216.38   15.80
  -7  -2   4  331.87   19.20
   7  -2  -4  341.77   20.00
  -7  -2   4  352.26   17.90
   7   2  -4  398.36   20.10
   7   2  -4  350.96   19.50
  -7   2   4  351.96   19.80
  -7   2   4  356.36   19.60
  -6  -2   4   33.50    6.20
   6  -2  -4   29.30    6.80
  -6  -2   4   36.00    5.20
   6   2  -4   26.80    6.10
  -6   2   4   33.40    6.50
  -6   2   4   41.50    7.30
   6   2  -4   30.10    6.70
   5  -2  -4  300.57   16.70
  -5  -2   4  263.57   15.70
  -5  -2   4  273.07   14.40
  -5   2   4  301.37   16.60
  -5   2   4  300.97   15.70
   5   2  -4  251.57   15.80
   4  -2  -4   28.90    5.90
  -4  -2   4   36.70    5.80
  -4  -2   4   32.40    4.80
  -4   2   4   25.40    5.10
   4   2  -4   24.10    4.30
   4   2  -4   27.00    5.60
  -4   2   4   27.70    5.70
   3  -2  -4  364.06   15.10
   3  -2  -4  341.97   17.60
  -3  -2   4  351.86   16.30
  -3  -2   4  332.77   17.10
  -3   2   4  335.77   15.00
  -3   2   4  375.26   17.70
  -3   2   4  360.16   16.30
   3   2  -4  325.07   16.20
   2  -2  -4 3084.19  118.79
  -2  -2   4 3110.99  119.29
   2  -2  -4 2888.61  119.89
  -2   2   4 3025.10  118.89
   2   2  -4 2863.41  119.29
  -2   2   4 2726.83  118.69
  -2   2   4 3152.08  119.99
   1  -2  -4  817.62   35.70
   1  -2  -4  822.42   35.80
   1  -2  -4  857.31   34.90
  -1  -2   4  896.21   35.40
  -1   2   4  900.81   35.90
   1   2  -4  823.32   35.30
   1   2  -4  834.42   35.90
   0  -2  -4    7.50    4.40
   0  -2  -4   11.40    3.60
   0  -2   4   10.10    3.90
   0  -2  -4   12.20    4.20
   0   2   4   13.40    4.30
   0   2  -4    7.20    3.80
   0   2   4    9.30    4.00
   0   2   4    9.50    2.90
   0   2  -4    5.00    4.10
  -1  -2  -4 1355.36   58.59
   1  -2   4 1497.25   58.59
  -1  -2  -4 1408.86   58.39
  -1   2  -4 1415.46   58.69
   1   2   4 1478.95   58.39
  -1   2  -4 1456.45   58.69
   1   2   4 1433.36   58.59
  -2  -2  -4  133.59   10.20
   2  -2   4  134.69    9.70
  -2   2  -4  134.99   10.20
  -2   2  -4  130.09    8.70
  -2   2  -4  133.19   10.30
   2   2   4  146.59   10.30
   2   2   4  146.19    9.00
  -3  -2  -4 1263.57   50.29
  -3  -2  -4 1201.08   51.29
   3  -2   4 1188.48   51.29
  -3   2  -4 1285.07   51.39
  -3   2  -4 1220.68   50.49
   3   2   4 1173.28   50.19
   3   2   4 1276.97   51.29
   3   2   4 1293.07   50.59
  -3   2  -4 1259.17   51.49
  -4  -2  -4  618.94   27.60
  -4  -2  -4  647.34   26.70
   4  -2   4  569.54   27.30
   4   2   4  596.74   26.50
   4   2   4  625.04   26.30
  -4   2  -4  637.04   27.70
   4   2   4  652.53   27.70
  -4   2  -4  599.14   26.30
  -4   2  -4  611.94   27.80
   5  -2   4  356.86   17.20
   5  -2   4  377.46   19.20
  -5  -2  -4  382.56   19.50
   5  -2   4  385.46   17.70
  -5  -2  -4  387.36   18.50
   5   2   4  383.66   19.40
  -5   2  -4  400.76   17.70
  -5   2  -4  421.46   19.60
   5   2   4  362.56   18.20
   6  -2   4    0.60    3.70
   6  -2   4    4.50    4.50
  -6  -2  -4    4.00    5.40
  -6  -2  -4    0.80    5.30
   6  -2   4    1.00    5.20
   6   2   4    2.40    5.30
   6   2   4    1.30    4.70
  -6   2  -4    1.00    4.10
   7  -2   4   24.20    5.50
  -7  -2  -4   26.00    6.50
   7  -2   4   22.40    4.70
  -7  -2  -4   21.20    6.30
   7  -2   4   15.60    6.10
   7   2   4   23.20    6.20
  -7   2  -4   12.10    6.60
  -7   2  -4   18.70    5.00
   7   2   4   12.50    5.80
   8  -2   4   43.00    5.60
  -8  -2  -4   43.30    7.50
  -8  -2  -4   35.30    7.50
   8  -2   4   37.60    6.80
   8  -2   4   41.70    7.80
   8   2   4   30.90    6.70
  -8   2  -4   38.10    7.70
   8   2   4   30.20    6.60
  -8   2  -4   48.90    6.30
   9  -2   4  187.38   12.30
   9  -2   4  186.88   15.50
  -9  -2  -4  205.08   15.80
   9  -2   4  216.78   16.00
  -9   2  -4  209.68   17.00
   9   2   4  196.38   12.30
   9   2   4  194.58   15.90
   9   2   4  214.28   15.00
  10  -2   4   20.20    5.30
  10  -2   4   16.70    7.70
  10  -2   4   15.10    7.50
 -10  -2  -4   13.00    7.40
  10   2   4   14.80    7.30
  10   2   4   13.80    6.80
 -10   2  -4   19.60    8.10
  10   2   4   25.00    5.20
  11  -2   4  213.78   12.60
  11  -2   4  212.08   18.40
 -11  -2  -4  205.28   15.90
  11  -2   4  206.08   16.50
  11   2   4  197.98   17.20
 -11   2  -4  221.88   17.40
  11   2   4  198.68   12.20
  12  -2   4  284.87   19.40
  12  -2   4  230.98   13.20
  12  -2   4  234.38   17.00
 -12  -2  -4  234.88   16.50
  12   2   4  231.58   18.50
 -12   2  -4  258.17   17.70
  12   2   4  210.18   12.70
  13  -2   4    0.50    7.90
  13  -2   4   -1.80    5.70
 -13  -2  -4   -0.40    5.10
 -13   2  -4   -9.90    6.60
  13   2   4    2.70    3.50
  13   2   4   -0.80    6.70
 -14  -2  -4   14.00    7.40
  14  -2   4    9.80    3.90
  14  -2   4   27.20    7.60
  14  -2   4   11.40    5.10
  14   2   4   26.40    6.10
  14   2   4   10.40    3.70
 -14  -3   4   -0.10    6.40
  14  -3  -4  -11.00    5.40
  14  -3  -4   -0.70    4.70
 -14   3   4   -2.50    3.10
  14   3  -4   -5.30    5.50
  13  -3  -4   61.09    8.40
 -13  -3   4   55.89    8.40
  13  -3  -4   60.49    8.30
 -13   3   4   41.30    8.70
  13   3  -4   61.19    8.80
  13   3  -4   64.89    9.50
  13   3  -4   71.89   10.90
 -12  -3   4  129.39   14.40
  12  -3  -4  124.09   15.30
  12  -3  -4  136.99   11.70
 -12  -3   4  145.49   14.70
  12   3  -4  157.18   15.10
  12   3  -4  173.08   16.00
  12   3  -4  140.79   16.50
 -12   3   4  140.49   17.00
 -12   3   4  131.29    8.80
  11  -3  -4  290.47   17.10
 -11  -3   4  286.97   19.60
 -11  -3   4  276.67   18.20
  11  -3  -4  295.77   20.60
  11   3  -4  310.87   20.70
 -11   3   4  264.37   14.40
  11   3  -4  325.67   21.00
  11   3  -4  294.37   20.40
 -11   3   4  285.87   19.40
 -11   3   4  294.27   20.40
  10  -3  -4    0.90    5.60
 -10  -3   4    5.90    6.50
 -10  -3   4    6.20    7.30
  10  -3  -4   -0.70    7.50
  10   3  -4   -1.60    7.50
 -10   3   4   -8.00    8.10
  10   3  -4    2.60    7.40
 -10   3   4   -7.60    7.20
 -10   3   4   -0.80    3.70
  -9  -3   4   29.70    7.20
   9  -3  -4   20.30    5.90
  -9  -3   4   25.80    7.10
   9  -3  -4   18.80    7.90
  -9   3   4   19.00    8.60
   9   3  -4   24.50    7.90
  -9   3   4   20.50    8.10
   9   3  -4   19.10    8.20
  -9   3   4   24.10    4.50
  -8  -3   4  435.66   22.20
   8  -3  -4  408.66   20.60
   8  -3  -4  430.16   24.10
  -8  -3   4  462.25   23.40
  -8   3   4  451.75   23.50
  -8   3   4  459.85   23.70
   8   3  -4  439.96   23.60
   8   3  -4  463.35   23.90
  -8   3   4  409.96   19.60
  -7  -3   4  173.98   14.40
  -7  -3   4  173.68   13.40
   7  -3  -4  176.48   15.60
  -7   3   4  172.58   10.30
   7   3  -4  192.08   14.70
  -7   3   4  198.78   15.40
   7   3  -4  185.58   15.20
  -7   3   4  196.68   15.20
  -6  -3   4   93.19   11.80
   6  -3  -4   93.69   12.50
  -6  -3   4   86.89   10.60
  -6   3   4   96.49    7.60
   6   3  -4  115.59   12.20
  -6   3   4  100.69   12.20
  -6   3   4  117.49   12.60
   6   3  -4   89.79   12.30
  -5  -3   4 1422.36   57.99
   5  -3  -4 1333.17   58.59
  -5  -3   4 1468.35   57.59
  -5   3   4 1461.65   58.79
   5   3  -4 1465.55   57.99
  -5   3   4 1406.66   57.59
  -5   3   4 1290.67   56.29
   5   3  -4 1349.56   57.99
   5   3  -4 1317.87   57.39
  -4  -3   4 1031.60   40.90
   4  -3  -4 1014.60   39.90
   4  -3  -4  900.01   41.70
  -4  -3   4  999.60   41.40
   4   3  -4  907.11   41.20
  -4   3   4 1011.80   40.70
   4   3  -4  992.50   41.00
  -4   3   4  910.61   39.70
   4   3  -4  897.51   40.80
  -4   3   4 1018.10   42.00
   3  -3  -4  277.47   13.00
   3  -3  -4  256.97   15.40
  -3  -3   4  252.17   14.10
   3   3  -4  230.78   14.90
   3   3  -4  227.28   14.20
  -3   3   4  286.67   15.70
  -3   3   4  252.67   12.80
   3   3  -4  251.87   13.90
  -3   3   4  285.67   13.70
   2  -3  -4 1163.48   49.20
  -2  -3   4 1245.18   49.00
   2  -3  -4 1262.07   48.50
   2  -3  -4 1165.68   49.60
   2   3  -4 1133.39   49.30
   2   3  -4 1161.38   48.30
  -2   3   4 1270.67   49.80
  -2   3   4 1110.79   48.20
   2   3  -4 1121.09   48.90
  -1  -3   4 3712.13  143.79
   1  -3  -4 3703.93  143.49
   1  -3  -4 3536.25  144.19
   1  -3  -4 3470.65  143.89
  -1   3   4 3806.02  144.29
   1   3  -4 3406.46  143.79
  -1   3   4 3455.25  143.39
   0  -3  -4 2721.13  111.49
   0  -3  -4 2659.23  111.39
   0  -3   4 2776.92  111.19
   0  -3  -4 2821.62  110.99
   0   3  -4 2565.84  111.19
   0   3   4 2839.82  111.49
   0   3   4 2943.91  111.49
   1  -3   4 1237.78   52.29
  -1  -3  -4 1292.37   52.59
  -1  -3  -4 1286.17   52.19
  -1  -3  -4 1194.78   52.39
   1   3   4 1361.26   52.59
  -1   3  -4 1279.27   52.39
   1   3   4 1303.37   52.49
  -1   3  -4 1175.78   52.39
  -2  -3  -4 1680.13   71.59
  -2  -3  -4 1766.92   71.49
   2  -3   4 1793.82   71.69
  -2   3  -4 1707.23   71.79
  -2   3  -4 1794.92   71.59
   2   3   4 1832.42   71.79
   2   3   4 1829.62   71.49
  -2   3  -4 1615.14   71.29
   3  -3   4 2535.95  106.49
  -3  -3  -4 2736.33  106.69
  -3  -3  -4 2566.04  106.79
   3   3   4 2512.15  105.49
  -3   3  -4 2790.22  106.69
  -3   3  -4 2591.04  106.79
   3   3   4 2711.13  106.79
   3   3   4 2792.72  106.39
  -3   3  -4 2490.35  106.19
  -4  -3  -4  506.15   22.10
  -4  -3  -4  519.75   23.70
   4  -3   4  480.85   23.20
  -4  -3  -4  488.45   23.80
   4   3   4  471.55   21.90
  -4   3  -4  501.65   23.60
   4   3   4  525.95   22.80
  -4   3  -4  497.05   23.90
  -4   3  -4  487.65   22.80
   4   3   4  511.55   23.70
   5  -3   4  156.08   11.00
  -5  -3  -4  161.88   11.50
   5  -3   4  168.88   12.50
  -5  -3  -4  157.68   13.00
  -5   3  -4  174.78   13.20
  -5   3  -4  162.68   11.70
   5   3   4  161.88   11.30
   5   3   4  175.18   13.30
  -5   3  -4  183.18   13.20
  -6  -3  -4 1498.35   64.59
   6  -3   4 1509.85   62.99
  -6  -3  -4 1625.24   63.79
   6  -3   4 1490.65   64.29
   6  -3   4 1456.85   63.49
   6   3   4 1551.64   64.59
  -6   3  -4 1607.24   63.69
   6   3   4 1523.35   63.59
  -6   3  -4 1576.44   64.89
  -6   3  -4 1623.34   64.59
  -7  -3  -4 1514.55   63.79
   7  -3   4 1470.95   62.39
   7  -3   4 1527.65   62.19
   7  -3   4 1440.76   63.39
  -7  -3  -4 1562.74   62.99
  -7   3  -4 1566.14   64.09
  -7   3  -4 1557.24   62.59
   7   3   4 1496.75   62.69
   7   3   4 1487.55   63.59
   8  -3   4   42.10    7.60
   8  -3   4   43.90    7.00
  -8  -3  -4   47.10    7.50
   8  -3   4   44.60    6.30
  -8  -3  -4   46.70    7.90
  -8   3  -4   47.00    6.90
   8   3   4   47.20    7.50
   8   3   4   42.20    7.20
  -8   3  -4   45.00    8.00
  -8   3  -4   46.00    8.70
   9  -3   4  379.86   20.10
  -9  -3  -4  406.76   22.80
   9  -3   4  403.16   21.80
  -9  -3  -4  413.36   21.50
   9  -3   4  395.46   22.10
  -9   3  -4  377.96   22.30
  -9   3  -4  412.56   21.00
   9   3   4  416.16   22.90
  -9   3  -4  420.86   23.50
   9   3   4  397.86   21.50
  10  -3   4  584.34   27.40
 -10  -3  -4  552.24   26.70
  10  -3   4  538.55   25.50
  10  -3   4  549.85   27.70
  10   3   4  529.15   27.50
  10   3   4  538.75   26.80
 -10   3  -4  510.35   26.00
 -10   3  -4  522.35   27.60
 -10   3  -4  553.44   28.50
  11  -3   4   71.69    9.60
  11  -3   4   56.29    9.20
  11  -3   4   66.69    9.10
 -11  -3  -4   61.39    8.30
 -11   3  -4   62.39    8.60
 -11   3  -4   41.90    9.20
  11   3   4   58.19    9.40
  11   3   4   54.99    8.50
  12  -3   4   15.50    6.50
 -12  -3  -4   16.90    6.20
  12  -3   4   19.50    4.70
  12  -3   4    7.10    8.20
 -12   3  -4   15.20    7.00
  12   3   4   11.20    3.60
  12   3   4    6.20    7.20
 -12   3  -4   -0.60    5.30
  12   3   4   15.30    5.60
  13  -3   4  140.39   16.00
  13  -3   4  155.08   12.60
 -13  -3  -4  146.59   13.20
  13  -3   4  159.28    9.80
 -13  -3  -4  154.18   15.00
  13   3   4  122.69   16.10
 -13   3  -4  167.28   12.50
  14  -3   4  104.09   15.00
  14  -3   4  122.09   10.90
  14  -3   4  103.19    8.60
 -14   3  -4  100.49   10.60
  13  -4  -4    2.40    4.40
 -13  -4   4   -1.60    6.20
  13  -4  -4    1.50    5.80
 -13   4   4    8.70    6.10
  13   4  -4  -12.80    5.70
 -13   4   4   -0.30    3.00
 -13   4   4   -6.40    8.40
  13   4  -4    4.60    6.20
  12  -4  -4    7.20    7.00
 -12  -4   4    3.70    6.20
 -12  -4   4   21.70    7.40
  12  -4  -4   13.80    4.70
 -12   4   4    7.10    3.20
 -12   4   4    4.90    7.70
  12   4  -4    7.90    6.70
 -12   4   4   16.30    6.20
  12   4  -4    5.60    6.80
  11  -4  -4    6.20    5.00
 -11  -4   4   18.20    7.20
  11  -4  -4    5.10    7.50
 -11  -4   4    5.30    6.60
  11   4  -4   21.50    7.90
 -11   4   4   19.60    9.00
 -11   4   4   10.60    3.70
 -11   4   4   15.30    7.10
  11   4  -4   15.60    7.90
 -10  -4   4    0.40    7.10
 -10  -4   4   -4.10    6.80
  10  -4  -4    4.20    4.90
  10  -4  -4   -2.20    7.80
  10   4  -4   -2.00    8.30
  10   4  -4    0.70    8.00
 -10   4   4    2.60    7.30
 -10   4   4    3.20    4.10
 -10   4   4    2.20    8.10
  -9  -4   4   45.10    8.60
   9  -4  -4   51.49    9.60
  -9  -4   4   62.19    8.30
   9   4  -4   59.19   10.10
  -9   4   4   59.99    9.40
   9   4  -4   53.89    9.40
  -9   4   4   51.39    8.10
  -9   4   4   65.09   10.00
  -8  -4   4   26.60    7.20
   8  -4  -4   25.00    8.20
  -8  -4   4   25.10    7.30
   8   4  -4   30.10    8.20
  -8   4   4   18.90    7.80
   8   4  -4   21.40    7.60
  -8   4   4   31.20    8.20
  -8   4   4   23.60    4.60
  -7  -4   4  152.78   14.40
  -7  -4   4  142.49   13.70
   7  -4  -4  174.48   15.60
   7   4  -4  156.98   14.90
  -7   4   4  139.99   10.30
   7   4  -4  148.59   14.70
  -7   4   4  140.69   14.80
  -7   4   4  164.58   15.00
   6  -4  -4  692.03   34.10
  -6  -4   4  735.63   33.30
  -6  -4   4  748.43   33.00
   6   4  -4  706.73   32.70
   6   4  -4  755.52   33.50
   6   4  -4  699.63   33.50
  -6   4   4  760.42   34.20
  -6   4   4  778.72   33.20
  -6   4   4  694.53   31.10
  -5  -4   4   18.30    6.10
  -5  -4   4   19.80    6.40
   5  -4  -4   21.80    4.80
   5  -4  -4   24.20    7.50
  -5   4   4   23.90    6.50
  -5   4   4   22.00    7.30
   5   4  -4   24.00    6.50
   5   4  -4   21.40    6.70
  -5   4   4   20.50    4.60
   5   4  -4   23.30    6.40
  -4  -4   4 1076.19   45.10
   4  -4  -4 1038.10   46.10
   4  -4  -4 1127.99   44.10
   4   4  -4 1018.50   45.00
   4   4  -4 1079.19   44.70
  -4   4   4  994.30   43.80
  -4   4   4 1106.09   46.00
  -4   4   4 1069.99   44.40
   4   4  -4 1005.40   45.40
  -3  -4   4 3824.12  149.79
   3  -4  -4 3886.11  149.19
   3  -4  -4 3605.94  150.48
   3  -4  -4 3612.84  149.79
   3   4  -4 3752.92  149.19
   3   4  -4 3685.73  149.99
  -3   4   4 3495.55  148.99
   3   4  -4 3686.63  149.79
  -3   4   4 3935.31  150.58
   2  -4  -4 1127.59   45.70
   2  -4  -4 1049.00   46.90
  -2  -4   4 1161.38   46.30
   2  -4  -4 1024.80   46.10
   2   4  -4 1125.79   45.30
  -2   4   4 1028.40   45.50
   2   4  -4 1074.49   46.20
   2   4  -4 1095.69   46.60
  -2   4   4 1174.88   47.20
  -1  -4   4    3.10    4.90
   1  -4  -4    2.90    5.80
   1  -4  -4   -4.10    4.80
   1  -4  -4   -0.70    4.90
  -1   4   4    4.70    5.80
  -1   4   4    1.20    4.70
   1   4  -4   -2.10    4.90
   0  -4   4   19.80    5.30
   0  -4  -4   27.40    6.30
   0  -4  -4   23.50    5.60
   0  -4  -4   22.50    5.00
   0   4   4   23.70    6.30
   0   4  -4   12.20    5.30
   0   4   4   20.80    5.50
   0   4   4   22.60    6.10
  -1  -4  -4  475.25   22.10
  -1  -4  -4  452.85   22.40
   1  -4   4  465.35   22.40
   1   4   4  494.55   22.50
  -1   4  -4  487.65   22.50
  -1   4  -4  427.96   22.50
   1   4   4  469.45   22.50
  -2  -4  -4    7.70    5.20
   2  -4   4    7.40    5.10
  -2  -4  -4   10.50    5.30
   2   4   4    7.70    3.50
  -2   4  -4    9.50    5.60
  -2   4  -4   13.90    5.70
   2   4   4    5.80    5.50
  -2   4  -4    7.50    5.70
   2   4   4    4.60    5.30
  -3  -4  -4   10.40    5.60
   3  -4   4    9.20    5.60
  -3  -4  -4    9.00    5.60
   3   4   4    5.80    5.40
   3   4   4    6.40    6.10
  -3   4  -4    8.80    5.30
  -3   4  -4   11.60    5.90
  -3   4  -4    7.50    5.60
  -4  -4  -4  652.63   26.80
  -4  -4  -4  629.74   28.20
   4  -4   4  575.64   27.60
  -4  -4  -4  614.74   28.60
   4   4   4  634.24   27.80
  -4   4  -4  573.34   28.10
   4   4   4  586.84   26.40
   4   4   4  625.24   28.20
  -4   4  -4  603.14   28.10
  -4   4  -4  574.74   27.90
  -5  -4  -4 1097.49   47.60
  -5  -4  -4 1170.58   46.20
  -5  -4  -4 1160.88   47.50
   5  -4   4 1033.50   46.90
  -5   4  -4 1068.19   47.00
   5   4   4 1180.88   47.00
   5   4   4 1121.39   47.50
   5   4   4 1066.49   45.90
  -5   4  -4 1032.00   47.50
  -5   4  -4 1091.59   47.20
   6  -4   4  296.27   17.90
   6  -4   4  290.47   17.40
  -6  -4  -4  301.37   18.90
  -6  -4  -4  363.36   19.00
  -6  -4  -4  338.97   17.50
  -6   4  -4  328.07   18.60
   6   4   4  308.97   16.90
  -6   4  -4  310.27   19.10
   6   4   4  328.77   18.60
  -6   4  -4  329.07   18.20
   7  -4   4  220.48   15.90
  -7  -4  -4  230.18   16.70
  -7  -4  -4  230.98   17.10
  -7  -4  -4  232.38   15.30
   7  -4   4  223.98   14.90
  -7   4  -4  234.48   16.70
  -7   4  -4  235.88   16.70
   7   4   4  224.88   15.10
   7   4   4  236.08   16.70
  -7   4  -4  230.08   15.70
   8  -4   4  184.88   14.20
  -8  -4  -4  178.18   14.20
   8  -4   4  184.38   14.90
   8  -4   4  172.88   13.40
  -8  -4  -4  163.68   15.70
  -8  -4  -4  182.08   16.20
  -8   4  -4  176.98   14.00
  -8   4  -4  185.18   15.70
   8   4   4  165.38   15.50
   8   4   4  173.38   14.20
   9  -4   4  219.48   16.20
  -9  -4  -4  203.18   17.00
   9  -4   4  215.08   15.90
  -9  -4  -4  223.88   15.80
   9  -4   4  214.38   14.50
  -9  -4  -4  214.48   17.70
   9   4   4  220.48   15.50
   9   4   4  182.78   16.40
  -9   4  -4  234.08   17.90
  -9   4  -4  202.88   16.80
  -9   4  -4  217.38   15.60
 -10  -4  -4   33.20    7.50
  10  -4   4   28.90    6.30
 -10  -4  -4   30.60    8.10
  10  -4   4   37.40    7.90
  10  -4   4   31.50    7.80
 -10  -4  -4   26.60    8.30
  10   4   4   31.00    7.20
 -10   4  -4   36.70    8.30
  10   4   4   35.30    8.80
 -10   4  -4   35.80    7.20
 -10   4  -4   44.10    8.80
  11  -4   4    0.30    4.30
  11  -4   4   -4.10    5.90
 -11  -4  -4    6.40    6.40
 -11  -4  -4   -6.40    7.30
  11  -4   4   -1.40    6.60
  11   4   4   -6.60    5.90
 -11   4  -4    2.10    4.90
 -11   4  -4    2.90    5.60
  11   4   4    1.50    5.70
 -11   4  -4    1.50    7.00
  12  -4   4    0.70    3.80
 -12  -4  -4    6.30    7.00
  12  -4   4    8.60    7.30
 -12  -4  -4    4.50    6.00
 -12   4  -4    1.90    4.30
  12   4   4    9.00    4.90
 -12   4  -4    1.50    5.10
  12   4   4  -11.30    6.00
 -13  -4  -4   -5.20    9.10
  13  -4   4    7.30    5.60
  13  -4   4    6.50    7.70
 -13  -4  -4   21.70    6.20
  13  -4   4    2.70    4.10
  13   4   4   16.40    5.00
  13   4   4    4.20    4.40
  13  -5  -4   -3.30    6.00
 -13  -5   4    5.90    6.10
  13  -5  -4   -1.20    4.40
  13   5  -4   14.20    6.40
 -13   5   4    2.60    7.10
 -13   5   4    0.60    3.30
  12  -5  -4   11.70    6.30
 -12  -5   4    4.70    6.70
 -12  -5   4    6.30    6.70
 -12   5   4   -2.90    7.80
 -12   5   4    1.60    3.00
  12   5  -4   -2.60    6.30
  12   5  -4   -2.40    6.50
 -12   5   4   -1.20    6.10
 -11  -5   4   -4.30    6.00
 -11  -5   4   10.20    6.60
  11  -5  -4  -10.60    6.30
 -11   5   4    4.90    3.30
  11   5  -4   -8.50    5.90
  11   5  -4   -0.90    7.00
 -11   5   4  -12.80    7.90
 -11   5   4   -2.50    5.80
 -10  -5   4   -6.60    6.80
 -10  -5   4   -4.10    6.60
  10  -5  -4   12.90    8.30
 -10   5   4    4.70    6.90
  10   5  -4   -5.90    6.70
 -10   5   4    3.90    4.00
  10   5  -4    1.70    7.00
 -10   5   4    5.10    8.70
  -9  -5   4   27.20    7.60
  -9  -5   4   29.80    7.60
   9  -5  -4   30.50    9.00
  -9   5   4   32.00    8.40
   9   5  -4   22.10    8.40
  -9   5   4   25.10    9.40
  -9   5   4   28.60    5.10
   9   5  -4   30.20    8.10
  -8  -5   4    4.20    7.00
   8  -5  -4   23.60    8.50
  -8  -5   4   12.60    7.30
   8   5  -4   11.50    7.60
  -8   5   4   12.70    4.90
  -8   5   4   16.30    8.30
   8   5  -4    8.40    7.20
  -8   5   4   12.10    8.40
  -7  -5   4  132.79   14.30
   7  -5  -4  145.79   16.30
  -7  -5   4  151.78   14.50
   7   5  -4  154.38   14.90
  -7   5   4  125.39   11.10
  -7   5   4  149.09   15.40
  -7   5   4  151.68   15.70
   7   5  -4  150.08   15.90
   6  -5  -4   41.00    9.00
   6  -5  -4   57.99    7.00
  -6  -5   4   66.79    9.00
  -6  -5   4   40.40    8.10
   6   5  -4   44.70    7.80
   6   5  -4   55.29    8.00
  -6   5   4   46.20    8.20
  -6   5   4   56.49    9.40
  -6   5   4   50.69    9.50
   6   5  -4   54.99    8.80
  -5  -5   4  149.69   14.00
   5  -5  -4  131.09   15.30
   5  -5  -4  132.29   13.20
   5  -5  -4  124.79   11.80
  -5   5   4  114.39   11.00
   5   5  -4  146.79   13.90
  -5   5   4  123.69   14.50
   5   5  -4  136.69   14.30
   5   5  -4  133.39   13.60
  -5   5   4  137.59   13.40
   4  -5  -4   36.90    6.40
   4  -5  -4   36.60    7.00
   4  -5  -4   38.30    8.40
  -4  -5   4   51.09    7.40
   4   5  -4   44.00    7.50
   4   5  -4   43.70    6.90
  -4   5   4   33.50    6.00
  -4   5   4   48.30    8.70
   4   5  -4   44.70    7.40
   3  -5  -4   97.89   11.20
   3  -5  -4   92.39   11.30
  -3  -5   4  109.89   12.50
   3  -5  -4  100.49   13.30
   3   5  -4   93.29   12.60
  -3   5   4  115.09   13.40
   3   5  -4   90.19   12.40
  -3   5   4   89.59   10.60
   3   5  -4   92.29   10.70
   2  -5  -4   42.50    6.10
   2  -5  -4   42.60    6.50
  -2  -5   4   46.40    7.00
   2  -5  -4   48.00    8.00
   2   5  -4   31.90    5.40
   2   5  -4   33.50    6.70
  -2   5   4   40.60    6.00
   2   5  -4   46.20    7.50
  -2   5   4   38.80    7.80
   1  -5  -4  372.36   19.60
  -1  -5   4  375.36   19.80
   1  -5  -4  373.36   20.80
   1  -5  -4  377.86   19.20
  -1   5   4  352.96   18.80
  -1   5   4  373.06   20.30
   1   5  -4  359.56   20.40
   1   5  -4  352.76   20.00
   0  -5   4   -0.50    5.50
   0  -5  -4   -1.40    6.60
   0  -5  -4    0.70    5.50
   0  -5  -4   -0.40    5.20
   0   5   4   -0.80    5.70
   0   5   4   -3.80    5.00
   0   5  -4   -0.40    5.60
   0   5   4   -0.50    6.30
  -1  -5  -4   11.20    5.80
  -1  -5  -4   10.10    6.00
   1  -5   4   18.60    6.10
  -1   5  -4   12.80    6.50
  -1   5  -4    4.60    6.50
   1   5   4   13.10    6.00
   1   5   4    5.80    5.80
  -1   5  -4   11.00    6.30
   1   5   4   15.00    4.20
   1   5   4    6.90    6.10
  -2  -5  -4   31.70    6.60
   2  -5   4   34.30    6.20
  -2  -5  -4   39.20    6.50
   2   5   4   40.10    6.60
   2   5   4   40.40    7.20
  -2   5  -4   35.80    7.40
  -2   5  -4   38.80    7.00
  -2   5  -4   36.90    7.50
  -3  -5  -4  114.49   12.30
   3  -5   4   87.49   12.30
  -3  -5  -4  116.49   12.70
   3   5   4  119.19   12.70
  -3   5  -4   97.89   12.60
  -3   5  -4   87.49   12.60
   3   5   4  119.99   12.80
  -3   5  -4   96.49   12.40
   3   5   4  119.09    9.30
  -4  -5  -4  126.19   13.10
  -4  -5  -4  127.89   14.20
   4  -5   4  145.99   13.40
   4   5   4  142.39   13.70
  -4   5  -4  134.59   14.20
   4   5   4  142.69   14.00
  -4   5  -4  162.98   14.10
  -4   5  -4  156.98   13.90
   4   5   4  147.69   10.80
  -5  -5  -4    8.50    6.70
  -5  -5  -4   16.00    6.60
  -5  -5  -4   14.70    6.00
  -5   5  -4   10.00    6.30
  -5   5  -4   17.60    7.30
  -5   5  -4   13.00    7.10
   5   5   4    5.70    6.70
   5   5   4    7.10    6.60
   5   5   4   14.10    5.10
  -6  -5  -4   33.50    7.70
  -6  -5  -4   26.50    7.20
   6  -5   4   42.70    7.90
  -6  -5  -4   46.00    7.00
   6   5   4   45.10    7.80
   6   5   4   43.00    6.60
  -6   5  -4   51.09    8.20
  -6   5  -4   38.90    8.50
   6   5   4   40.90    8.10
  -6   5  -4   42.80    8.30
  -7  -5  -4   66.79    8.00
  -7  -5  -4   57.09    9.20
   7  -5   4   61.89    8.50
  -7  -5  -4   59.19    9.10
   7   5   4   61.99    8.50
  -7   5  -4   61.99    9.00
   7   5   4   63.89    7.90
   7   5   4   47.90    8.50
  -7   5  -4   71.89    9.60
  -7   5  -4   53.79    9.00
   8  -5   4   24.50    7.10
   8  -5   4   21.30    6.40
  -8  -5  -4   21.80    7.50
  -8  -5  -4   24.70    8.30
  -8  -5  -4   19.20    6.60
   8  -5   4   24.00    6.60
  -8   5  -4   16.80    7.40
  -8   5  -4   24.20    8.00
   8   5   4   23.10    6.40
   8   5   4   19.10    7.20
  -9  -5  -4   20.00    7.20
   9  -5   4   18.50    6.20
   9  -5   4   24.90    7.20
  -9  -5  -4   24.80    7.50
  -9  -5  -4   18.90    8.10
   9   5   4   25.80    6.50
  -9   5  -4   29.60    8.60
   9   5   4   18.10    7.30
  -9   5  -4    7.80    7.00
  -9   5  -4    5.70    7.20
  10  -5   4    9.10    5.20
 -10  -5  -4    9.80    6.30
  10  -5   4   -8.90    6.00
  10  -5   4    9.20    7.10
 -10  -5  -4   -0.60    6.90
 -10  -5  -4    6.70    6.60
  10   5   4    0.00    5.70
  10   5   4    1.60    5.70
 -10   5  -4   -0.70    6.30
 -10   5  -4   -1.50    6.00
 -10   5  -4   11.60    7.70
  11  -5   4   -5.20    4.10
 -11  -5  -4   -9.90    6.60
  11  -5   4   -1.70    6.00
  11  -5   4    2.40    7.10
 -11  -5  -4   -0.90    5.40
  11   5   4   10.70    6.40
 -11   5  -4    6.70    5.20
  11   5   4   -3.40    4.90
 -11   5  -4   -0.10    5.60
 -11   5  -4    8.80    7.50
  12  -5   4    1.80    6.70
  12  -5   4    7.10    5.40
 -12  -5  -4    7.60    5.50
 -12  -5  -4   -0.50    7.90
  12  -5   4    1.20    4.50
 -12   5  -4    2.80    5.10
  12   5   4    5.60    4.50
  12  -6  -4    6.10    6.50
 -12   6   4   -2.20    8.80
  12   6  -4   -6.50    5.90
 -12   6   4  -12.00    9.50
 -11  -6   4    0.20    6.60
  11  -6  -4    1.40    5.90
 -11  -6   4   10.00    5.90
 -11   6   4   -3.90    6.00
 -11   6   4   -4.70    7.90
  11   6  -4    8.80    6.30
  11   6  -4    0.60    6.40
 -11   6   4    6.20    3.30
 -10  -6   4   24.10    8.30
  10  -6  -4   36.70    8.60
 -10  -6   4   33.80    6.80
 -10   6   4   21.90    4.00
 -10   6   4   17.90    7.00
  10   6  -4   40.40    7.40
  10   6  -4   23.60    7.30
 -10   6   4   21.70    9.20
   9  -6  -4  147.79   15.70
  -9  -6   4  132.79   14.10
  -9  -6   4  124.59   14.80
   9   6  -4  106.19   14.10
  -9   6   4  137.19   10.20
  -9   6   4  161.58   16.80
  -9   6   4  119.29   14.80
   9   6  -4  132.49   14.60
  -8  -6   4    0.90    6.90
  -8  -6   4    5.80    7.30
   8  -6  -4    4.10    8.40
  -8   6   4    4.70    8.10
   8   6  -4   -5.10    6.80
  -8   6   4   -1.30    8.50
  -8   6   4    4.20    4.70
   8   6  -4    2.50    7.70
   7  -6  -4  167.38   15.30
   7  -6  -4  172.98   18.10
  -7  -6   4  156.88   16.40
  -7   6   4  171.58   17.00
   7   6  -4  191.48   15.70
  -7   6   4  170.88   12.70
  -7   6   4  191.98   17.20
   7   6  -4  169.38   16.80
   6  -6  -4  860.91   37.30
   6  -6  -4  864.71   40.50
  -6  -6   4  823.92   38.50
   6  -6  -4  842.62   38.70
  -6   6   4  853.51   39.80
   6   6  -4  857.51   39.00
  -6   6   4  795.32   36.80
   6   6  -4  844.62   39.10
  -6   6   4  848.62   38.30
   6   6  -4  828.52   38.10
   5  -6  -4  583.64   28.90
   5  -6  -4  593.74   30.90
   5  -6  -4  595.14   27.80
  -5  -6   4  583.44   29.00
  -5   6   4  572.84   27.50
   5   6  -4  606.64   29.70
   5   6  -4  587.24   29.30
  -5   6   4  597.34   30.40
   5   6  -4  618.24   28.70
   4  -6  -4   46.20    9.50
  -4  -6   4   43.80    7.90
   4  -6  -4   46.60    7.20
   4  -6  -4   42.60    7.60
   4   6  -4   30.70    8.10
  -4   6   4   47.00    9.20
  -4   6   4   34.80    6.70
   4   6  -4   40.10    7.10
   4   6  -4   38.60    8.30
   3  -6  -4 1316.07   56.69
  -3  -6   4 1336.17   55.49
   3  -6  -4 1341.37   54.69
   3  -6  -4 1282.37   54.99
   3   6  -4 1269.77   55.49
   3   6  -4 1275.67   55.49
  -3   6   4 1213.88   54.39
  -3   6   4 1300.87   56.29
   3   6  -4 1285.87   54.09
   2  -6  -4  218.48   15.10
  -2  -6   4  213.48   16.10
   2  -6  -4  172.58   15.40
   2  -6  -4  216.58   17.70
  -2   6   4  205.88   14.80
  -2   6   4  211.78   17.20
   2   6  -4  221.98   13.10
   2   6  -4  195.78   16.30
   2   6  -4  227.48   16.60
   1  -6  -4   21.30    6.50
   1  -6  -4   34.60    8.50
   1  -6  -4   20.60    6.70
  -1  -6   4   25.30    6.80
  -1   6   4   32.20    7.70
  -1   6   4   17.50    6.60
   1   6  -4   28.40    7.90
   1   6  -4   30.70    7.80
   0  -6  -4  427.36   22.80
   0  -6   4  467.25   23.00
   0  -6  -4  464.55   22.60
   0   6   4  465.05   23.60
   0   6   4  424.96   22.80
   0   6   4  399.96   20.50
   0   6  -4  424.76   23.50
   0   6   4  419.16   22.50
   1  -6   4 1117.59   47.80
  -1  -6  -4 1012.80   47.40
  -1  -6  -4 1116.89   47.70
   1   6   4 1015.50   48.10
  -1   6  -4 1079.59   48.20
  -1   6  -4 1192.48   47.90
   1   6   4 1063.29   45.90
   1   6   4 1108.49   47.80
   1   6   4 1224.38   48.00
  -2  -6  -4  362.16   20.30
   2  -6   4  367.46   20.30
  -2  -6  -4  377.56   19.90
  -2   6  -4  286.07   20.10
   2   6   4  354.96   17.50
   2   6   4  319.47   20.20
   2   6   4  354.76   20.10
  -2   6  -4  354.66   21.20
  -2   6  -4  373.96   20.10
   3  -6   4   19.00    6.60
  -3  -6  -4   18.20    7.00
  -3  -6  -4   16.90    7.00
  -3   6  -4   17.10    7.50
   3   6   4   14.40    7.20
   3   6   4   19.80    5.30
   3   6   4   13.30    7.30
  -3   6  -4   22.20    7.60
  -3   6  -4   20.00    7.80
  -4  -6  -4  398.56   21.40
   4  -6   4  367.16   21.30
  -4  -6  -4  360.76   21.40
   4   6   4  402.26   21.20
  -4   6  -4  350.36   21.90
   4   6   4  385.36   21.60
  -4   6  -4  354.46   21.10
   4   6   4  367.96   18.80
  -5  -6  -4  658.03   31.90
  -5  -6  -4  690.93   32.00
  -5   6  -4  649.24   32.30
   5   6   4  626.64   29.70
  -5   6  -4  671.03   31.50
   5   6   4  676.13   31.90
   5   6   4  702.13   32.00
  -5   6  -4  630.74   31.70
  -6  -6  -4   66.79    9.30
  -6  -6  -4   72.29    9.10
  -6   6  -4   67.99    9.30
  -6   6  -4   84.59   10.30
   6   6   4   72.79   11.10
  -6   6  -4   83.29   13.70
   6   6   4   76.19    9.30
   6   6   4   78.79   13.70
  -7  -6  -4  222.98   17.70
  -7  -6  -4  255.97   16.50
  -7  -6  -4  230.78   18.00
  -7   6  -4  257.57   18.50
   7   6   4  231.28   17.80
   7   6   4  223.18   15.10
  -7   6  -4  225.88   17.70
  -7   6  -4  244.68   17.70
   7   6   4  232.48   17.30
   8  -6   4  332.97   19.60
  -8  -6  -4  295.27   21.00
  -8  -6  -4  369.36   20.10
   8   6   4  335.97   18.70
  -8   6  -4  363.66   21.70
   8   6   4  340.67   20.80
  -8   6  -4  327.77   20.80
   8   6   4  348.37   21.20
  -8   6  -4  342.47   21.00
  -9  -6  -4  126.09   14.10
   9  -6   4  135.39   12.70
  -9  -6  -4  126.39   12.70
  -9  -6  -4  116.39   14.30
   9   6   4  140.89   15.00
  -9   6  -4  109.39   12.90
   9   6   4  128.99   11.90
  -9   6  -4  126.69   13.10
   9   6   4  132.09   13.20
 -10  -6  -4   43.10    6.50
 -10  -6  -4   29.40    8.20
 -10  -6  -4   44.70    7.50
  10  -6   4   50.99    7.40
 -10   6  -4   29.30    6.60
  10   6   4   31.50    7.80
 -10   6  -4   51.69    8.90
 -10   6  -4   29.10    6.70
  10   6   4   47.30    6.20
  10   6   4   65.39    9.20
  11  -6   4  154.78   11.70
 -11  -6  -4  105.59   11.60
  11   6   4  121.29   10.60
 -11   6  -4  137.09   12.00
 -11   6  -4  123.89   10.90
  11   6   4  166.48   13.80
 -11  -7   4    7.30    7.40
  11  -7  -4   13.20    7.00
 -11   7   4   -1.50    3.80
  11   7  -4    1.20    6.10
 -11   7   4   -1.20    8.80
  10  -7  -4   25.10    7.10
  10  -7  -4   20.60    5.60
 -10  -7   4   18.40    7.50
 -10   7   4   20.30    8.30
  10   7  -4   25.00    7.50
  10   7  -4   12.80    6.60
 -10   7   4    4.90    7.30
 -10   7   4   12.20    3.80
  -9  -7   4   33.60    7.60
   9  -7  -4   37.60    7.20
   9  -7  -4   41.30    8.80
  -9   7   4   21.40    4.30
  -9   7   4   24.10    9.10
  -9   7   4   29.00    8.10
   9   7  -4   22.50    7.70
   9   7  -4   43.40    7.90
  -8  -7   4  136.49   16.00
   8  -7  -4  168.78   17.20
   8  -7  -4  148.79   14.50
   8   7  -4  143.09   15.00
  -8   7   4  124.79   16.60
  -8   7   4  116.09   15.00
  -8   7   4  155.38   10.70
   8   7  -4  176.98   15.90
   7  -7  -4   -1.50    5.50
  -7  -7   4    8.50    7.70
   7  -7  -4    0.10    6.90
   7  -7  -4   -5.20    7.90
  -7   7   4    9.00    8.50
  -7   7   4    6.40    4.90
  -7   7   4   -2.80    7.70
   7   7  -4    0.90    7.30
   7   7  -4    3.00    6.20
   7   7  -4   -4.50    6.40
   6  -7  -4   33.50    9.80
   6  -7  -4   23.90    6.90
  -6  -7   4   27.00    8.00
   6  -7  -4   27.30    7.00
  -6   7   4   34.70    8.70
  -6   7   4   22.60    6.00
   6   7  -4   24.00    8.70
   6   7  -4   29.70    7.70
  -6   7   4   31.30    8.40
   6   7  -4   19.30    8.00
   5  -7  -4   16.60    6.60
   5  -7  -4   13.20    6.90
  -5  -7   4    3.30    7.50
   5  -7  -4   10.80    8.80
   5   7  -4    0.60    6.90
  -5   7   4    5.60    7.80
   5   7  -4   13.80    7.40
   5   7  -4   12.50    7.80
  -5   7   4    8.30    6.30
   4  -7  -4    5.10    8.70
   4  -7  -4    8.70    7.10
  -4  -7   4   -4.10    7.30
   4  -7  -4    7.20    6.40
   4   7  -4    0.40    7.30
  -4   7   4    2.50    8.00
   4   7  -4    0.90    6.30
  -4   7   4   -3.30    6.40
   4   7  -4   15.70    7.40
   3  -7  -4    1.40    6.00
  -3  -7   4   -6.00    6.80
   3  -7  -4   -2.30    6.60
   3  -7  -4    5.10    8.60
  -3   7   4    2.90    6.20
   3   7  -4   -0.20    6.00
   3   7  -4    2.90    7.50
  -3   7   4   -3.20    8.10
   3   7  -4    3.70    7.40
   2  -7  -4  230.88   16.30
   2  -7  -4  222.68   19.00
  -2  -7   4  216.78   17.40
   2  -7  -4  224.88   16.60
   2   7  -4  223.38   17.90
   2   7  -4  208.88   14.70
   2   7  -4  215.18   17.70
  -2   7   4  222.68   19.10
   2   7  -4  228.38   18.20
  -2   7   4  222.68   16.50
   1  -7  -4   54.29    8.10
   1  -7  -4   57.59    8.10
  -1  -7   4   55.69    8.80
  -1  -7   4   53.29    8.10
  -1   7   4   56.99    8.30
   1   7  -4   64.99    9.80
   1   7  -4   47.80    9.20
  -1   7   4   52.69    9.50
   1   7  -4   37.20    8.50
   0  -7   4   97.89   14.30
   0  -7  -4  109.99   13.20
   0  -7  -4  103.79   13.60
   0   7   4  116.29   13.80
   0   7   4  101.09   15.10
   0   7  -4   95.19   14.90
   0   7   4  110.09   11.00
   0   7  -4  102.19   14.50
   0   7  -4   95.49   14.70
   0   7   4  130.39   14.10
  -1  -7  -4  116.39   13.30
   1  -7   4  124.19   14.20
  -1  -7  -4  118.09   14.20
  -1   7  -4  103.09   14.10
   1   7   4  126.49   14.60
   1   7   4  114.39   14.90
  -1   7  -4   94.39   14.40
  -1   7  -4  123.99   15.80
   1   7   4  120.29   10.80
   1   7   4  119.89   14.80
   2  -7   4  310.47   20.50
  -2  -7  -4  363.76   20.60
  -2  -7  -4  360.46   20.50
   2   7   4  348.27   21.60
   2   7   4  332.97   17.80
  -2   7  -4  345.67   21.30
  -2   7  -4  353.06   20.60
   2   7   4  343.67   20.40
  -2   7  -4  334.97   22.00
  -3  -7  -4  225.88   16.90
   3  -7   4  239.58   17.10
  -3  -7  -4  226.28   17.40
  -3   7  -4  205.08   17.50
  -3   7  -4  240.68   17.30
   3   7   4  226.78   14.30
  -3   7  -4  241.98   19.50
   3   7   4  229.18   16.60
   3   7   4  218.88   17.30
   4  -7   4   15.40    7.10
  -4  -7  -4   18.60    7.30
  -4  -7  -4   13.10    6.80
  -4   7  -4   16.60    8.20
   4   7   4   19.30    8.20
   4   7   4   10.00    6.80
   4   7   4   13.30    5.70
  -4   7  -4    9.40    8.20
  -4   7  -4   23.40    8.50
  -5  -7  -4    4.10    6.70
  -5  -7  -4    0.80    6.80
   5  -7   4    2.30    7.20
  -5   7  -4    6.70    8.70
   5   7   4    7.10    7.30
  -5   7  -4    9.50    7.80
   5   7   4   -0.40    5.50
  -5   7  -4   -2.90    7.70
   5   7   4   -1.90    7.60
  -6  -7  -4   34.50    8.20
  -6  -7  -4   33.50    7.70
  -6   7  -4   31.30    8.00
  -6   7  -4   29.70    9.00
  -6   7  -4   36.50    8.70
   6   7   4   31.70    7.60
   6   7   4   29.80    6.10
   6   7   4   33.50    8.40
  -7  -7  -4   69.79    9.10
  -7  -7  -4   79.69   13.10
  -7   7  -4   70.99    9.50
  -7   7  -4   80.69   13.90
   7   7   4   72.09   12.30
   7   7   4   89.49   14.70
  -7   7  -4   87.99   13.30
   7   7   4   62.89   10.00
  -8  -7  -4   18.40    7.30
  -8  -7  -4   11.90    7.20
   8   7   4   10.00    7.50
   8   7   4   12.60    5.80
  -8   7  -4   -0.30    8.20
   8   7   4    5.80    4.60
  -8   7  -4   10.70    7.00
  -8   7  -4   10.20    6.10
  -9  -7  -4    7.60    5.70
  -9  -7  -4    1.00    7.20
   9   7   4    4.50    6.60
   9   7   4   -2.30    7.10
  -9   7  -4    7.70    6.00
  -9   7  -4   -8.40    5.70
   9   7   4    0.10    4.70
 -10  -7  -4   60.79   10.00
 -10  -7  -4   71.89   10.00
 -10   7  -4   40.80    6.50
  10   7   4   45.70    5.50
 -10   7  -4   46.50    6.30
  -9  -8   4    8.90    9.70
   9  -8  -4   27.00    7.10
   9  -8  -4   12.40    5.50
  -9   8   4   24.70    8.10
   9   8  -4   20.00    6.10
  -9   8   4    9.70    4.40
   9   8  -4   18.40    6.00
  -8  -8   4   86.19   13.60
   8  -8  -4  118.29   13.50
   8  -8  -4  116.09   10.80
  -8   8   4  106.19   15.20
   8   8  -4   99.79   12.40
  -8   8   4   93.09    9.00
   8   8  -4   93.89   11.90
   7  -8  -4   32.30    6.00
   7  -8  -4   36.80    6.60
  -7  -8   4   30.80    8.10
  -7   8   4   33.30    8.50
   7   8  -4   38.50    7.40
  -7   8   4   29.40    8.30
   7   8  -4   24.20    7.20
  -7   8   4   28.80    5.40
   7   8  -4   19.70    6.00
  -6  -8   4   12.10    7.30
   6  -8  -4   -0.70    5.70
   6  -8  -4   13.70    8.10
   6  -8  -4   -1.00    5.90
   6   8  -4    3.70    5.80
  -6   8   4    0.00    7.00
  -6   8   4    2.70    5.80
   6   8  -4    8.40    6.40
   6   8  -4   11.90    7.20
  -5  -8   4   41.90    8.50
   5  -8  -4   54.09    7.40
   5  -8  -4   50.39   10.00
   5  -8  -4   45.50    7.40
  -5   8   4   30.70    6.80
  -5   8   4   34.00    9.30
   5   8  -4   44.20    7.00
   5   8  -4   43.90    7.80
   5   8  -4   31.40    8.30
   4  -8  -4    0.90    8.10
   4  -8  -4   -0.60    5.60
   4  -8  -4    2.10    6.60
  -4  -8   4   -3.40    6.60
  -4   8   4    1.50    5.90
   4   8  -4  -10.20    5.40
   4   8  -4    9.30    7.10
  -4   8   4   -9.10    7.20
   4   8  -4    0.00    7.60
   3  -8  -4   40.80    7.60
  -3  -8   4   43.50    8.70
   3  -8  -4   29.30    6.90
  -3   8   4   43.90    9.60
   3   8  -4   42.50    6.80
  -3   8   4   35.80    7.70
   3   8  -4   27.80    8.10
   3   8  -4   31.80    9.20
   3   8  -4   43.30    8.90
   2  -8  -4   36.40    7.20
   2  -8  -4   23.10    7.20
  -2  -8   4   16.20    7.90
   2   8  -4   29.70    8.50
   2   8  -4   30.70    6.00
  -2   8   4   35.10    8.10
   2   8  -4   28.40    8.70
   2   8  -4   21.90    8.10
  -2   8   4   19.80    8.20
  -1  -8   4    1.50    7.10
   1  -8  -4   -0.40    6.30
   1  -8  -4    2.40    6.20
   1   8  -4   14.70    8.10
   1   8  -4    3.60    7.70
  -1   8   4   10.00    5.50
  -1   8   4   -0.30    7.20
  -1   8   4   -8.00    7.70
   1   8  -4    4.70    7.70
   0  -8   4   15.90    7.20
   0  -8  -4    8.00    6.40
   0  -8  -4   14.70    6.90
   0   8   4   -4.00    7.30
   0   8  -4   17.80    8.70
   0   8  -4    7.30    8.00
   0   8   4    8.40    5.30
   0   8  -4    0.20    7.60
   0   8  -4    9.70    8.20
   0   8   4    7.10    7.20
   1  -8   4    9.10    7.00
  -1  -8  -4   15.60    6.80
  -1  -8  -4    6.50    6.40
   1   8   4    8.20    8.20
   1   8   4    9.10    8.10
  -1   8  -4   10.00    7.70
  -1   8  -4   15.70    7.70
  -1   8  -4    4.80    7.70
   1   8   4    5.00    4.90
   1   8   4    7.40    6.50
  -2  -8  -4  -11.30    6.40
  -2  -8  -4    1.60    6.30
   2  -8   4    2.90    6.70
  -2   8  -4   -1.60    7.10
  -2   8  -4    4.00    6.80
   2   8   4    6.50    6.90
   2   8   4   -3.80    7.50
   2   8   4    3.90    4.80
  -2   8  -4    4.90    7.70
   3  -8   4   14.00    7.30
  -3  -8  -4    3.90    6.60
  -3  -8  -4    4.00    6.20
  -3   8  -4    8.60    7.90
  -3   8  -4    2.90    7.50
   3   8   4   10.00    4.80
  -3   8  -4   -5.30    7.00
   3   8   4   -1.50    7.50
   3   8   4   -5.10    6.00
   4  -8   4   10.80    6.40
  -4  -8  -4   13.90    6.80
  -4  -8  -4    8.00    6.60
   4   8   4   27.70    8.70
  -4   8  -4   20.20    8.00
  -4   8  -4   13.40    7.20
   4   8   4   13.60    6.40
   4   8   4   22.10    5.10
  -4   8  -4   17.50    7.90
  -5  -8  -4   24.60    6.50
   5  -8   4   33.10    7.00
  -5  -8  -4   16.00    6.30
  -5   8  -4   30.90    7.90
   5   8   4   25.50    7.00
   5   8   4   39.30    8.80
  -5   8  -4   23.30    9.00
  -5   8  -4   38.30    8.10
   5   8   4   30.70    5.40
  -6  -8  -4    8.40    5.70
  -6  -8  -4    8.90    6.00
  -6   8  -4   15.40    7.60
   6   8   4   16.30    8.30
   6   8   4    7.10    5.40
  -6   8  -4   22.20    8.50
   6   8   4   -1.20    4.10
  -6   8  -4   16.90    7.30
  -7  -8  -4    5.80    5.70
  -7  -8  -4    6.30    6.80
  -7   8  -4    6.20    6.00
  -7   8  -4   -6.20    6.50
   7   8   4   13.90    5.70
   7   8   4   -2.10    4.00
   7   8   4   -3.80    6.80
  -7   8  -4   15.50    7.70
  -8  -8  -4    3.00    5.80
  -8   8  -4   21.00    7.70
   8   8   4    7.80    8.10
   8   8   4    7.60    4.50
  -8   8  -4    6.40    5.70
  -8   8  -4    9.60    6.40
   8   8   4   19.40    7.40
  -9  -8  -4    0.40    5.40
   9   8   4    0.80    4.50
  -9   8  -4   11.90    6.00
   9   8   4    8.10    7.10
   7  -9  -4    7.00    5.20
   7  -9  -4   15.70    6.60
   7   9  -4   -7.80    5.60
  -7   9   4    6.90    4.50
   7   9  -4   -5.00    5.30
  -7   9   4   19.30    7.30
   6  -9  -4    9.80    6.90
   6  -9  -4   15.50    5.00
   6  -9  -4    1.40    5.30
   6   9  -4    5.60    4.70
   6   9  -4   21.20    5.80
  -6   9   4    4.60    4.60
   6   9  -4   11.50    5.80
  -5  -9   4   15.30    8.30
   5  -9  -4   10.80    5.80
   5  -9  -4   24.90    5.30
   5   9  -4   27.80    6.30
   5   9  -4    8.80    6.50
   5   9  -4   22.10    4.80
   5   9  -4   19.80   11.10
  -5   9   4   28.70    5.50
  -4  -9   4   96.29   13.80
   4  -9  -4   74.29   10.00
   4  -9  -4   62.79    7.90
   4   9  -4   89.29   13.10
   4   9  -4   62.09    8.80
   4   9  -4   67.89    8.90
   4   9  -4   56.39    9.10
  -4   9   4   63.49   10.30
   3  -9  -4  104.49   11.70
   3  -9  -4  104.99   13.10
  -3  -9   4   84.69   10.30
   3   9  -4  119.99   13.90
   3   9  -4  103.69    9.30
  -3   9   4  127.39   12.10
   3   9  -4  103.59   12.80
   3   9  -4  118.59   13.90
  -2  -9   4    2.90    6.10
   2  -9  -4   -5.70    5.20
   2  -9  -4    3.20    6.00
   2   9  -4    6.00    6.60
   2   9  -4    0.00    6.90
   2   9  -4    5.20    4.80
  -2   9   4   -0.60    5.90
  -2   9   4   -1.20    7.10
  -1  -9   4   95.79   12.60
   1  -9  -4   92.89   11.90
   1  -9  -4  111.39   11.90
   1   9  -4  102.69   13.30
  -1   9   4  116.19    9.60
  -1   9   4  102.69   14.30
  -1   9   4  111.99   13.30
   1   9  -4   98.89   14.30
   1   9  -4  105.99   13.90
   0  -9  -4   40.20    7.40
   0  -9   4   56.59    8.30
   0  -9  -4   62.19    7.50
   0   9   4   56.19    8.20
   0   9  -4   44.80    8.30
   0   9   4   57.29    9.10
   0   9  -4   62.19    9.40
   0   9  -4   53.19    9.80
   0   9  -4   65.89    8.80
   0   9   4   95.99   13.20
  -1  -9  -4   -4.10    5.40
   1  -9   4   -2.70    6.10
  -1  -9  -4    3.40    5.60
   1   9   4    6.30    7.50
  -1   9  -4    3.00    8.30
   1   9   4    8.80    6.90
  -1   9  -4    6.50    7.20
   1   9   4    6.10    6.20
  -1   9  -4    3.00    6.10
   1   9   4    0.40    4.20
  -2  -9  -4   64.39    8.10
  -2  -9  -4   76.19   10.90
   2  -9   4   74.39   10.90
  -2   9  -4   65.39   10.10
   2   9   4   73.39   12.10
   2   9   4   72.59    7.60
  -2   9  -4   58.29    9.20
   2   9   4  110.09   15.00
   3  -9   4   17.50    6.50
  -3  -9  -4   27.60    6.70
  -3  -9  -4   25.40    6.30
   3   9   4   29.30    8.20
  -3   9  -4   45.60    7.80
  -3   9  -4   47.40    9.20
   3   9   4   30.00    7.20
   3   9   4   30.00    4.30
  -3   9  -4   40.90    7.70
  -4  -9  -4   -0.20    5.20
  -4  -9  -4   -8.80    6.00
   4  -9   4   -4.90    5.70
   4   9   4   -4.40    6.70
  -4   9  -4    1.50    6.10
   4   9   4   -7.60    5.30
   4   9   4    7.60    3.90
  -4   9  -4   -8.30    6.00
  -4   9  -4   -3.10    7.60
   5  -9   4    8.50    6.40
  -5  -9  -4    1.70    4.70
   5   9   4   12.40    7.20
  -5   9  -4    7.40    6.60
  -5   9  -4    1.00    6.50
   5   9   4    5.00    5.70
   5   9   4   -2.30    3.90
  -5   9  -4   -8.80    6.80
  -6  -9  -4   25.70    6.10
   6   9   4   11.60    6.70
   6   9   4   22.80    8.10
  -6   9  -4   16.10    7.30
   6   9   4   22.90    4.80
  -6   9  -4   24.30    6.90
   3 -10  -4   -0.20    6.30
   3  10  -4    7.10    6.00
  -3  10   4    7.70    5.30
   3  10  -4    5.60    4.70
   3  10  -4    2.00    6.00
   2 -10  -4   17.70    7.10
   2 -10  -4   22.80    5.00
  -2  10   4   20.40    5.20
   2  10  -4   20.50    6.20
   2  10  -4   10.30    5.90
  -2  10   4   28.10    6.00
   1 -10  -4   -8.40    7.20
   1 -10  -4   -8.90    4.50
   1  10  -4    6.90    6.00
   1  10  -4    7.10    7.80
  -1  10   4    4.00    4.60
  -1  10   4   -0.20    5.30
   1  10  -4    2.20    6.00
   0 -10  -4    3.40   11.10
   0  10  -4   30.40    6.40
   0  10   4   36.20    4.80
   0  10   4   32.70    6.20
   0  10  -4   24.40    8.30
   0  10  -4   36.20    6.30
  -1 -10  -4   68.39    9.80
   1  10   4   73.69   11.70
  -1  10  -4   74.79    9.70
  -1  10  -4  111.99   12.10
   1  10   4   72.29    8.60
  -1  10  -4   89.29   10.30
  -2 -10  -4   -2.70    4.80
  -2  10  -4    5.60    6.30
   2  10   4   -5.30    5.70
   2  10   4    4.50    4.30
  -2  10  -4    2.30    7.70
  -3  10  -4   17.80    7.30
  14   0  -5    3.30    5.50
 -14   0   5   -5.40    7.80
 -14   0   5   -5.40    6.00
  14   0  -5   -2.30    8.80
  13   0  -5    5.60    7.50
 -13   0   5   12.20    7.60
 -13   0   5    6.00    6.20
  13   0  -5    2.10    6.80
  13   0  -5   -1.70    5.80
  12   0  -5   -4.20    7.20
  12   0  -5    3.50    7.20
 -12   0   5   -2.00    5.90
 -12   0   5   -5.00    7.40
 -11   0   5   -1.50    7.30
  11   0  -5    0.00    6.80
 -11   0   5    3.30    5.50
  11   0  -5   -5.60    7.80
  10   0  -5   -1.60    7.40
 -10   0   5    3.30    6.90
  10   0  -5   -5.40    6.60
 -10   0   5    0.10    5.00
   9   0  -5   -1.80    7.00
   9   0  -5   -1.60    6.40
  -9   0   5   -5.20    6.70
  -9   0   5    0.30    4.40
   8   0  -5    1.90    6.70
   8   0  -5   -5.30    6.50
  -8   0   5   -3.80    6.20
  -8   0   5   -1.30    3.90
  -7   0   5    1.60    6.00
   7   0  -5    2.40    5.90
   7   0  -5    0.20    6.00
  -6   0   5   -1.10    5.40
   6   0  -5    1.30    6.00
   6   0  -5   -1.90    5.40
   5   0  -5    1.70    5.00
   5   0  -5    0.00    5.60
  -5   0   5    0.40    4.70
   4   0  -5   -1.00    4.40
  -4   0   5   -3.00    4.40
   4   0  -5   -2.90    5.60
  -3   0   5   -1.00    3.80
   3   0  -5   -1.70    5.10
   3   0  -5    5.90    3.70
   2   0  -5    2.20    3.00
  -2   0   5   -2.80    3.40
   2   0  -5   -4.10    4.60
   1   0  -5    4.50    3.50
   1   0  -5    1.90    4.10
   1   0  -5    1.60    2.80
   0   0  -5    0.00    3.50
   0   0  -5   -2.80    3.30
   0   0  -5    0.30    3.10
   0   0   5    4.20    3.50
   1   0   5   -0.40    3.50
   1   0   5   -2.70    3.40
  -1   0  -5   -1.60    3.60
  -1   0  -5    0.60    3.10
  -2   0  -5   -0.20    4.00
  -2   0  -5    3.60    3.40
   2   0   5    0.50    3.60
   2   0   5    0.70    3.90
  -3   0  -5    1.40    4.50
  -3   0  -5    3.50    3.90
   3   0   5    1.50    4.00
   3   0   5    2.10    3.90
   4   0   5   -0.30    4.90
   4   0   5    1.80    4.20
  -4   0  -5    2.40    4.40
  -4   0  -5    1.00    4.70
  -5   0  -5    2.40    5.30
  -5   0  -5    1.20    4.70
   5   0   5   -0.10    5.20
   5   0   5   -2.80    4.50
   6   0   5    0.50    5.20
  -6   0  -5   -0.20    5.70
   6   0   5   -4.80    5.00
  -6   0  -5   -1.90    4.90
  -7   0  -5   -3.30    5.50
   7   0   5    4.10    5.50
   7   0   5   -3.00    5.40
  -7   0  -5    2.10    6.20
   8   0   5    0.80    6.10
   8   0   5   -2.40    5.80
  -8   0  -5    3.10    6.50
   8   0   5    2.70    2.80
  -9   0  -5    1.80    6.90
   9   0   5    2.50    7.00
   9   0   5   -2.10    6.40
   9   0   5    3.50    3.40
  10   0   5   -6.30    7.10
  10   0   5   -5.90    3.70
 -10   0  -5  -12.80    6.30
  10   0   5    1.90    7.00
 -11   0  -5    2.00    7.30
  11   0   5    1.90    7.20
  11   0   5   -2.90    3.50
  11   0   5   -0.10    7.50
  12   0   5    8.20    6.70
 -12   0  -5    9.10    6.90
  12   0   5   -9.10    7.00
  12   0   5    3.70    3.20
  13   0   5   -4.70    7.40
  13   0   5    2.40    5.50
  13   0   5   -5.10    2.90
 -13   0  -5   -6.70    5.80
  14   0   5   -2.60    5.50
  14   0   5   -1.40    7.40
  14  -1  -5   23.10    9.60
 -14  -1   5   20.90    6.30
  14  -1  -5   11.00    5.60
  14   1  -5    6.20    6.20
 -14   1   5   10.50    9.00
  14   1  -5   11.90    6.20
 -14   1   5    7.30    6.50
 -13  -1   5   60.29    7.80
  13  -1  -5   55.99    8.70
 -13  -1   5   52.19    8.50
  13  -1  -5   76.89   12.60
  13   1  -5   55.69    8.70
 -13   1   5   58.09    7.70
  13   1  -5   71.19   10.20
 -13   1   5   40.60    8.70
  13   1  -5   55.19    9.00
  12  -1  -5   49.60    8.90
  12  -1  -5   72.69    9.90
 -12  -1   5   58.59    9.50
 -12  -1   5   47.70    7.60
  12   1  -5   58.89    9.90
  12   1  -5   69.99   10.10
 -12   1   5   60.19    9.50
  12   1  -5   59.99    9.00
 -11  -1   5  106.49   14.50
  11  -1  -5   84.59   10.50
 -11  -1   5  100.89   12.40
  11  -1  -5   96.59   14.40
  11   1  -5  100.79   15.50
  11   1  -5  108.69   16.50
 -11   1   5   95.59   15.20
  11   1  -5   94.39   14.20
  10  -1  -5   17.40    7.80
 -10  -1   5   23.70    6.00
  10  -1  -5   28.20    8.20
 -10  -1   5   19.60    7.70
  10   1  -5   18.70    7.90
  10   1  -5   22.70    8.10
 -10   1   5   25.20    7.90
   9  -1  -5  336.07   20.50
  -9  -1   5  332.97   20.10
  -9  -1   5  326.27   17.20
   9  -1  -5  323.67   20.10
  -9   1   5  341.07   19.90
   9   1  -5  331.77   20.40
   9   1  -5  316.37   20.70
  -8  -1   5  144.19   10.80
  -8  -1   5  172.28   14.10
   8  -1  -5  161.08   14.60
   8  -1  -5  137.39   14.10
   8   1  -5  149.09   14.90
   8   1  -5  135.79   14.40
  -8   1   5  147.39   14.20
   7  -1  -5   13.30    6.20
   7  -1  -5    7.70    6.30
  -7  -1   5    4.70    6.40
  -7  -1   5    0.70    4.10
   7   1  -5   -1.70    5.80
   7   1  -5    0.70    6.60
  -7   1   5    3.30    6.20
   6  -1  -5   13.70    6.30
   6  -1  -5   10.80    5.80
  -6  -1   5    8.50    3.80
  -6  -1   5    6.70    5.60
   6   1  -5    8.60    5.70
  -6   1   5    8.10    6.30
  -6   1   5    8.70    5.80
   6   1  -5    9.70    6.30
  -5  -1   5 1382.36   54.89
   5  -1  -5 1307.17   55.99
  -5  -1   5 1373.16   56.09
   5  -1  -5 1305.17   56.99
   5   1  -5 1297.37   56.09
  -5   1   5 1428.26   57.19
  -5   1   5 1398.86   55.89
   4  -1  -5 2140.59   89.49
   4  -1  -5 2115.99   88.39
  -4  -1   5 2249.97   87.69
  -4  -1   5 2264.17   88.69
   4   1  -5 2132.19   88.69
  -4   1   5 2188.88   88.29
  -4   1   5 2334.87   89.59
   4   1  -5 2101.99   87.69
   3  -1  -5 1665.23   70.09
  -3  -1   5 1751.82   70.49
  -3  -1   5 1817.02   69.69
   3  -1  -5 1727.63   71.29
   3   1  -5 1628.14   69.59
  -3   1   5 1731.23   69.99
   3   1  -5 1684.33   70.59
  -3   1   5 1889.81   71.39
   2  -1  -5  100.89    6.70
   2  -1  -5   90.79    9.30
  -2  -1   5  114.59    7.00
  -2  -1   5  106.49    8.80
   2   1  -5   97.59    6.50
  -2   1   5   93.29    7.20
  -2   1   5   98.29    9.20
   2   1  -5   96.29    8.70
   1   1  -5 7362.86  292.97
   0  -1  -5 3934.71  166.08
   0  -1  -5 4184.48  165.88
   0  -1  -5 3901.41  166.28
   0   1  -5 4168.58  166.28
   0   1   5 4545.75  166.38
   0   1   5 4027.80  165.78
   0   1   5 4313.37  166.08
   0   1  -5 4222.38  166.18
  -1  -1  -5  516.55   22.90
   1  -1   5  517.85   23.90
  -1  -1  -5  515.45   23.90
  -1  -1  -5  561.94   23.50
   1   1   5  524.35   23.30
   1   1   5  587.54   23.20
   1   1   5  577.54   24.00
  -1   1  -5  579.14   24.10
   2  -1   5 5781.62  223.48
  -2  -1  -5 5363.16  224.08
  -2   1  -5 5261.07  223.38
  -2   1  -5 5814.52  224.28
   2   1   5 5377.46  223.98
   2   1   5 6112.89  224.18
   3  -1   5  169.58    9.80
  -3  -1  -5  187.08   10.40
   3  -1   5  166.08   11.30
  -3  -1  -5  165.78   11.30
   3   1   5  177.78   11.10
   3   1   5  178.48   11.00
  -3   1  -5  163.78    9.60
  -3   1  -5  191.28   11.50
  -4  -1  -5  127.89   11.00
  -4  -1  -5  155.88   10.50
   4  -1   5  144.19    9.50
   4  -1   5  140.99   10.90
  -4   1  -5  142.69    9.20
   4   1   5  145.39   11.10
   4   1   5  142.69   11.00
  -4   1  -5  160.18   11.50
   5  -1   5  288.57   15.80
   5  -1   5  286.67   14.60
  -5  -1  -5  297.57   15.50
  -5  -1  -5  276.67   15.90
   5   1   5  279.17   16.00
   5   1   5  271.77   15.60
  -5   1  -5  265.07   14.40
   6  -1   5  681.13   31.30
  -6  -1  -5  731.13   31.00
   6  -1   5  689.73   30.30
  -6  -1  -5  679.33   31.20
  -6   1  -5  708.03   31.40
   6   1   5  693.13   31.40
   6   1   5  695.43   31.00
  -7  -1  -5 1894.91   74.59
   7  -1   5 1802.22   75.09
  -7  -1  -5 1804.32   74.69
   7  -1   5 1829.92   74.19
   7  -1   5 1704.63   72.69
  -7   1  -5 1881.01   74.89
   7   1   5 1799.02   74.99
   7   1   5 1732.43   72.79
   7   1   5 1826.92   74.59
  -8  -1  -5  363.76   20.20
  -8  -1  -5  381.46   20.00
   8  -1   5  378.16   19.80
   8  -1   5  341.37   16.20
   8  -1   5  351.26   20.20
  -8   1  -5  364.26   20.90
   8   1   5  365.36   20.60
   8   1   5  369.66   20.20
   8   1   5  350.76   16.20
   9  -1   5    6.80    3.80
  -9  -1  -5   11.40    6.80
   9  -1   5    7.00    6.80
   9  -1   5   11.50    7.10
   9   1   5    5.00    6.80
   9   1   5    5.40    3.70
  -9   1  -5    3.90    7.40
   9   1   5    5.20    7.10
  10  -1   5  480.85   24.60
 -10  -1  -5  466.65   24.40
  10  -1   5  448.16   20.80
  10  -1   5  447.26   24.60
  10   1   5  442.26   20.90
  10   1   5  460.75   24.70
 -10   1  -5  499.55   25.50
  10   1   5  446.66   25.10
  11  -1   5  673.03   30.90
 -11  -1  -5  606.64   30.60
  11  -1   5  605.44   27.10
  11  -1   5  650.73   31.20
  11   1   5  601.54   31.00
 -11   1  -5  613.34   30.70
  11   1   5  589.84   27.00
  11   1   5  651.83   31.30
  12  -1   5   17.60    3.70
  12  -1   5   19.30    8.20
 -12  -1  -5    7.00    6.40
  12  -1   5   13.60    7.30
  12   1   5   13.10    3.80
  12   1   5    5.70    7.40
 -12   1  -5    7.10    6.60
  12   1   5   24.10    6.80
  13  -1   5   74.59   10.70
  13  -1   5   81.79    6.40
  13  -1   5   79.49   10.30
 -13  -1  -5   61.39    7.90
  13   1   5   82.79   13.50
 -13   1  -5   66.69   11.00
  13   1   5   66.29   11.10
  13   1   5   57.69    6.20
  14  -1   5   15.80    5.40
  14  -1   5   24.30    7.80
  14  -1   5    9.10    3.40
 -14  -1  -5    2.70    8.50
  14   1   5   10.60    8.90
  14   1   5    5.80    3.40
  14   1   5   20.40    5.20
  14  -2  -5   62.19    9.10
  14  -2  -5   49.99    7.30
 -14  -2   5   54.69    7.90
  14   2  -5   75.49   11.30
  14   2  -5   50.49    7.60
  13  -2  -5   44.30    8.70
 -13  -2   5   44.20    8.00
 -13  -2   5   47.70    7.10
 -13   2   5   40.10    8.80
  13   2  -5   52.79    8.80
  13   2  -5   36.00    7.50
  13   2  -5   42.70    9.00
 -12  -2   5    8.20    7.00
 -12  -2   5   -2.40    6.30
  12  -2  -5   -4.70    6.80
  12   2  -5   -1.90    7.40
  12   2  -5    7.70    8.60
  12   2  -5    4.80    6.90
 -12   2   5    6.00    8.50
 -11  -2   5  125.49   15.00
  11  -2  -5   99.59   15.20
 -11  -2   5  118.59   13.30
  11   2  -5  127.59   16.30
  11   2  -5  107.59   15.20
 -11   2   5   91.29   11.50
  11   2  -5  132.49   16.60
 -10  -2   5  352.86   19.30
 -10  -2   5  359.56   21.60
  10  -2  -5  353.66   21.90
  10   2  -5  355.86   22.00
  10   2  -5  373.16   22.70
  10   2  -5  370.56   22.90
 -10   2   5  314.17   16.00
 -10   2   5  368.66   21.60
   9  -2  -5  215.68   17.30
  -9  -2   5  216.28   15.00
  -9  -2   5  213.88   17.10
  -9   2   5  216.38   17.20
   9   2  -5  234.58   18.00
   9   2  -5  212.28   17.70
  -9   2   5  215.88   17.20
   9   2  -5  215.28   17.20
   8  -2  -5  197.28   16.40
  -8  -2   5  205.68   13.50
  -8  -2   5  212.18   15.20
   8  -2  -5  185.28   15.40
   8   2  -5  200.58   16.70
   8   2  -5  206.38   15.90
  -8   2   5  182.48   15.70
  -8   2   5  204.38   15.90
   7  -2  -5  745.03   35.20
  -7  -2   5  765.92   32.80
   7  -2  -5  729.93   34.10
  -7  -2   5  776.72   34.30
  -7   2   5  786.92   35.10
   7   2  -5  751.72   34.50
  -7   2   5  775.72   34.20
   6  -2  -5  873.21   40.10
  -6  -2   5  975.80   40.60
   6  -2  -5  926.11   41.40
  -6  -2   5  957.50   39.30
   6   2  -5  921.01   40.60
  -6   2   5  959.10   40.20
   5  -2  -5  663.93   31.50
  -5  -2   5  710.73   31.80
   5  -2  -5  713.93   32.70
  -5  -2   5  759.72   30.80
   5   2  -5  688.93   30.70
  -5   2   5  768.82   32.70
   5   2  -5  719.23   32.20
  -5   2   5  758.02   31.50
  -4  -2   5 1320.77   51.29
   4  -2  -5 1222.78   52.79
  -4  -2   5 1266.97   52.09
   4  -2  -5 1193.78   51.49
  -4   2   5 1240.98   51.39
  -4   2   5 1335.27   52.79
   4   2  -5 1187.18   51.19
  -3  -2   5  333.07   15.90
  -3  -2   5  333.97   17.10
   3   2  -5  309.77   15.60
  -3   2   5  333.87   15.60
  -3   2   5  355.66   17.40
   2  -2  -5 1029.30   40.80
  -2  -2   5 1026.60   41.40
   2  -2  -5  979.40   42.30
   2   2  -5  969.00   41.40
   2   2  -5  958.80   42.00
  -2   2   5 1050.69   42.30
   1  -2  -5   14.50    4.60
  -1  -2   5   19.70    4.20
   1  -2  -5   18.10    5.10
   1  -2  -5   17.20    3.50
   1   2  -5   20.40    4.10
  -1   2   5   22.10    4.90
   1   2  -5   21.10    5.50
   0  -2  -5 1353.26   55.69
   0  -2   5 1430.76   56.19
   0  -2  -5 1329.87   56.19
   0   2   5 1303.07   55.29
   0   2   5 1483.65   56.49
   0   2  -5 1267.47   55.99
   0   2  -5 1364.96   56.39
   0   2   5 1451.95   56.29
  -1  -2  -5 1999.00   83.99
  -1  -2  -5 2062.49   83.59
   1   2   5 2178.38   83.69
  -1   2  -5 2022.00   83.99
   1   2   5 2173.68   84.09
  -1   2  -5 2118.59   83.99
   1   2   5 1952.90   83.29
   2  -2   5 1373.86   59.49
  -2  -2  -5 1401.66   59.59
  -2  -2  -5 1449.46   58.89
  -2   2  -5 1490.25   59.69
   2   2   5 1502.95   58.89
  -2   2  -5 1441.56   59.69
   2   2   5 1486.65   59.59
  -3  -2  -5   13.20    5.10
   3  -2   5   18.20    5.00
   3   2   5   11.90    5.00
  -3   2  -5   19.70    4.20
   3   2   5    9.90    4.00
  -3   2  -5   14.90    5.10
  -3   2  -5   22.20    5.30
  -4  -2  -5 1775.62   72.79
   4  -2   5 1698.73   72.59
  -4  -2  -5 1846.32   71.69
   4   2   5 1695.73   71.49
  -4   2  -5 1735.03   72.89
  -4   2  -5 1734.33   71.39
   4   2   5 1850.31   72.69
   4   2   5 1751.02   71.49
  -4   2  -5 1852.71   72.79
   5  -2   5  581.34   26.00
  -5  -2  -5  640.34   26.80
  -5  -2  -5  599.54   27.80
   5  -2   5  583.94   27.60
  -5   2  -5  609.44   25.80
   5   2   5  637.44   27.80
   5   2   5  574.94   26.40
   5   2   5  599.74   25.80
  -5   2  -5  624.74   27.90
   6  -2   5   99.69    7.60
   6  -2   5  113.59   10.10
  -6  -2  -5  122.19   12.10
   6  -2   5  110.69   11.70
  -6  -2  -5  117.59   11.30
  -6   2  -5  118.59    8.40
   6   2   5  121.79   12.10
   6   2   5  103.39   10.40
   7  -2   5   27.70    7.20
  -7  -2  -5   22.70    6.70
   7  -2   5   26.70    5.80
  -7  -2  -5   19.40    6.50
   7  -2   5   30.70    4.40
  -7   2  -5   33.40    7.70
   7   2   5   23.30    6.00
  -7   2  -5   31.40    5.00
   7   2   5   24.90    6.80
   8  -2   5  140.59    9.70
  -8  -2  -5  143.79   14.20
   8  -2   5  141.69   13.20
   8  -2   5  124.59   13.50
  -8  -2  -5  153.28   14.00
  -8   2  -5  152.78   15.10
  -8   2  -5  157.58   11.10
   8   2   5  152.08   14.10
   8   2   5  153.48   13.00
   9  -2   5  210.68   15.60
   9  -2   5  190.58   11.90
   9  -2   5  199.48   15.80
  -9  -2  -5  193.78   16.70
  -9  -2  -5  221.18   15.80
   9   2   5  184.98   15.80
   9   2   5  200.88   11.80
  -9   2  -5  202.28   16.80
 -10  -2  -5   -7.00    6.70
  10  -2   5    1.60    7.10
  10  -2   5   -2.20    4.20
  10  -2   5    1.60    7.00
  10   2   5    1.50    3.90
 -10   2  -5   -2.40    7.90
  10   2   5   -5.40    6.80
  11  -2   5   92.59   13.40
  11  -2   5   90.49   10.10
 -11  -2  -5  106.49   13.10
  11  -2   5   80.09    8.10
 -11   2  -5   90.69   14.30
  11   2   5   86.89    7.70
  11   2   5   83.09   14.10
  12  -2   5  159.78   14.00
  12  -2   5  147.09   17.00
  12  -2   5  153.38    9.20
 -12  -2  -5  142.39   13.30
 -12   2  -5  131.49   14.30
  12   2   5  128.99   15.20
  12   2   5  132.09    8.90
  12   2   5  166.38   14.70
  13  -2   5   42.90    8.80
  13  -2   5   39.70    6.90
  13  -2   5   52.29    5.90
 -13  -2  -5   45.10    6.80
 -13   2  -5   24.70    7.80
  13   2   5   43.20    8.30
  13   2   5   35.80    7.40
  13   2   5   42.70    5.90
 -14  -2  -5   -0.70    8.40
  14  -2   5    9.50    5.40
  14  -2   5    9.30    3.70
  14  -2   5   20.60    7.30
  14   2   5    0.60    3.50
  14   2   5   23.60    5.90
 -14  -3   5   -1.00    6.20
  14  -3  -5  -10.60    5.70
  14   3  -5   -1.50    6.70
 -13  -3   5   -9.20    5.70
  13  -3  -5   -8.80    5.90
 -13  -3   5   11.90    7.30
  13  -3  -5    7.10    4.50
 -13   3   5  -14.90    6.90
  13   3  -5    5.30    7.20
  13   3  -5    2.00    6.80
 -13   3   5    0.70    2.50
  13   3  -5   -8.00    6.10
 -12  -3   5   10.70    7.00
  12  -3  -5    5.70    4.90
  12  -3  -5   10.60    6.60
 -12  -3   5    5.80    6.50
  12   3  -5   12.60    6.90
  12   3  -5    3.70    7.20
 -12   3   5    7.70    8.60
  12   3  -5    6.00    6.30
 -12   3   5   11.70    2.90
 -11  -3   5    5.60    6.80
  11  -3  -5    2.10    7.30
 -11  -3   5   -1.00    7.50
  11  -3  -5    0.30    5.30
  11   3  -5   14.20    8.20
  11   3  -5    5.50    7.50
 -11   3   5    7.60    6.80
  11   3  -5    0.50    8.10
 -11   3   5   -2.70    8.00
 -10  -3   5    3.40    6.50
  10  -3  -5    4.40    5.40
 -10  -3   5   -2.20    7.00
  10  -3  -5   15.80    7.90
 -10   3   5    3.80    7.10
 -10   3   5    7.10    8.50
  10   3  -5   -1.70    7.90
  10   3  -5    7.60    7.60
   9  -3  -5   -2.20    7.30
  -9  -3   5   -0.10    6.30
  -9  -3   5    7.40    7.20
   9  -3  -5    1.70    5.20
  -9   3   5   -2.00    6.50
  -9   3   5    3.20    8.10
   9   3  -5   -2.40    7.20
   9   3  -5   10.70    7.80
   8  -3  -5   46.20    8.70
  -8  -3   5   28.10    8.00
  -8  -3   5   38.60    6.80
   8   3  -5   48.80    8.70
  -8   3   5   37.90    8.30
  -8   3   5   49.00    9.10
   8   3  -5   33.50    8.00
   7  -3  -5   57.99    8.80
  -7  -3   5   65.69   11.00
  -7  -3   5   51.39    8.00
  -7   3   5   68.89    9.30
  -7   3   5   56.29    8.20
   7   3  -5   52.19    7.90
   7   3  -5   80.99    9.20
   6  -3  -5  662.73   31.90
  -6  -3   5  665.53   29.90
  -6  -3   5  690.33   30.70
   6   3  -5  626.94   29.60
   6   3  -5  719.23   31.10
  -6   3   5  684.93   30.50
  -6   3   5  632.14   27.90
   6   3  -5  668.23   31.20
  -6   3   5  684.23   31.50
   5  -3  -5  193.58   10.30
   5  -3  -5  180.68   14.30
  -5  -3   5  198.08   12.90
  -5  -3   5  193.08   13.80
   5   3  -5  172.58   12.50
   5   3  -5  200.98   13.90
  -5   3   5  163.78    9.60
  -5   3   5  181.08   13.10
   5   3  -5  178.88   14.10
  -5   3   5  189.28   14.50
  -4  -3   5   23.20    6.00
  -4  -3   5   15.40    5.30
   4  -3  -5   18.90    6.30
   4  -3  -5   19.90    3.80
   4   3  -5   22.10    5.30
   4   3  -5   22.50    6.10
  -4   3   5   24.60    5.20
   4   3  -5   21.00    5.60
  -4   3   5   23.00    6.40
  -4   3   5   16.70    3.40
  -3  -3   5    8.90    4.90
   3  -3  -5   15.60    6.00
   3  -3  -5   14.90    3.80
  -3   3   5   12.90    4.40
  -3   3   5   14.80    3.50
   3   3  -5    9.00    4.70
   3   3  -5   10.40    5.40
  -3   3   5   15.60    6.00
   3   3  -5    7.50    4.70
   2  -3  -5   11.40    6.00
   2  -3  -5   13.40    4.80
  -2  -3   5   18.60    5.10
   2  -3  -5   13.60    4.10
  -2   3   5   11.50    3.70
  -2   3   5   13.40    5.90
   2   3  -5   12.00    4.50
   2   3  -5   12.40    4.30
   2   3  -5    7.70    5.70
   1  -3  -5  375.96   19.30
   1  -3  -5  386.16   18.00
  -1  -3   5  406.56   18.70
   1  -3  -5  381.36   19.00
  -1   3   5  403.26   19.50
   1   3  -5  358.56   18.60
   0  -3  -5   19.10    5.50
   0  -3  -5   13.10    5.30
   0  -3   5   15.00    5.20
   0  -3  -5    8.70    4.40
   0   3   5   10.10    5.00
   0   3   5   14.60    5.50
   0   3  -5   17.00    5.40
   0   3  -5   14.60    5.00
  -1  -3  -5  355.06   17.50
  -1  -3  -5  328.47   18.30
  -1  -3  -5  357.76   18.10
   1  -3   5  366.66   18.00
   1   3   5  374.86   17.90
   1   3   5  369.26   18.30
  -1   3  -5  371.86   18.10
  -2  -3  -5  559.44   27.20
  -2  -3  -5  608.04   26.70
   2  -3   5  601.24   27.00
   2   3   5  630.04   26.70
  -2   3  -5  569.94   26.50
   2   3   5  611.94   27.20
  -2   3  -5  584.74   27.20
  -2   3  -5  618.44   27.10
  -3  -3  -5 1078.59   46.30
   3  -3   5 1040.70   46.10
  -3  -3  -5 1128.29   46.20
  -3   3  -5 1128.99   46.40
   3   3   5 1153.88   46.40
   3   3   5 1147.19   45.60
  -3   3  -5 1016.50   45.40
  -3   3  -5 1052.39   46.40
  -4  -3  -5   73.09   10.90
  -4  -3  -5   78.99    8.10
   4  -3   5   69.59   10.10
   4   3   5   72.69    8.90
  -4   3  -5   71.39    8.90
   4   3   5   74.79   10.90
   4   3   5   76.89    7.70
  -4   3  -5   78.29   11.00
  -4   3  -5   77.39   10.80
  -5  -3  -5  649.64   29.70
  -5  -3  -5  693.93   28.10
   5  -3   5  611.34   29.30
  -5   3  -5  607.14   29.60
   5   3   5  624.74   27.80
  -5   3  -5  618.94   28.20
  -5   3  -5  633.94   29.50
   5   3   5  647.04   28.10
   5   3   5  678.93   29.60
   6  -3   5  546.55   24.70
   6  -3   5  547.85   26.70
  -6  -3  -5  566.24   27.40
  -6  -3  -5  569.44   25.80
   6   3   5  529.45   25.40
   6   3   5  551.64   25.30
   6   3   5  580.24   27.20
  -6   3  -5  555.84   25.30
  -6   3  -5  581.14   27.70
  -6   3  -5  601.84   27.30
   7  -3   5  598.94   28.30
  -7  -3  -5  661.43   29.40
   7  -3   5  644.24   30.40
  -7  -3  -5  658.43   30.80
   7  -3   5  663.03   28.60
  -7   3  -5  654.23   28.60
  -7   3  -5  644.54   31.20
   7   3   5  640.74   30.40
   7   3   5  650.73   29.10
  -8  -3  -5   39.60    7.90
  -8  -3  -5   41.20    7.30
   8  -3   5   38.90    7.10
   8  -3   5   46.10    8.30
   8  -3   5   46.10    8.00
  -8   3  -5   42.60    7.80
  -8   3  -5   41.80    8.80
   8   3   5   39.40    7.00
   8   3   5   34.70    7.70
  -8   3  -5   47.20    6.50
   9  -3   5   18.50    7.10
  -9  -3  -5    7.50    7.20
  -9  -3  -5   20.30    6.70
   9  -3   5   17.90    5.30
   9  -3   5   18.70    6.90
   9   3   5   18.50    6.70
  -9   3  -5   21.60    8.10
  -9   3  -5   12.80    7.40
  -9   3  -5   24.80    6.10
   9   3   5   18.80    7.10
  10  -3   5   -1.80    7.10
  10  -3   5    2.00    6.70
 -10  -3  -5   -0.20    7.40
 -10  -3  -5    4.50    6.10
  10  -3   5    5.10    4.50
  10   3   5   -2.30    6.50
 -10   3  -5    3.90    6.00
 -10   3  -5    1.30    7.80
 -10   3  -5   -2.00    7.70
  10   3   5   12.80    6.20
  11  -3   5   -1.60    3.70
  11  -3   5   -1.60    7.70
  11  -3   5   -5.20    7.20
 -11  -3  -5    6.90    6.00
 -11   3  -5    1.50    7.70
  11   3   5    4.20    6.10
 -11   3  -5   -2.50    6.40
  11   3   5   -6.50    6.40
  12  -3   5   84.89    7.30
  12  -3   5   78.19   11.10
 -12  -3  -5   81.99   11.70
  12  -3   5   65.09    9.70
  12   3   5   73.19    7.00
  12   3   5   96.69   13.10
 -12   3  -5   60.99    8.60
 -12   3  -5   67.99   11.50
 -13  -3  -5    0.00    5.50
  13  -3   5    9.20    3.60
  13  -3   5   11.50    5.30
 -13   3  -5    6.30    5.40
  13  -4  -5   11.10    4.10
  13  -4  -5    3.20    5.70
 -13  -4   5   16.70    6.40
 -13   4   5  -12.20    8.30
 -13   4   5   11.00    6.70
  13   4  -5    7.00    6.20
 -12  -4   5    3.20    6.40
  12  -4  -5   10.70    6.50
 -12  -4   5   -0.10    6.90
  12  -4  -5    1.40    4.20
  12   4  -5   -9.40    6.60
 -12   4   5    4.30    8.10
  12   4  -5   -0.50    6.40
 -12   4   5    2.00    6.50
 -11  -4   5    5.00    6.60
  11  -4  -5   12.60    6.90
 -11  -4   5   15.10    7.30
 -11   4   5    9.60    8.40
  11   4  -5   -3.00    7.70
  11   4  -5   10.30    7.50
 -11   4   5    7.90    3.00
 -11   4   5   10.30    7.00
  10  -4  -5  120.99   16.00
 -10  -4   5   95.79   13.40
 -10  -4   5  121.39   14.50
 -10   4   5  105.39    8.20
 -10   4   5  117.89   14.10
  10   4  -5  113.39   15.60
 -10   4   5  117.79   16.30
  10   4  -5  101.59   11.40
  -9  -4   5  184.88   15.70
   9  -4  -5  186.88   17.20
  -9  -4   5  159.68   14.80
   9   4  -5  178.38   17.10
  -9   4   5  173.88   16.50
  -9   4   5  169.48   10.50
   9   4  -5  192.28   17.40
  -9   4   5  169.38   17.20
   8  -4  -5    0.60    7.30
  -8  -4   5    0.90    6.80
  -8  -4   5   -4.80    6.40
   8   4  -5    2.80    7.30
   8   4  -5   -0.50    7.30
  -8   4   5   -8.50    7.40
  -8   4   5   -2.60    7.10
  -8   4   5    3.90    4.00
  -7  -4   5   62.39    8.80
   7  -4  -5   77.69   10.20
  -7  -4   5   65.89    8.20
   7   4  -5   74.59    9.10
   7   4  -5   68.29    9.30
  -7   4   5   71.89   10.00
  -7   4   5   75.39    9.20
  -7   4   5   82.19    8.10
   6  -4  -5  444.16   24.50
  -6  -4   5  489.25   23.00
  -6  -4   5  456.15   23.20
   6   4  -5  419.76   22.50
  -6   4   5  462.95   23.20
   6   4  -5  444.56   23.40
  -6   4   5  480.25   24.50
  -6   4   5  422.76   20.30
   6   4  -5  449.36   23.70
  -5  -4   5  411.96   20.50
  -5  -4   5  403.46   21.30
   5  -4  -5  413.16   18.80
   5  -4  -5  397.76   22.30
   5   4  -5  394.26   20.80
  -5   4   5  371.76   18.50
   5   4  -5  374.96   20.50
   5   4  -5  409.76   21.70
  -5   4   5  419.06   20.50
  -5   4   5  400.46   22.00
   4  -4  -5   69.69   12.10
   4  -4  -5   72.99   11.30
  -4  -4   5   76.49   10.90
   4  -4  -5   82.99    8.80
   4   4  -5   71.49   10.90
   4   4  -5   76.79   11.80
  -4   4   5   67.59    8.30
   4   4  -5   78.49   10.50
  -4   4   5   68.19   12.10
  -4   4   5   71.29   10.30
   3  -4  -5  215.18   14.50
  -3  -4   5  227.68   14.30
   3  -4  -5  209.98   15.50
   3  -4  -5  218.98   12.80
   3   4  -5  199.08   13.20
  -3   4   5  235.48   12.90
   3   4  -5  211.98   15.00
   3   4  -5  200.88   14.10
  -3   4   5  234.28   15.70
  -3   4   5  192.58   12.50
  -2  -4   5  219.28   13.90
   2  -4  -5  192.08   12.50
   2  -4  -5  212.08   15.50
   2  -4  -5  185.68   13.40
  -2   4   5  181.58   12.20
   2   4  -5  209.78   11.80
   2   4  -5  212.18   14.50
   2   4  -5  198.48   13.80
  -2   4   5  237.48   14.90
  -1  -4   5  286.87   16.10
   1  -4  -5  304.77   15.30
   1  -4  -5  285.17   16.90
   1  -4  -5  268.07   16.30
  -1   4   5  315.37   17.20
  -1   4   5  277.77   15.00
   1   4  -5  257.87   16.20
   0  -4  -5   27.90    6.80
   0  -4   5   12.00    5.60
   0  -4  -5   22.00    5.20
   0  -4  -5   21.20    6.20
   0   4   5   16.10    6.30
   0   4  -5   21.60    5.70
   0   4  -5   17.00    6.50
   0   4   5   18.30    5.90
   1  -4   5  986.70   42.30
  -1  -4  -5  997.70   42.10
  -1  -4  -5  988.00   42.80
  -1  -4  -5  959.20   42.50
   1   4   5 1027.00   42.50
  -1   4  -5  943.41   42.40
  -1   4  -5 1008.40   42.40
   1   4   5 1015.00   42.60
  -2  -4  -5  741.23   33.80
  -2  -4  -5  785.72   33.50
   2  -4   5  769.32   33.60
  -2   4  -5  777.42   33.80
  -2   4  -5  706.73   33.40
  -2   4  -5  728.43   33.80
   2   4   5  770.02   33.80
   2   4   5  803.22   33.70
  -3  -4  -5   -4.30    5.60
   3  -4   5   -0.10    5.80
  -3  -4  -5    0.80    5.30
  -3   4  -5   -5.30    5.40
  -3   4  -5   -2.10    6.00
   3   4   5   -1.70    5.40
   3   4   5   -1.20    6.10
  -3   4  -5    0.10    6.10
  -4  -4  -5  930.31   40.80
  -4  -4  -5  940.71   40.40
  -4  -4  -5  976.30   38.80
   4  -4   5  874.51   40.00
  -4   4  -5  964.80   40.50
  -4   4  -5  900.61   40.00
   4   4   5  874.51   38.40
   4   4   5  937.61   40.50
  -4   4  -5  900.51   40.80
   4   4   5  935.11   39.70
  -5  -4  -5  627.94   28.90
  -5  -4  -5  589.84   28.90
   5  -4   5  591.04   28.30
  -5  -4  -5  603.24   26.80
   5   4   5  609.34   27.70
   5   4   5  566.94   26.50
  -5   4  -5  606.34   29.20
  -5   4  -5  633.54   28.70
   5   4   5  615.04   28.70
  -5   4  -5  590.54   27.80
  -6  -4  -5   21.90    6.80
   6  -4   5   20.60    7.00
  -6  -4  -5   25.60    6.00
  -6  -4  -5   25.40    7.70
   6   4   5   23.30    6.50
  -6   4  -5   19.30    7.00
   6   4   5   22.50    6.80
  -6   4  -5   23.70    8.00
  -6   4  -5   26.50    6.90
   6   4   5   24.20    5.40
  -7  -4  -5   57.99    8.70
  -7  -4  -5   40.50    6.90
   7  -4   5   48.20    7.70
  -7  -4  -5   47.30    8.80
   7   4   5   41.60    7.50
   7   4   5   51.39    7.40
   7   4   5   47.10    6.90
  -7   4  -5   41.00    8.30
  -7   4  -5   43.70    7.30
  -7   4  -5   44.70    8.20
   8  -4   5  253.57   17.70
  -8  -4  -5  262.97   16.30
  -8  -4  -5  241.18   18.10
  -8  -4  -5  256.67   18.40
  -8   4  -5  283.57   18.60
   8   4   5  234.28   16.10
  -8   4  -5  255.47   16.40
   8   4   5  240.48   18.20
   9  -4   5  265.67   15.90
   9  -4   5  271.47   18.20
  -9  -4  -5  249.68   18.70
  -9  -4  -5  271.57   17.20
  -9  -4  -5  276.37   19.30
   9  -4   5  292.97   17.70
   9   4   5  256.97   16.80
  -9   4  -5  263.37   18.90
  -9   4  -5  297.67   19.70
  -9   4  -5  247.48   16.40
   9   4   5  262.97   18.40
 -10  -4  -5   26.90    8.50
  10  -4   5   15.10    7.40
 -10  -4  -5   19.60    7.70
  10  -4   5   15.80    5.20
 -10  -4  -5   13.30    6.60
  10  -4   5   11.80    6.70
 -10   4  -5   20.50    6.40
  10   4   5   17.30    6.20
  10   4   5   12.20    7.20
 -10   4  -5   10.40    7.50
 -10   4  -5   12.10    8.20
 -11  -4  -5   51.29    9.30
  11  -4   5   30.30    7.30
 -11  -4  -5   44.70    7.50
  11  -4   5   32.60    7.80
 -11   4  -5   30.80    7.10
 -11   4  -5   19.30    7.90
  11   4   5   43.50    6.50
 -11   4  -5   28.00    6.00
  11   4   5   45.30    8.30
  12  -4   5   96.69   14.20
 -12  -4  -5  102.19   14.90
 -12  -4  -5  113.49   11.90
  12  -4   5  117.99    8.60
  12  -4   5   79.39   11.30
  12   4   5   91.29   14.60
 -12   4  -5   97.19   11.60
  12   4   5  109.29    8.20
 -12   4  -5  133.09    9.40
  12   4   5  112.09   10.20
 -12   4  -5  112.09   15.40
  13  -4   5   42.30    8.40
 -13  -4  -5   49.20    6.70
  13  -4   5   61.39    9.70
  13  -4   5   65.99    7.60
  13   4   5   65.39    9.20
 -13   4  -5   67.49   10.40
  13   4   5   60.39    7.70
 -13  -5   5  -10.40    6.30
  13  -5  -5   -8.30    6.10
 -13   5   5   -3.80    3.20
  12  -5  -5   14.30    6.60
 -12  -5   5   13.40    6.50
 -12  -5   5    8.10    8.40
 -12   5   5   11.10    3.10
 -12   5   5   10.70    6.60
  12   5  -5   18.80    6.70
 -12   5   5    7.90    8.20
  12   5  -5    3.00    7.20
  11  -5  -5   34.20    8.40
 -11  -5   5   24.00    6.80
 -11  -5   5   31.50    7.50
 -11   5   5   31.60    9.60
 -11   5   5   42.40    5.80
  11   5  -5   36.40    8.20
  11   5  -5   34.50    7.90
 -11   5   5   32.60    7.20
 -10  -5   5    7.50    6.80
 -10  -5   5    8.40    7.00
  10  -5  -5   17.10    7.90
 -10   5   5    0.40    8.50
  10   5  -5    1.60    7.30
  10   5  -5   -1.60    7.30
 -10   5   5    8.00    7.40
 -10   5   5    7.80    3.50
  -9  -5   5  115.59   13.60
   9  -5  -5  121.59   16.60
  -9  -5   5   96.59   13.50
  -9   5   5   93.39   14.70
   9   5  -5  111.19   15.50
  -9   5   5   86.59    8.50
   9   5  -5  103.39   15.10
  -9   5   5   83.99   11.00
  -8  -5   5  286.97   19.40
  -8  -5   5  284.17   19.20
   8  -5  -5  280.37   21.30
  -8   5   5  286.47   20.10
  -8   5   5  281.17   15.20
  -8   5   5  277.87   20.10
   8   5  -5  304.37   20.60
   8   5  -5  315.27   19.60
   7  -5  -5   26.90    8.90
  -7  -5   5   23.30    7.30
  -7  -5   5   37.10    8.10
   7   5  -5   33.40    8.30
  -7   5   5   39.00    8.30
   7   5  -5   39.70    8.20
   7   5  -5   22.90    7.20
  -7   5   5   35.60    9.40
  -7   5   5   32.10    5.40
  -6  -5   5 1057.79   51.69
   6  -5  -5 1190.08   53.69
   6  -5  -5 1275.87   50.89
   6   5  -5 1268.57   52.19
   6   5  -5 1243.88   52.69
  -6   5   5 1148.99   50.19
   6   5  -5 1257.97   52.29
  -6   5   5 1210.08   53.29
  -6   5   5 1231.78   51.79
  -5  -5   5  902.01   39.10
   5  -5  -5  842.22   39.20
   5  -5  -5  851.51   40.60
   5  -5  -5  918.41   37.80
   5   5  -5  899.61   39.80
  -5   5   5  817.92   37.40
   5   5  -5  927.01   38.90
  -5   5   5  882.81   38.60
   5   5  -5  885.71   39.30
  -5   5   5  860.71   40.30
   4  -5  -5   23.50    5.90
  -4  -5   5   23.60    6.70
   4  -5  -5   26.50    6.80
   4  -5  -5   22.30    7.70
   4   5  -5   30.10    6.60
  -4   5   5   23.10    7.90
   4   5  -5   25.40    6.90
   4   5  -5   36.20    7.90
  -4   5   5   18.60    5.30
  -4   5   5   25.50    6.50
   3  -5  -5    3.90    5.90
  -3  -5   5    8.80    6.10
   3  -5  -5   -8.50    5.20
   3  -5  -5    3.20    7.20
   3   5  -5   -2.40    4.90
   3   5  -5   -1.20    6.00
  -3   5   5    2.50    5.20
  -3   5   5    2.10    7.00
   3   5  -5    1.70    6.40
  -2  -5   5  312.37   18.00
   2  -5  -5  317.37   19.00
   2  -5  -5  300.87   17.70
   2  -5  -5  318.47   16.80
   2   5  -5  292.97   17.90
  -2   5   5  317.27   18.80
   2   5  -5  296.67   15.70
   2   5  -5  290.07   18.60
  -2   5   5  279.87   16.40
   1  -5  -5  688.93   32.00
   1  -5  -5  709.13   33.00
  -1  -5   5  713.03   31.90
   1  -5  -5  724.33   31.40
   1   5  -5  669.53   32.50
  -1   5   5  676.43   31.20
  -1   5   5  748.53   33.00
   1   5  -5  668.83   32.20
   0  -5  -5  492.15   25.30
   0  -5  -5  475.05   24.20
   0  -5  -5  506.55   23.60
   0  -5   5  479.15   24.10
   0   5  -5  448.16   24.50
   0   5   5  530.05   24.50
   0   5   5  512.85   24.60
   0   5   5  472.25   23.30
   0   5  -5  486.65   24.30
  -1  -5  -5  140.59   12.50
   1  -5   5  145.99   13.00
  -1  -5  -5  124.79   13.20
  -1   5  -5  130.69   13.00
   1   5   5  137.69   13.20
  -1   5  -5  132.59   13.00
  -1   5  -5  108.19   13.40
   1   5   5  132.19   12.90
   2  -5   5  116.79   12.50
  -2  -5  -5  124.69   13.00
  -2  -5  -5  129.09   12.50
   2   5   5  134.69   12.80
  -2   5  -5  116.79   13.20
  -2   5  -5  109.89   12.70
  -2   5  -5  102.39   12.80
   2   5   5  138.89   12.90
  -3  -5  -5 2667.03  105.99
  -3  -5  -5 2621.04  106.29
   3  -5   5 2271.87  105.69
   3   5   5 2727.63  105.99
  -3   5  -5 2565.74  105.99
  -3   5  -5 2454.65  106.19
   3   5   5 2725.23  106.19
  -3   5  -5 2709.93  105.99
  -4  -5  -5  727.03   32.10
  -4  -5  -5  676.23   32.50
  -4   5  -5  676.43   31.90
  -4   5  -5  677.43   32.50
   4   5   5  706.33   32.20
  -4   5  -5  699.23   32.10
   4   5   5  627.34   29.70
   4   5   5  723.23   31.90
  -5  -5  -5   97.39   13.80
  -5  -5  -5   96.09   13.50
  -5  -5  -5  109.09   11.50
   5   5   5   88.99   13.50
  -5   5  -5   99.09   13.40
   5   5   5  102.59    9.90
  -5   5  -5   85.79   12.60
   5   5   5   89.79   12.40
  -5   5  -5  111.69   13.60
   6  -5   5  195.18   15.50
  -6  -5  -5  215.98   17.00
  -6  -5  -5  202.18   16.20
  -6  -5  -5  215.78   14.70
  -6   5  -5  200.18   16.40
   6   5   5  189.88   13.50
  -6   5  -5  221.08   16.40
   6   5   5  213.08   15.70
   6   5   5  191.88   15.90
  -6   5  -5  206.58   16.30
  -7  -5  -5  510.55   27.00
   7  -5   5  497.65   25.90
  -7  -5  -5  539.55   25.20
  -7  -5  -5  535.35   26.70
  -7   5  -5  502.85   27.00
   7   5   5  507.75   26.60
   7   5   5  508.45   25.60
  -7   5  -5  505.65   26.60
   7   5   5  507.75   24.60
  -7   5  -5  495.35   25.80
  -8  -5  -5    3.20    6.10
  -8  -5  -5    4.40    7.10
   8  -5   5    1.40    7.00
  -8  -5  -5   -6.50    6.60
  -8   5  -5    0.60    7.40
   8   5   5   -6.10    6.40
   8   5   5   -0.10    6.80
   8   5   5    8.10    5.70
  -8   5  -5    9.50    7.10
  -9  -5  -5   80.29    8.90
   9  -5   5   85.59   12.50
  -9  -5  -5   64.49    9.60
  -9  -5  -5   51.79    8.90
   9   5   5   84.89   10.70
   9   5   5   63.59    8.90
  -9   5  -5   90.19   14.40
   9   5   5   87.69   12.70
  -9   5  -5   67.59   12.00
  10  -5   5   41.60    7.60
 -10  -5  -5   25.80    8.00
 -10  -5  -5   22.00    7.10
 -10  -5  -5   33.70    7.00
  10   5   5   30.10    7.50
 -10   5  -5   29.80    6.60
 -10   5  -5   34.70    7.60
 -10   5  -5   32.90    5.90
  10   5   5   29.60    7.40
  10   5   5   24.90    6.30
 -11  -5  -5   37.00    7.50
  11  -5   5   31.20    6.40
 -11  -5  -5   33.60    6.10
  11  -5   5   41.60    8.10
 -11  -5  -5   33.40    7.60
 -11   5  -5   34.00    6.70
 -11   5  -5   35.20    6.00
  11   5   5   47.80    6.70
 -11   5  -5   38.20    8.40
  11   5   5   40.20    7.50
 -12  -5  -5   31.30    5.60
  12  -5   5   36.20    8.20
  12  -5   5   42.20    6.30
 -12   5  -5   22.50    5.20
 -12   5  -5   34.80    5.70
  12   5   5   36.50    5.20
  12  -6  -5    3.10    6.70
  12   6  -5  -13.20    6.00
 -12   6   5  -19.50    8.80
 -11  -6   5   38.70    9.20
  11  -6  -5   24.80    7.30
 -11  -6   5   23.20    7.00
 -11   6   5   25.70    7.10
  11   6  -5   18.20    6.70
 -11   6   5   32.50    3.50
  11   6  -5   11.70    6.60
 -11   6   5   13.70    8.50
 -10  -6   5   22.90    7.00
  10  -6  -5   31.90    8.20
 -10  -6   5   18.80    7.70
 -10   6   5   23.80    7.50
 -10   6   5   25.00    9.20
  10   6  -5   27.30    6.80
 -10   6   5   39.60    6.10
  10   6  -5   17.90    7.70
  -9  -6   5    7.60    7.70
  -9  -6   5    6.90    6.50
   9  -6  -5   -2.40    7.10
   9   6  -5    4.50    7.30
   9   6  -5   -9.70    6.10
  -9   6   5   11.00    7.50
  -9   6   5    2.60    3.80
  -9   6   5    5.40    8.80
  -8  -6   5   33.80    8.70
   8  -6  -5   35.30    9.10
  -8   6   5   35.30    8.80
   8   6  -5   50.39    8.50
   8   6  -5   38.10    8.50
  -8   6   5   37.10    9.30
  -8   6   5   43.10    5.80
  -7  -6   5   55.39    8.70
   7  -6  -5   57.79    8.70
   7  -6  -5   50.29    7.70
   7  -6  -5   72.69   11.20
   7   6  -5   54.19    8.80
  -7   6   5   77.99   10.50
   7   6  -5   61.09    9.30
   7   6  -5   52.49    8.90
  -7   6   5   51.49    6.60
  -7   6   5   50.59    9.40
   6  -6  -5   52.99   10.60
  -6  -6   5   49.10    8.30
   6  -6  -5   80.89   13.70
   6  -6  -5   45.30    7.50
   6   6  -5   55.49    9.00
  -6   6   5   50.69    9.80
  -6   6   5   47.40    6.60
  -6   6   5   52.19    8.70
   6   6  -5   45.40    8.10
   6   6  -5   49.20    9.50
  -5  -6   5   84.39   13.90
   5  -6  -5   94.49   15.80
   5  -6  -5   83.89   13.40
   5  -6  -5   84.29   12.00
  -5   6   5   90.99   15.00
  -5   6   5   73.19   10.90
  -5   6   5   87.79   13.40
   5   6  -5   69.39    8.70
   5   6  -5   87.09   13.90
   5   6  -5   65.09    9.50
  -4  -6   5   14.60    7.00
   4  -6  -5    4.30    6.50
   4  -6  -5    0.40    6.00
   4  -6  -5   -2.00    7.70
   4   6  -5   -8.00    5.90
  -4   6   5    5.80    5.70
   4   6  -5    1.50    7.50
   4   6  -5    1.10    7.70
  -4   6   5    2.40    7.40
  -3  -6   5   41.70    7.90
   3  -6  -5   37.70    9.10
   3  -6  -5   37.60    6.80
   3  -6  -5   38.40    8.10
   3   6  -5   49.40    8.90
   3   6  -5   46.70    8.90
  -3   6   5   29.00    8.80
   3   6  -5   44.90    6.80
  -3   6   5   33.00    6.70
   2  -6  -5   44.00    7.40
   2  -6  -5   55.69    9.30
   2  -6  -5   47.60    7.80
  -2  -6   5   51.09    8.00
  -2   6   5   33.10    7.60
   2   6  -5   40.70    5.70
  -2   6   5   48.30    9.20
   2   6  -5   44.40    8.30
   2   6  -5   42.60    8.10
   1  -6  -5   21.30    8.30
  -1  -6   5   12.60    6.80
   1  -6  -5   17.00    6.60
   1  -6  -5   26.30    7.50
   1   6  -5   25.00    7.90
  -1   6   5   21.50    6.80
  -1   6   5   15.80    7.80
   1   6  -5   22.00    8.50
   0  -6  -5  142.99   14.20
   0  -6   5  136.19   14.40
   0  -6  -5  158.18   13.70
   0   6  -5  142.89   14.30
   0   6   5  149.88   13.70
   0   6  -5  151.98   15.30
   0   6   5  158.68   14.70
   0   6  -5  153.18   14.50
   0   6   5  128.89   14.30
  -1  -6  -5    8.40    7.00
  -1  -6  -5    4.40    6.40
   1  -6   5    5.90    6.90
  -1   6  -5    3.00    6.90
  -1   6  -5   11.20    7.30
   1   6   5    9.10    4.30
   1   6   5    5.10    6.80
  -1   6  -5    5.60    7.10
   1   6   5    3.90    7.00
   2  -6   5    8.70    6.50
  -2  -6  -5    0.10    6.70
  -2  -6  -5    6.30    6.30
  -2   6  -5    9.20    7.10
  -2   6  -5    9.60    7.60
  -2   6  -5   11.00    7.30
   2   6   5   -1.70    6.10
   2   6   5    5.30    7.20
   3  -6   5   79.59   12.60
  -3  -6  -5   57.89    8.60
  -3  -6  -5   58.49    8.00
   3   6   5   60.89    8.40
  -3   6  -5   68.29    8.90
  -3   6  -5   75.39    9.50
  -3   6  -5   47.00    8.90
   3   6   5   67.79    9.00
   4  -6   5   44.00    7.70
  -4  -6  -5   42.00    8.80
  -4  -6  -5   38.60    7.40
  -4   6  -5   41.60    8.90
   4   6   5   41.30    7.90
  -4   6  -5   36.10    8.20
  -4   6  -5   27.10    8.40
   4   6   5   42.20    7.80
  -5  -6  -5   17.30    7.90
  -5  -6  -5   14.40    7.50
   5   6   5   18.80    5.60
   5   6   5   10.90    7.30
   5   6   5   12.20    7.00
  -5   6  -5   15.50    8.00
  -5   6  -5   17.50    7.60
  -5   6  -5   18.70    7.50
  -6  -6  -5   24.40    8.20
  -6  -6  -5   29.70    7.60
   6   6   5   35.90    6.20
  -6   6  -5   37.00    9.00
  -6   6  -5   33.50    7.90
   6   6   5   26.60    8.20
   6   6   5   26.20    7.90
  -6   6  -5   40.10    8.90
  -7  -6  -5    5.70    6.60
  -7  -6  -5   -4.10    6.70
  -7  -6  -5    2.60    6.10
   7   6   5    7.10    5.30
   7   6   5   10.80    7.10
  -7   6  -5    4.30    7.50
  -7   6  -5    8.40    8.10
  -7   6  -5    7.00    7.50
   7   6   5    4.10    7.90
  -8  -6  -5   10.60    6.20
  -8  -6  -5   20.00    7.50
   8  -6   5    8.00    6.40
  -8  -6  -5   12.10    6.80
   8   6   5   10.90    7.80
   8   6   5   -0.60    5.20
   8   6   5   -1.80    6.50
  -8   6  -5    6.50    6.60
  -8   6  -5    8.50    8.90
  -8   6  -5    0.50    7.40
  -9  -6  -5   20.90    7.40
  -9  -6  -5   12.40    6.90
   9  -6   5    6.30    6.20
   9   6   5    9.30    6.70
  -9   6  -5    1.30    5.90
   9   6   5   10.40    5.00
  -9   6  -5    5.30    5.80
   9   6   5    0.50    5.90
 -10  -6  -5   -6.50    4.50
  10  -6   5    1.00    5.50
 -10  -6  -5    2.30    6.30
 -10  -6  -5    1.20    7.40
  10   6   5   -8.00    6.90
  10   6   5   11.70    6.80
 -10   6  -5   -3.50    5.20
  10   6   5   -0.90    4.60
 -10   6  -5   16.90    8.20
 -10   6  -5    4.10    5.50
 -11  -6  -5   15.40    5.40
 -11  -6  -5   16.80    5.70
  11  -6   5    3.60    5.10
  11   6   5    8.30    4.60
 -11   6  -5   14.80    5.60
  11   6   5   18.40    6.80
 -11   6  -5    5.90    5.20
  10  -7  -5    0.10    5.50
 -10  -7   5    7.90    6.90
  10   7  -5   -6.00    5.90
  10   7  -5   15.20    6.50
 -10   7   5   16.40    7.90
 -10   7   5    2.20    3.50
 -10   7   5  -21.80   12.50
  -9  -7   5    5.60    7.10
   9  -7  -5   18.30    5.20
   9  -7  -5   23.80    7.40
   9   7  -5   10.30    6.40
  -9   7   5    9.10    8.50
  -9   7   5    4.00    6.80
  -9   7   5   22.10    3.90
   9   7  -5   15.50    7.10
   8  -7  -5  218.58   16.60
  -8  -7   5  223.58   17.60
   8  -7  -5  245.78   19.00
  -8   7   5  183.88   16.60
  -8   7   5  242.18   18.60
   8   7  -5  209.08   16.70
   8   7  -5  244.88   17.50
  -8   7   5  199.18   12.60
   7  -7  -5  120.79   12.30
   7  -7  -5  115.59   14.00
  -7  -7   5  112.49   15.20
  -7   7   5  121.19   10.50
   7   7  -5  141.19   15.00
   7   7  -5  154.38   15.40
   7   7  -5  135.19   14.80
  -7   7   5  113.49   15.10
  -7   7   5  113.09   15.00
   6  -7  -5   78.89   11.20
  -6  -7   5   71.19    9.80
   6  -7  -5   89.59   15.70
   6  -7  -5   80.09   12.80
   6   7  -5   67.69    9.20
  -6   7   5   81.99   14.80
   6   7  -5   74.19   10.40
  -6   7   5   69.09   10.30
   6   7  -5   70.39    9.70
  -6   7   5   75.59    9.90
   5  -7  -5   -2.70    8.30
   5  -7  -5    7.50    6.20
  -5  -7   5    1.50    7.60
   5  -7  -5   -6.90    6.40
   5   7  -5   -6.90    6.40
  -5   7   5    4.30    5.70
  -5   7   5   -9.10    7.30
   5   7  -5   -0.80    7.80
  -5   7   5    4.80    7.50
   5   7  -5   11.40    8.00
   4  -7  -5   77.59   11.40
  -4  -7   5   61.59    9.30
   4  -7  -5   72.09   12.00
   4  -7  -5   81.59   13.60
  -4   7   5   70.79   11.70
   4   7  -5   79.99   10.50
  -4   7   5   54.79    9.90
   4   7  -5   76.59   12.20
   4   7  -5   63.39    9.90
  -3  -7   5   10.30    7.80
   3  -7  -5   -5.10    6.70
   3  -7  -5   -4.70    9.10
   3  -7  -5    3.90    6.40
  -3   7   5   -3.20    6.60
   3   7  -5    7.50    7.40
   3   7  -5    9.50    8.60
   3   7  -5   -0.50    5.90
  -3   7   5   -9.50    7.90
   2  -7  -5    3.50    8.40
   2  -7  -5   -0.20    7.00
  -2  -7   5    1.10    7.20
   2  -7  -5    0.50    6.60
   2   7  -5   12.90    7.90
   2   7  -5    2.70    5.30
  -2   7   5   -8.60    5.80
  -2   7   5    2.70    8.20
   2   7  -5   -2.30    7.40
   1  -7  -5   49.30    8.00
  -1  -7   5   28.00    7.70
   1  -7  -5   32.90    7.70
  -1   7   5   39.70    7.70
   1   7  -5   40.80    9.00
   1   7  -5   31.50    8.20
  -1   7   5   33.20    9.00
   1   7  -5   36.60    8.60
   0  -7   5   30.70    7.80
   0  -7  -5   31.10    7.60
   0  -7  -5   27.30    7.50
   0   7  -5   16.90    8.50
   0   7   5   32.90    9.10
   0   7  -5   21.30    8.50
   0   7   5   20.20    7.80
   0   7   5   26.50    8.00
   0   7  -5   17.70    7.90
   0   7   5   24.90    5.50
  -1  -7  -5  195.38   14.90
  -1  -7  -5  171.68   16.00
   1  -7   5  160.38   15.30
  -1   7  -5  172.08   16.20
   1   7   5  177.98   15.70
  -1   7  -5  167.38   17.80
  -1   7  -5  151.08   16.10
   1   7   5  181.78   16.80
   2  -7   5    1.10    6.70
  -2  -7  -5   -2.40    7.20
  -2  -7  -5    2.60    6.60
  -2   7  -5   -0.90    8.10
   2   7   5   -1.00    7.70
  -2   7  -5    6.70    7.90
   2   7   5    3.90    4.60
   2   7   5    6.10    6.80
  -2   7  -5    5.70    7.40
   3  -7   5  292.77   19.50
  -3  -7  -5  311.47   20.10
  -3  -7  -5  281.47   19.00
   3   7   5  315.67   19.50
  -3   7  -5  303.07   20.10
  -3   7  -5  293.67   21.50
   3   7   5  306.57   16.20
   3   7   5  318.47   20.40
  -3   7  -5  305.27   20.50
  -4  -7  -5   26.00    7.40
  -4  -7  -5   26.90    8.10
   4  -7   5   31.00    7.60
  -4   7  -5   31.70    8.50
   4   7   5   32.30    8.50
   4   7   5   27.90    7.60
   4   7   5   29.40    5.70
  -4   7  -5   37.80    8.70
  -4   7  -5   39.00    9.00
  -5  -7  -5   15.00    6.70
  -5  -7  -5   12.50    7.40
   5   7   5   -0.90    6.00
   5   7   5    5.70    5.00
  -5   7  -5    8.30    7.60
   5   7   5    4.80    7.80
  -5   7  -5   -3.10    7.40
  -5   7  -5   10.60    7.70
  -6  -7  -5   45.10    9.20
  -6  -7  -5   52.09    8.50
   6   7   5   77.49    9.50
  -6   7  -5   56.69    9.90
   6   7   5   49.10    8.60
  -6   7  -5   52.49    9.90
  -6   7  -5   63.89    9.80
   6   7   5   63.29    9.50
  -7  -7  -5   31.90    7.40
  -7  -7  -5   20.30    7.30
  -7   7  -5   35.20    9.00
   7   7   5   34.80    6.00
   7   7   5   34.30    8.30
   7   7   5   27.30    7.50
  -7   7  -5   25.50    8.10
  -7   7  -5   39.10    8.20
  -8  -7  -5    5.50    6.50
  -8  -7  -5    5.90    6.20
  -8   7  -5   16.60    8.10
   8   7   5   16.40    7.40
   8   7   5   -0.30    4.40
   8   7   5    4.00    6.00
  -8   7  -5   -5.70    7.00
  -8   7  -5   -8.70    6.10
  -9  -7  -5   -1.30    5.90
  -9  -7  -5   15.20   11.50
  -9   7  -5   24.50    6.30
   9   7   5   12.10    7.80
  -9   7  -5    8.10    5.50
   9   7   5   10.40    6.70
   9   7   5    8.50    4.60
 -10  -7  -5   -2.00    5.80
 -10  -7  -5    6.50    5.70
  10   7   5   -3.60    4.40
 -10   7  -5    5.00    5.80
  10   7   5    1.70    6.50
  -9  -8   5   21.70    9.60
   9  -8  -5   24.10    7.00
  -9   8   5   12.30    4.20
   9   8  -5   -0.30    6.00
   9   8  -5    7.50    6.20
  -9   8   5   16.60    7.50
   8  -8  -5   23.00    7.30
  -8  -8   5   -1.60    6.70
   8  -8  -5    6.30    5.30
   8   8  -5    8.50    5.60
  -8   8   5    0.10    4.10
   8   8  -5   -0.60    6.30
  -8   8   5   12.90    8.00
   7  -8  -5   14.70    6.80
   7  -8  -5   12.10    5.10
   7  -8  -5    1.30    5.30
  -7  -8   5   12.40    7.40
   7   8  -5    3.10    6.40
   7   8  -5   10.90    5.40
  -7   8   5   -0.20    7.20
   7   8  -5    1.50    6.00
  -7   8   5    6.30    7.60
  -7   8   5   10.80    4.30
   6  -8  -5   16.70    6.40
  -6  -8   5   17.70    7.40
   6  -8  -5    8.90    5.40
   6  -8  -5   18.10    8.00
  -6   8   5   17.70    8.30
  -6   8   5    6.30    6.60
   6   8  -5   14.30    6.00
   6   8  -5   23.70    7.30
   6   8  -5   23.00    7.00
  -6   8   5   24.00    5.30
   5  -8  -5    7.90    6.10
  -5  -8   5   -1.30    7.10
   5  -8  -5    6.90    6.60
   5  -8  -5   20.10    8.40
   5   8  -5   -1.50    6.10
   5   8  -5   11.30    6.70
  -5   8   5   -1.90    6.80
  -5   8   5    7.50    5.20
   5   8  -5    7.20    6.60
   4  -8  -5   51.89   10.30
   4  -8  -5   34.60    7.50
  -4  -8   5   40.70    8.20
   4  -8  -5   37.30    7.40
   4   8  -5   46.40    8.40
  -4   8   5   28.60    6.40
   4   8  -5   28.80    6.10
  -4   8   5   25.00    8.30
   4   8  -5   39.30    8.50
   3  -8  -5   89.29   13.10
   3  -8  -5   99.79   16.00
  -3  -8   5   90.69   14.50
   3  -8  -5   89.99   13.20
  -3   8   5   73.89   11.10
   3   8  -5  125.99   15.90
   3   8  -5   79.69   13.70
   3   8  -5   82.69   13.80
   3   8  -5   82.99   10.90
  -3   8   5   96.49   13.20
   2  -8  -5  191.98   15.70
   2  -8  -5  196.78   15.20
  -2  -8   5  156.98   16.50
   2   8  -5  189.08   17.60
  -2   8   5  194.48   18.20
   2   8  -5  194.28   17.30
   2   8  -5  166.98   16.80
  -2   8   5  193.38   16.30
   1  -8  -5   49.40    7.90
  -1  -8   5   44.70    8.90
   1  -8  -5   44.90    8.20
  -1   8   5   45.50    8.90
  -1   8   5   52.39    6.30
   1   8  -5   42.90    9.20
   1   8  -5   47.90    9.70
  -1   8   5   45.30    9.70
   1   8  -5   49.70    9.10
   0  -8  -5   66.09    8.50
   0  -8  -5   62.19    9.00
   0  -8   5   57.69    8.80
   0   8  -5   86.09   11.20
   0   8  -5   62.89   10.70
   0   8   5   83.19   10.10
   0   8  -5   55.49   10.50
   0   8  -5   62.89   10.00
   0   8   5   64.89   10.10
   1  -8   5  224.78   17.00
  -1  -8  -5  213.58   16.20
  -1  -8  -5  209.48   17.10
   1   8   5  221.88   16.60
  -1   8  -5  237.68   17.70
  -1   8  -5  212.48   18.80
  -1   8  -5  219.48   18.00
   1   8   5  217.48   13.30
   1   8   5  208.38   18.10
   2  -8   5   69.09    9.30
  -2  -8  -5   67.19    8.70
  -2  -8  -5   83.99   13.60
   2   8   5   96.19   15.70
  -2   8  -5   91.09   11.10
  -2   8  -5   95.29   13.80
  -2   8  -5   76.19   10.60
   2   8   5   59.39    8.70
   2   8   5   94.39   12.90
  -3  -8  -5    7.50    7.20
  -3  -8  -5    2.50    6.30
   3  -8   5    4.10    6.10
  -3   8  -5    1.20    8.40
  -3   8  -5   -1.60    6.60
   3   8   5    0.30    6.20
   3   8   5   -3.50    4.20
   3   8   5   12.00    7.80
  -3   8  -5    7.70    8.30
  -4  -8  -5   50.29    7.70
  -4  -8  -5   43.80    7.80
   4  -8   5   53.09    8.20
  -4   8  -5   52.49    9.70
  -4   8  -5   48.00    8.90
  -4   8  -5   42.60    8.50
   4   8   5   54.29    9.60
   4   8   5   57.59    8.30
   4   8   5   53.19    7.90
  -5  -8  -5   20.20    7.00
  -5  -8  -5   30.80    6.90
  -5   8  -5   34.90    7.50
   5   8   5   31.70    5.10
   5   8   5   21.50    6.30
  -5   8  -5   38.40    8.30
  -5   8  -5   22.10    8.90
   5   8   5   36.00    8.80
  -6  -8  -5    5.00    5.90
  -6  -8  -5    9.10    6.50
   6   8   5    8.40    7.90
  -6   8  -5   18.10    6.40
   6   8   5    4.50    5.60
  -6   8  -5    7.60    7.80
   6   8   5    6.60    3.90
  -6   8  -5   16.10    7.20
  -7  -8  -5   -5.90    8.20
  -7  -8  -5    1.70    5.40
   7   8   5    4.10    6.10
   7   8   5   13.40    7.50
   7   8   5    5.50    3.90
  -7   8  -5   -3.40    6.20
  -7   8  -5    5.70    6.00
  -7   8  -5    9.40    7.50
  -8  -8  -5   38.70    6.60
  -8   8  -5   61.59    9.10
   8   8   5   46.40    8.00
   8   8   5   38.50    5.50
  -8   8  -5   22.90    6.40
  -8   8  -5   55.59    7.00
   7  -9  -5   11.00    7.10
   6  -9  -5   -2.70    6.90
   6  -9  -5   -1.00    5.10
   6  -9  -5    0.60    5.00
  -6   9   5    7.30    4.40
   6   9  -5    1.20    4.70
   6   9  -5   -4.00    5.90
   6   9  -5    7.10    6.00
  -5  -9   5   11.90    9.20
   5  -9  -5   21.00    4.90
   5  -9  -5   38.20    7.60
   5  -9  -5   26.50    5.40
   5   9  -5   31.30    6.60
  -5   9   5   20.90    5.40
   5   9  -5   11.60    4.80
   5   9  -5   30.50    6.00
  -4  -9   5   11.50    7.40
   4  -9  -5   10.30    5.60
   4  -9  -5   24.50    5.60
  -4   9   5    0.70    8.80
  -4   9   5   12.20    4.90
   4   9  -5   -0.90    4.50
   4   9  -5   12.30    6.60
   4   9  -5   17.90    8.20
   4   9  -5   20.50    6.50
   3  -9  -5   26.20    6.70
  -3  -9   5   25.50    7.80
   3  -9  -5   17.50    5.70
  -3   9   5    2.30    8.10
   3   9  -5   19.40    4.90
  -3   9   5   16.80    5.20
   3   9  -5   11.50    6.50
   3   9  -5   11.90    7.50
   3   9  -5   16.70    6.90
   2  -9  -5  111.99   13.00
   2  -9  -5   99.69   11.90
  -2  -9   5  109.79   14.10
  -2   9   5  132.09   16.00
   2   9  -5  102.89   14.40
  -2   9   5  140.49    9.30
   2   9  -5  149.29   13.90
   2   9  -5   92.99   14.50
  -2   9   5  122.89   12.60
  -1  -9   5  130.39   14.30
   1  -9  -5  143.09   13.00
   1  -9  -5  134.39   12.90
   1   9  -5  157.78   15.80
  -1   9   5  151.98    9.90
   1   9  -5  135.89   16.80
  -1   9   5  151.28   14.10
   1   9  -5  176.08   15.90
  -1   9   5  166.98   16.70
   1   9  -5  165.48   14.80
   0  -9  -5   54.99    7.70
   0  -9  -5   75.79   10.90
   0  -9   5   82.99   12.00
   0   9  -5   79.09   11.80
   0   9   5   63.99    8.50
   0   9  -5   66.89   10.30
   0   9  -5   57.29    9.30
   0   9   5   48.00    7.40
   0   9   5   79.49   13.60
   0   9  -5   52.79    9.20
  -1  -9  -5   40.30    6.50
  -1  -9  -5   42.00    6.20
   1  -9   5   30.90    7.00
   1   9   5   33.60    4.70
  -1   9  -5   42.20    7.60
   1   9   5   40.80    8.60
  -1   9  -5   32.30    7.80
  -1   9  -5   39.00    9.50
  -2  -9  -5   36.30    6.60
   2  -9   5   19.50    6.90
  -2  -9  -5   30.00    6.50
   2   9   5   33.00    7.30
  -2   9  -5   45.80    9.50
   2   9   5   37.50    8.80
   2   9   5   37.10    4.50
  -2   9  -5   44.90    8.60
  -2   9  -5   43.10    8.00
   3  -9   5    0.70    6.70
  -3  -9  -5    1.50    5.50
   3   9   5   -6.00    3.50
   3   9   5   12.10    7.60
  -3   9  -5   -8.30    5.80
   3   9   5    3.90    5.60
  -3   9  -5   18.60    6.70
  -3   9  -5    6.50    8.50
  -4  -9  -5    5.30    6.90
   4  -9   5    9.50    7.70
  -4  -9  -5   -1.00    5.20
   4   9   5   -0.20    3.60
  -4   9  -5   17.50    7.00
   4   9   5   -8.30    6.60
  -4   9  -5  -12.30    7.50
   4   9   5    0.80    5.40
  -4   9  -5   15.90    6.60
  -5  -9  -5   -7.60    5.00
   5   9   5   -1.10    3.80
  -5   9  -5    5.70    6.30
  -5   9  -5    7.30    7.80
   5   9   5    1.40    7.20
   5   9   5   -9.10    5.70
  -5   9  -5   -4.00    6.70
  -6  -9  -5    2.80    5.10
   6   9   5    7.10    8.00
  -6   9  -5   -3.60    7.00
  -6   9  -5   18.20    6.30
  -6   9  -5   -9.60    7.40
   2 -10  -5   -0.50    5.20
   2 -10  -5  -12.20    6.80
  -2  10   5    3.00    5.40
   2  10  -5    1.90    6.50
   2  10  -5   10.70    5.80
   2  10  -5  -16.70    8.40
  -2  10   5    1.20    4.50
   1 -10  -5    9.10    4.80
   1 -10  -5  -10.30    7.40
   1  10  -5    4.40    8.40
   1  10  -5    2.10    6.30
   1  10  -5   12.50    6.70
  -1  10   5    2.20    5.60
  -1  10   5   12.80    4.40
   0 -10  -5   10.50    5.00
   0  10  -5    5.10    6.40
   0  10   5    2.50    4.10
   0  10  -5    1.50    7.80
   0  10  -5   17.90    6.50
  -1 -10  -5   29.60    5.40
   1  10   5   44.70    7.30
  -1  10  -5   20.20    6.70
  -1  10  -5   18.70    8.10
  -2  10  -5   -8.30    6.50
  14   0  -6  262.67   16.20
 -14   0   6  236.18   14.90
  14   0  -6  233.58   16.10
  13   0  -6   20.90    7.20
  13   0  -6   14.50    6.80
 -13   0   6   27.00    7.40
  12   0  -6   22.30    7.80
  12   0  -6   31.20    8.40
 -12   0   6   19.40    5.90
 -12   0   6   16.20    8.10
  11   0  -6  331.27   22.20
 -11   0   6  355.86   17.70
  11   0  -6  345.67   22.00
 -11   0   6  345.27   21.40
 -10   0   6   30.40    8.20
  10   0  -6   20.10    8.20
 -10   0   6   36.70    5.40
  10   0  -6   37.50    8.80
   9   0  -6  205.38   17.00
   9   0  -6  233.78   17.50
  -9   0   6  211.88   16.60
   8   0  -6  159.28   15.20
  -8   0   6  159.28   14.10
   8   0  -6  155.18   14.90
  -7   0   6  130.59   12.50
   7   0  -6  120.59   13.40
   7   0  -6  114.89   13.10
   6   0  -6 2855.01  117.49
   6   0  -6 2900.31  118.59
  -6   0   6 2953.30  117.39
   5   0  -6  850.61   37.30
   5   0  -6  807.82   35.80
  -5   0   6  843.92   35.80
   4   0  -6 1517.05   60.99
  -4   0   6 1470.05   59.39
   4   0  -6 1367.36   59.39
   3   0  -6 7892.21  329.27
   3   0  -6 8541.85  330.47
  -3   0   6 8396.86  329.27
   2   0  -6 4651.53  184.88
   2   0  -6 4961.00  185.98
   2   0  -6 3998.00  184.38
  -2   0   6 4939.91  184.88
   1   0  -6   28.00    3.90
   1   0  -6   45.20    6.80
   1   0  -6   40.10    7.30
   0   0  -6 1097.39   45.00
   0   0  -6 1048.80   44.90
   0   0   6 1062.99   45.10
   0   0  -6 1175.28   45.10
  -1   0  -6 1676.03   66.69
   1   0   6 1716.03   66.49
  -1   0  -6 1592.44   66.39
   1   0   6 1613.44   66.69
  -1   0  -6 1602.74   65.99
  -2   0  -6 1090.79   43.80
   2   0   6 1083.79   43.30
  -2   0  -6 1019.90   43.20
   2   0   6  997.50   43.50
  -3   0  -6   19.70    5.20
   3   0   6   18.70    4.50
  -3   0  -6   21.10    4.60
   3   0   6   18.30    5.30
   4   0   6 3046.50  118.29
   4   0   6 2867.41  118.79
  -4   0  -6 2908.21  118.29
   5   0   6 1107.69   47.80
  -5   0  -6 1162.18   47.30
  -5   0  -6 1098.89   47.20
   5   0   6 1147.99   47.10
  -6   0  -6 1066.89   43.90
  -6   0  -6 1013.10   43.70
   6   0   6 1013.00   43.60
   6   0   6 1022.50   44.30
  -7   0  -6  381.56   19.70
  -7   0  -6  334.37   18.60
   7   0   6  350.26   19.50
   7   0   6  340.67   18.70
   8   0   6 2084.59   86.89
   8   0   6 2072.59   85.99
  -8   0  -6 2121.99   86.29
   9   0   6  751.02   35.50
  -9   0  -6  790.22   36.00
   9   0   6  790.82   36.50
 -10   0  -6  169.58   15.90
  10   0   6  185.68   16.10
  10   0   6  158.38   16.30
  11   0   6  311.07   19.70
  11   0   6  291.97   19.90
 -11   0  -6  287.47   19.10
  12   0   6  222.68   16.30
 -12   0  -6  176.98   15.30
  12   0   6  217.68   17.50
  13   0   6   76.99   10.40
  13   0   6   50.19    8.70
 -13   0  -6   42.80    7.20
  14   0   6   15.70    5.50
  14   0   6   -1.50    7.80
 -14  -1   6    4.10    5.80
  14  -1  -6    1.20    5.50
  14   1  -6    0.10    5.40
  14   1  -6   -0.80    5.40
  13  -1  -6   21.40    6.70
  13  -1  -6   25.20    7.20
 -13  -1   6   31.40    7.40
 -13  -1   6   15.50    6.30
 -13   1   6   16.60    7.70
  13   1  -6   30.90    7.50
  13   1  -6   37.60    7.40
  13   1  -6   13.10    6.60
 -12  -1   6   93.49   14.60
  12  -1  -6   83.09   13.60
 -12  -1   6   94.69   12.10
  12  -1  -6   87.89   14.30
  12   1  -6   84.89   10.70
  12   1  -6   84.49   13.40
 -12   1   6   98.79   15.70
  12   1  -6  111.19   15.80
 -11  -1   6   72.79    9.80
  11  -1  -6   66.69   10.70
  11  -1  -6   74.69   10.10
 -11  -1   6   81.29   11.40
 -11   1   6   65.99    9.90
  11   1  -6   66.29   10.00
  11   1  -6   72.89   10.80
  10  -1  -6    6.80    8.10
  10  -1  -6    6.70    7.70
 -10  -1   6    7.60    5.60
 -10  -1   6    2.20    7.50
  10   1  -6    5.10    7.70
  10   1  -6    6.00    8.00
 -10   1   6    4.90    7.70
   9  -1  -6   54.99    8.60
  -9  -1   6   44.20    8.30
   9  -1  -6   63.59    9.60
  -9  -1   6   65.39    9.50
   9   1  -6   56.39    8.80
  -9   1   6   60.09    9.00
   9   1  -6   68.59   10.20
  -8  -1   6  359.06   22.10
  -8  -1   6  409.96   19.20
   8  -1  -6  426.96   22.30
   8  -1  -6  419.26   23.30
   8   1  -6  420.46   23.60
   8   1  -6  414.56   22.50
  -8   1   6  440.16   22.20
  -7  -1   6  134.59   13.40
   7  -1  -6  135.29   13.10
  -7  -1   6  142.59    9.80
   7  -1  -6  140.69   14.10
  -7   1   6  151.68   13.40
   7   1  -6  128.09   13.50
   7   1  -6  135.89   14.70
   6  -1  -6   16.90    5.90
  -6  -1   6   20.30    5.90
   6  -1  -6   12.00    6.30
   6   1  -6   21.00    7.10
  -6   1   6   15.70    7.10
  -6   1   6   19.10    6.00
   6   1  -6   18.30    6.00
  -5  -1   6  409.46   19.90
  -5  -1   6  390.76   17.40
   5  -1  -6  384.36   19.50
  -5   1   6  429.06   21.20
   5   1  -6  380.96   21.10
  -5   1   6  405.26   19.30
   5   1  -6  373.86   19.70
   4  -1  -6  139.09   10.30
  -4  -1   6  123.19    7.80
  -4  -1   6  124.79   10.70
   4  -1  -6  121.99   12.00
  -4   1   6  111.79    9.90
   4   1  -6  110.09   11.00
   4   1  -6  133.99    7.50
  -4   1   6  140.09   12.10
  -3  -1   6 1175.18   45.70
  -3  -1   6 1109.69   46.70
   3  -1  -6 1106.39   46.10
   3  -1  -6 1146.19   47.70
   3   1  -6 1079.99   46.80
  -3   1   6 1136.79   46.10
  -3   1   6 1219.68   47.70
   3   1  -6 1042.90   45.60
   2  -1  -6  749.23   33.80
   2  -1  -6  698.83   32.10
   2  -1  -6  818.42   32.40
  -2  -1   6  854.11   32.50
  -2   1   6  844.72   34.00
   2   1  -6  755.22   32.30
   2   1  -6  775.82   33.20
   1  -1  -6   27.90    3.90
   1  -1  -6   20.30    4.90
   1  -1  -6   25.30    4.90
   1   1  -6   26.90    5.00
   1   1  -6   24.10    4.50
  -1   1   6   20.20    4.70
   1   1  -6   20.60    3.70
   0  -1  -6  707.23   27.90
   0  -1  -6  638.14   28.00
   0  -1  -6  645.34   28.60
   0   1   6  718.33   28.40
   0   1  -6  673.83   28.50
   0   1  -6  592.24   27.50
   0   1  -6  672.53   28.30
   0   1   6  656.53   27.90
  -1  -1  -6   29.30    4.50
   1  -1   6   27.30    5.20
  -1  -1  -6   21.10    4.70
  -1  -1  -6   29.30    3.60
   1   1   6   28.70    4.70
  -1   1  -6   20.70    4.80
   1   1   6   36.60    6.30
   1   1   6   28.80    4.40
  -1   1  -6   16.90    3.30
   2  -1   6 1500.25   59.39
   2  -1   6 1420.96   60.39
  -2  -1  -6 1359.86   59.09
  -2  -1  -6 1438.86   60.19
   2   1   6 1574.54   59.19
  -2   1  -6 1540.75   60.39
   2   1   6 1429.76   59.99
   2   1   6 1558.24   60.19
  -2   1  -6 1401.86   59.19
   3  -1   6 2630.84  110.49
  -3  -1  -6 2654.43  110.29
  -3  -1  -6 2806.82  109.59
   3  -1   6 2733.23  109.49
  -3   1  -6 2839.12  110.59
   3   1   6 2885.31  110.29
  -3   1  -6 2629.84  109.49
   3   1   6 2697.23  110.29
   4  -1   6 1290.77   53.09
  -4  -1  -6 1290.47   53.99
  -4  -1  -6 1328.97   53.29
   4  -1   6 1242.08   54.09
   4   1   6 1286.87   53.99
  -4   1  -6 1239.78   52.99
  -4   1  -6 1344.27   54.29
   4   1   6 1359.76   53.89
  -5  -1  -6  188.68   13.50
  -5  -1  -6  221.58   12.90
   5  -1   6  206.98   13.30
   5  -1   6  190.28   12.00
   5   1   6  205.98   13.30
  -5   1  -6  172.98   12.00
   5   1   6  190.58   13.50
   6  -1   6  583.64   26.40
  -6  -1  -6  585.54   27.40
  -6  -1  -6  611.44   27.10
   6  -1   6  562.64   27.40
   6   1   6  582.84   27.60
   6   1   6  591.84   27.20
  -6   1  -6  605.74   27.50
  -7  -1  -6  337.17   19.30
   7  -1   6  327.07   18.40
  -7  -1  -6  371.76   19.00
   7  -1   6  323.27   19.10
   7   1   6  344.47   19.10
  -7   1  -6  339.77   19.60
   7   1   6  360.06   19.40
   8  -1   6  154.98   14.50
  -8  -1  -6  177.38   14.50
  -8  -1  -6  147.19   14.10
   8  -1   6  157.78   13.80
   8   1   6  166.28   14.40
  -8   1  -6  153.78   15.00
   8   1   6  154.68   14.10
   9  -1   6   14.30    7.00
  -9  -1  -6   12.70    6.90
   9  -1   6   13.90    6.80
   9   1   6   11.00    7.30
  -9   1  -6   26.00    8.10
   9   1   6   17.20    7.30
 -10  -1  -6    6.80    6.80
  10  -1   6    2.90    6.90
  10  -1   6   -1.70    7.50
  10   1   6   12.30    7.50
  10   1   6   -0.80    7.10
 -10   1  -6    8.50    7.40
  11  -1   6   15.30    7.50
  11  -1   6   16.60    7.40
 -11  -1  -6   31.20    7.50
 -11   1  -6   14.60    7.10
  11   1   6   12.20    7.30
  11   1   6   11.90    7.40
  12  -1   6    8.80    5.90
  12  -1   6   -6.80    7.00
 -12  -1  -6   13.80    6.40
 -12   1  -6    7.50    6.30
  12   1   6    2.70    7.10
  12   1   6   10.20    7.30
  13  -1   6   86.59   14.40
 -13  -1  -6   65.09   10.50
  13  -1   6   57.09    7.40
 -13   1  -6   37.80    7.40
  13   1   6   53.59    8.50
  13   1   6   65.69   10.90
  14  -1   6   50.49    6.60
  14  -1   6   40.60    8.10
  14   1   6   61.89   10.10
 -14  -2   6   51.79    7.00
  14  -2  -6   41.00    7.70
  14   2  -6   55.29    7.50
  14   2  -6   42.20    6.90
 -13  -2   6   -5.20    6.00
  13  -2  -6   -7.50    5.80
 -13  -2   6    0.30    7.30
  13   2  -6    9.30    8.10
  13   2  -6    7.00    6.10
  13   2  -6   -8.10    6.20
 -13   2   6    5.60    7.60
 -12  -2   6   -7.80    6.90
 -12  -2   6    0.10    6.10
  12  -2  -6   -2.10    6.10
  12   2  -6   -1.20    7.40
  12   2  -6   -5.90    6.00
 -12   2   6   -9.30    7.90
  12   2  -6   -4.60    7.20
 -11  -2   6   44.50    8.70
  11  -2  -6   44.30    9.10
 -11  -2   6   55.09    7.40
  11   2  -6   45.80    9.70
 -11   2   6   56.59    9.70
  11   2  -6   45.10    9.50
  11   2  -6   46.40    9.10
  10  -2  -6    3.00    7.60
 -10  -2   6   10.90    7.70
 -10  -2   6   16.00    6.20
  10  -2  -6   29.00    8.50
  10   2  -6   22.40    9.00
 -10   2   6    7.70    8.00
  10   2  -6   16.60    8.20
  10   2  -6   10.10    8.70
   9  -2  -6    2.30    7.50
   9  -2  -6    1.50    7.20
  -9  -2   6    1.10    5.70
  -9  -2   6    1.70    7.30
   9   2  -6    8.60    7.90
   9   2  -6   -7.60    7.60
  -9   2   6    3.40    7.30
   9   2  -6    5.60    7.80
  -9   2   6    5.20    7.20
   8  -2  -6  159.28   16.10
  -8  -2   6  166.68   14.60
  -8  -2   6  172.08   12.20
   8  -2  -6  168.88   14.90
   8   2  -6  157.68   16.40
  -8   2   6  155.48   15.00
   8   2  -6  160.08   15.50
  -8   2   6  166.68   14.80
   7  -2  -6   60.79    9.20
   7  -2  -6   47.30    7.60
  -7  -2   6   70.39    9.50
   7   2  -6   80.09   12.50
  -7   2   6   55.69    7.90
  -7   2   6   70.29    9.50
   6  -2  -6  553.14   28.20
  -6  -2   6  585.84   25.50
  -6  -2   6  578.24   27.10
   6  -2  -6  545.45   26.40
  -6   2   6  585.24   26.60
  -6   2   6  605.94   27.90
   6   2  -6  566.74   27.30
  -5  -2   6  736.73   29.60
  -5  -2   6  716.33   31.00
   5  -2  -6  641.84   30.30
   5  -2  -6  669.33   31.90
  -5   2   6  720.93   31.80
  -5   2   6  671.93   30.20
   5   2  -6  679.73   29.50
   4  -2  -6    5.20    6.00
  -4  -2   6    4.50    4.20
   4  -2  -6    0.10    4.60
  -4  -2   6    7.00    5.40
  -4   2   6    5.90    6.00
   4   2  -6    9.30    5.40
   4   2  -6    5.70    4.00
  -4   2   6    1.10    4.30
   3  -2  -6  182.58   13.30
  -3  -2   6  178.88   12.80
  -3  -2   6  186.58   10.90
   3  -2  -6  173.08   10.30
   3   2  -6  184.68   10.90
  -3   2   6  180.18   10.50
  -3   2   6  209.88   13.30
   3   2  -6  185.18   12.70
  -2  -2   6  461.05   20.40
   2  -2  -6  467.95   19.50
   2  -2  -6  440.96   21.70
   2   2  -6  445.06   21.50
   2   2  -6  433.76   20.30
  -2   2   6  476.05   21.60
   1  -2  -6 1136.59   46.50
  -1  -2   6 1204.28   47.10
   1  -2  -6 1091.79   47.50
   1  -2  -6 1111.69   47.50
   1   2  -6 1128.39   47.10
   1   2  -6 1082.39   47.60
  -1   2   6 1224.48   47.60
   0  -2  -6  390.66   19.20
   0  -2   6  415.26   19.40
   0  -2  -6  387.56   19.70
   0   2   6  457.35   19.90
   0   2   6  401.26   18.00
   0   2   6  438.96   19.40
   0   2  -6  421.76   19.80
   0   2  -6  403.46   19.50
  -1  -2  -6  275.37   15.60
  -1  -2  -6  285.27   14.30
  -1   2  -6  305.17   15.50
   1   2   6  298.67   14.50
   1   2   6  249.97   13.60
  -1   2  -6  303.07   15.60
   2  -2   6  618.54   28.30
  -2  -2  -6  617.04   27.10
  -2  -2  -6  615.14   28.40
  -2   2  -6  655.23   28.50
   2   2   6  606.34   27.50
  -2   2  -6  682.23   28.60
   2   2   6  636.94   28.30
   2   2   6  672.33   27.30
   3  -2   6  398.76   20.40
  -3  -2  -6  417.06   20.70
   3   2   6  439.86   20.70
   3   2   6  448.66   18.90
  -3   2  -6  424.76   20.70
   3   2   6  422.56   19.90
  -3   2  -6  415.46   21.00
  -3   2  -6  394.16   18.70
  -4  -2  -6   93.89    8.60
  -4  -2  -6   87.49   10.70
   4  -2   6   77.89   10.20
  -4   2  -6   76.79   10.80
  -4   2  -6   69.99    7.10
   4   2   6   69.89    7.30
   4   2   6   78.19   10.00
  -4   2  -6   79.09   11.30
   4   2   6   72.19   10.40
  -5  -2  -6  315.97   18.00
  -5  -2  -6  345.27   16.60
   5  -2   6  294.37   17.60
  -5   2  -6  312.67   18.10
   5   2   6  330.17   17.30
  -5   2  -6  321.07   14.70
   5   2   6  326.17   18.00
   5   2   6  315.47   15.00
   6  -2   6  435.16   20.30
   6  -2   6  428.16   22.30
  -6  -2  -6  424.86   22.50
  -6  -2  -6  451.65   21.40
   6   2   6  419.86   19.30
  -6   2  -6  457.85   22.70
  -6   2  -6  420.46   19.00
   6   2   6  447.36   22.30
   7  -2   6    4.20    6.70
  -7  -2  -6    1.30    6.40
  -7  -2  -6    4.00    6.10
   7  -2   6    6.70    5.40
   7   2   6   -1.80    4.10
  -7   2  -6   -5.90    7.00
  -7   2  -6    3.90    4.00
   7   2   6   -2.70    6.30
   8  -2   6 1052.29   48.70
  -8  -2  -6 1142.59   49.00
  -8  -2  -6 1188.28   48.20
   8  -2   6 1081.99   47.50
  -8   2  -6 1120.89   49.00
   8   2   6 1115.49   48.60
   9  -2   6  242.48   17.40
   9  -2   6  226.58   16.60
  -9  -2  -6  221.18   17.50
   9  -2   6  225.68   12.10
  -9  -2  -6  255.77   16.60
  -9   2  -6  237.98   18.10
   9   2   6  234.78   17.30
   9   2   6  207.88   12.00
   9   2   6  222.28   16.90
  10  -2   6   20.60    7.50
  10  -2   6   25.70    7.80
 -10  -2  -6   31.00    7.40
 -10   2  -6   20.80    8.40
  10   2   6   27.30    4.10
  10   2   6   27.90    7.90
  10   2   6   20.50    8.10
  11  -2   6   21.50    7.90
 -11  -2  -6   21.30    7.20
  11  -2   6   27.30    8.00
  11   2   6   24.40    3.70
 -11   2  -6   25.00    8.40
  11   2   6   18.90    7.60
  11   2   6   23.10    7.90
  12  -2   6   -0.20    6.00
  12  -2   6   17.20    8.00
 -12  -2  -6    4.10    6.20
  12   2   6    2.40    6.60
  12   2   6    0.60    5.70
  12   2   6    0.70    2.60
  13  -2   6   -1.30    7.10
  13  -2   6    9.50    5.20
 -13  -2  -6   -4.40    5.70
  13   2   6    1.40    7.00
  13   2   6    3.20    5.30
 -13   2  -6  -15.50    7.00
  13   2   6   -2.30    2.80
 -14  -3   6   -0.60    5.80
  14  -3  -6    1.10    4.70
  14  -3  -6   -5.20    6.10
  14   3  -6   -1.90    6.10
  13  -3  -6    6.20    4.30
 -13  -3   6   -6.70    6.10
  13  -3  -6  -12.20    6.10
 -13  -3   6    0.00    8.60
  13   3  -6   -1.70    6.60
  13   3  -6   -4.10    5.70
  13   3  -6    2.50    8.60
 -13   3   6    6.90    7.80
  12  -3  -6   53.59    9.00
  12  -3  -6   59.29    9.20
 -12  -3   6   82.99   11.50
 -12  -3   6   45.00    8.50
  12   3  -6   70.49   10.40
  12   3  -6   58.39    9.90
 -12   3   6   52.69    9.70
  12   3  -6   75.59    9.60
 -11  -3   6   60.69    9.20
 -11  -3   6   62.09    8.30
  11  -3  -6   68.49    9.60
  11  -3  -6   71.49   10.40
 -11   3   6   68.39   10.50
  11   3  -6   84.59   11.20
 -11   3   6   94.99   12.80
  11   3  -6   70.59   10.10
  11   3  -6   70.49   11.00
  10  -3  -6    4.00    8.40
 -10  -3   6    1.40    6.30
 -10  -3   6   -7.50    6.50
  10   3  -6    3.10    8.10
  10   3  -6    8.80    8.20
 -10   3   6   -8.00    7.10
 -10   3   6    3.30    8.30
  -9  -3   6  349.47   19.60
   9  -3  -6  316.27   22.30
  -9  -3   6  372.66   21.60
  -9   3   6  349.07   22.00
   9   3  -6  386.26   22.20
   9   3  -6  401.86   22.60
  -9   3   6  338.67   21.80
   8  -3  -6 1885.21   85.49
  -8  -3   6 2098.19   84.69
  -8  -3   6 2035.00   83.39
   8   3  -6 2009.20   84.79
  -8   3   6 2106.39   84.29
  -8   3   6 1953.70   85.39
   8   3  -6 2163.28   85.19
   7  -3  -6  731.43   36.80
  -7  -3   6  766.12   35.50
  -7  -3   6  813.32   34.70
   7   3  -6  832.72   36.30
   7   3  -6  778.22   36.20
  -7   3   6  804.02   35.40
  -7   3   6  784.42   36.40
   6  -3  -6   89.99   13.50
  -6  -3   6   90.09   12.40
  -6  -3   6   77.49   10.80
   6   3  -6   83.99   10.50
  -6   3   6   72.19   11.60
  -6   3   6   82.29   12.90
   6   3  -6  106.09   13.00
   6   3  -6   77.99   12.60
   5  -3  -6 1073.19   48.80
  -5  -3   6 1157.08   47.00
  -5  -3   6 1095.49   47.80
  -5   3   6 1128.89   47.00
   5   3  -6 1040.30   46.90
   5   3  -6 1099.29   48.30
  -5   3   6 1155.88   48.70
   5   3  -6 1223.18   47.90
   4  -3  -6  966.30   37.60
   4  -3  -6  878.11   40.30
  -4  -3   6  969.20   38.90
  -4  -3   6  940.11   39.80
   4   3  -6  966.70   39.30
  -4   3   6  841.12   37.30
   4   3  -6  884.41   38.80
   4   3  -6  859.01   39.70
  -4   3   6  942.41   40.30
  -4   3   6  897.51   38.40
   3  -3  -6 1255.07   55.89
   3  -3  -6 1277.57   56.29
  -3  -3   6 1440.96   55.39
   3  -3  -6 1364.46   54.39
   3   3  -6 1294.17   55.29
   3   3  -6 1326.67   56.09
  -3   3   6 1405.26   56.49
   2  -3  -6 2197.38   84.99
   2  -3  -6 2051.39   86.09
  -2  -3   6 2209.88   85.59
   2  -3  -6 2006.50   86.19
   2   3  -6 2064.29   85.69
   2   3  -6 2035.80   86.09
  -2   3   6 2191.28   86.39
   1  -3  -6 1075.99   43.00
   1  -3  -6 1031.00   44.20
   1  -3  -6  986.30   44.00
  -1  -3   6 1057.79   43.60
   1   3  -6 1006.40   43.60
   1   3  -6  976.90   44.20
  -1   3   6 1117.59   44.30
   0  -3  -6 2894.41  119.39
   0  -3   6 2983.20  119.19
   0  -3  -6 2865.81  119.49
   0  -3  -6 2985.80  118.79
   0   3   6 3140.79  119.59
   0   3   6 3114.09  119.49
   0   3  -6 2870.31  119.29
   0   3  -6 2976.20  119.49
   0   3   6 2770.22  118.09
   1  -3   6  250.37   14.60
  -1  -3  -6  241.98   14.30
  -1  -3  -6  260.07   14.00
  -1  -3  -6  227.58   14.90
  -1   3  -6  237.58   14.50
   1   3   6  270.57   14.40
   1   3   6  245.28   14.90
   1   3   6  244.98   12.70
  -1   3  -6  247.08   14.80
  -2  -3  -6 1259.97   54.69
  -2  -3  -6 1319.27   54.29
  -2  -3  -6 1306.97   54.09
   2   3   6 1310.87   54.59
  -2   3  -6 1241.08   54.59
   2   3   6 1374.46   54.09
  -2   3  -6 1325.47   54.69
   3  -3   6 2431.56  104.99
  -3  -3  -6 2561.14  105.19
  -3   3  -6 2702.93  105.29
   3   3   6 2758.32  104.49
  -3   3  -6 2504.45  104.39
  -3   3  -6 2436.76  105.19
   3   3   6 2709.33  105.29
   4  -3   6  841.22   39.60
  -4  -3  -6  903.51   40.00
   4   3   6  944.61   38.60
  -4   3  -6  936.11   39.90
  -4   3  -6  886.71   38.50
   4   3   6  981.70   40.00
  -4   3  -6  905.21   40.10
   5  -3   6    9.50    6.30
  -5  -3  -6   10.40    4.80
  -5  -3  -6   12.10    6.70
  -5   3  -6    7.00    6.60
  -5   3  -6   12.00    6.30
   5   3   6    8.20    5.80
   5   3   6   13.00    5.00
  -5   3  -6    9.00    4.90
   5   3   6    8.50    4.60
   6  -3   6 1206.28   53.39
  -6  -3  -6 1291.17   52.19
  -6  -3  -6 1309.57   53.89
   6   3   6 1295.27   51.99
   6   3   6 1082.29   53.19
  -6   3  -6 1257.67   51.79
  -6   3  -6 1319.27   53.69
  -6   3  -6 1286.67   54.29
   6   3   6 1231.78   51.89
   7  -3   6  262.37   14.80
  -7  -3  -6  264.17   16.00
  -7  -3  -6  245.38   17.60
   7  -3   6  258.67   17.00
  -7   3  -6  261.37   14.30
   7   3   6  235.28   14.90
   7   3   6  247.08   14.40
   7   3   6  242.38   17.50
  -7   3  -6  259.87   18.10
   8  -3   6    2.20    6.10
  -8  -3  -6    4.30    6.40
   8  -3   6    4.90    6.50
  -8  -3  -6    0.00    7.70
   8   3   6    0.30    6.80
   8   3   6    2.10    5.40
  -8   3  -6   10.80    7.50
   8   3   6    9.90    5.80
  -8   3  -6   13.20    5.30
  -8   3  -6    3.40    7.20
   9  -3   6   59.69    8.80
  -9  -3  -6   53.69    7.90
   9  -3   6   63.69    8.20
  -9  -3  -6   53.59    9.50
  -9   3  -6   56.09    9.80
  -9   3  -6   67.99    9.50
   9   3   6   53.49    8.60
  -9   3  -6   61.89    9.60
   9   3   6   58.49    7.50
 -10  -3  -6  193.88   16.70
 -10  -3  -6  182.28   14.70
  10  -3   6  158.38   15.60
  10  -3   6  172.18   10.70
  10  -3   6  186.48   15.90
 -10   3  -6  171.18   12.00
 -10   3  -6  167.28   16.60
 -10   3  -6  182.08   17.00
  10   3   6  158.88   15.60
 -11  -3  -6  189.78   15.00
  11  -3   6  193.78   10.90
  11  -3   6  232.88   16.60
  11  -3   6  175.38   15.20
  11   3   6  183.88   10.50
 -11   3  -6  192.78   15.70
 -11   3  -6  181.38   16.30
  11   3   6  165.38   16.20
 -12  -3  -6   14.70    5.80
  12  -3   6    5.20    7.20
  12  -3   6    7.60    5.90
  12  -3   6    5.40    3.20
 -12   3  -6   -1.90    6.10
 -12   3  -6    1.70    6.70
  12   3   6   -1.40    2.90
  12   3   6   -2.50    6.20
  12   3   6    4.50    5.70
 -13  -3  -6   31.50    6.00
  13  -3   6    9.10    7.50
  13  -3   6   36.00    6.30
  13  -3   6   32.80    5.90
  13   3   6   29.20    6.50
 -13   3  -6   24.40    5.90
  13   3   6   26.30    3.70
 -13  -4   6    3.60    6.20
  13  -4  -6   -1.30    6.10
  13   4  -6    0.40    6.40
  13   4  -6    2.20    6.10
 -12  -4   6  105.49   12.50
  12  -4  -6  100.19   13.20
 -12  -4   6   53.59    8.80
  12   4  -6   82.59   10.50
  12   4  -6   81.49   13.00
 -12   4   6   72.69   11.60
 -12   4   6   67.89   10.20
  12   4  -6   93.29   12.90
 -11  -4   6   17.70    7.20
  11  -4  -6   33.80    8.60
 -11  -4   6   36.20    7.70
  11   4  -6   24.10    8.10
  11   4  -6   16.40    8.10
 -11   4   6   23.40    9.10
 -11   4   6   20.00    7.10
  10  -4  -6  273.97   20.50
 -10  -4   6  276.97   18.10
 -10  -4   6  262.77   18.90
  10   4  -6  307.67   20.00
 -10   4   6  288.67   20.00
  10   4  -6  261.87   20.00
   9  -4  -6  245.68   20.10
  -9  -4   6  246.48   17.90
  -9  -4   6  266.87   17.30
   9   4  -6  237.08   19.20
  -9   4   6  249.28   18.80
   9   4  -6  254.07   19.10
  -9   4   6  247.48   19.00
  -8  -4   6   47.40    8.00
  -8  -4   6   44.10    8.80
   8  -4  -6   42.20    9.00
  -8   4   6   36.60    9.60
   8   4  -6   29.60    8.30
   8   4  -6   41.80    8.60
  -8   4   6   33.00    8.40
   7  -4  -6  442.96   25.90
  -7  -4   6  483.65   24.70
  -7  -4   6  511.25   24.00
   7   4  -6  452.75   23.50
   7   4  -6  493.15   25.60
   7   4  -6  486.05   25.20
  -7   4   6  415.56   20.70
  -7   4   6  472.15   24.40
  -7   4   6  460.25   25.70
  -6  -4   6  179.38   13.90
   6  -4  -6  169.18   16.40
  -6  -4   6  182.08   15.20
   6   4  -6  171.48   15.70
  -6   4   6  147.99   10.50
   6   4  -6  185.58   14.00
  -6   4   6  196.08   14.90
  -6   4   6  182.98   15.90
   6   4  -6  189.28   15.60
   5  -4  -6   68.49    9.10
   5  -4  -6   65.89    8.50
  -5  -4   6   79.79   11.70
  -5   4   6   64.79    8.90
  -5   4   6   80.69   11.20
   5   4  -6   72.49   12.20
   5   4  -6   74.09   11.30
  -5   4   6   63.39    7.90
   5   4  -6   82.79   12.80
   4  -4  -6  170.28   14.10
  -4  -4   6  188.68   13.60
   4  -4  -6  181.88   15.40
   4  -4  -6  182.68   11.40
   4   4  -6  189.28   14.80
  -4   4   6  181.68   15.10
   4   4  -6  177.68   13.60
   4   4  -6  195.98   13.40
  -4   4   6  168.98   12.40
  -4   4   6  157.88   10.80
   3  -4  -6  346.27   16.80
  -3  -4   6  348.37   18.60
   3  -4  -6  352.26   20.00
   3  -4  -6  320.57   18.70
  -3   4   6  327.47   16.50
   3   4  -6  343.97   19.40
   3   4  -6  345.07   17.30
  -3   4   6  361.96   19.80
   3   4  -6  328.97   18.30
  -2  -4   6   16.20    5.60
   2  -4  -6    1.60    5.20
   2  -4  -6    7.40    4.90
   2  -4  -6    9.50    6.50
  -2   4   6   11.20    6.60
   2   4  -6    6.20    5.50
   2   4  -6   11.40    6.60
   1  -4  -6  151.78   11.00
   1  -4  -6  139.79   12.50
  -1  -4   6  137.19   12.10
   1  -4  -6  142.69   13.10
   1   4  -6  129.29   12.30
  -1   4   6  157.88   13.10
   1   4  -6  123.69   13.90
   0  -4  -6  803.32   36.90
   0  -4  -6  841.32   37.00
   0  -4   6  826.42   36.50
   0  -4  -6  841.32   36.00
   0   4  -6  831.32   36.90
   0   4   6  870.81   37.00
   0   4  -6  798.02   36.70
   0   4   6  891.11   37.10
  -1  -4  -6 2681.03  108.49
   1  -4   6 2675.63  108.79
  -1  -4  -6 2573.24  108.99
  -1  -4  -6 2712.83  109.19
  -1   4  -6 2673.43  108.89
  -1   4  -6 2499.15  108.89
   1   4   6 2785.42  108.99
   1   4   6 2831.12  109.19
  -2  -4  -6 1002.10   45.80
  -2  -4  -6 1086.99   45.30
   2  -4   6 1064.79   45.50
   2   4   6 1107.59   45.50
  -2   4  -6 1093.89   45.70
  -2   4  -6 1038.30   45.30
  -2   4  -6 1033.30   45.80
   2   4   6 1076.79   45.70
  -3  -4  -6   57.09    7.00
  -3  -4  -6   39.50    7.10
   3   4   6   50.29    7.00
   3   4   6   58.79   10.20
  -3   4  -6   47.70    7.90
  -3   4  -6   42.00    6.90
  -3   4  -6   41.10    7.00
   4  -4   6  749.73   35.40
  -4  -4  -6  779.12   36.00
  -4  -4  -6  817.42   35.90
   4   4   6  832.32   35.10
  -4   4  -6  795.52   36.30
  -4   4  -6  770.22   35.00
  -4   4  -6  829.82   36.00
   4   4   6  801.62   35.90
  -5  -4  -6  101.39   12.80
   5  -4   6   89.79   12.20
  -5  -4  -6   86.79   13.40
  -5   4  -6   96.89   13.50
  -5   4  -6  109.09   13.30
   5   4   6   97.79   12.60
  -5   4  -6   94.29   11.20
   5   4   6  101.19   11.40
   6  -4   6   12.40    6.80
  -6  -4  -6    9.40    5.60
  -6  -4  -6   18.50    7.40
  -6  -4  -6    6.20    6.50
  -6   4  -6   -1.60    6.60
  -6   4  -6   12.30    6.30
  -6   4  -6   14.40    7.20
   6   4   6   12.60    6.10
   6   4   6   12.10    5.00
   6   4   6    9.90    6.40
  -7  -4  -6  589.04   29.90
   7  -4   6  579.74   29.10
  -7  -4  -6  625.54   27.70
  -7  -4  -6  612.24   29.80
   7   4   6  590.44   27.40
  -7   4  -6  607.54   28.00
   7   4   6  594.44   27.90
  -7   4  -6  569.14   30.00
  -7   4  -6  596.14   29.80
   7   4   6  614.24   29.80
   8  -4   6   16.40    7.70
  -8  -4  -6    7.70    7.50
  -8  -4  -6   22.90    7.10
  -8  -4  -6   18.90    7.80
  -8   4  -6   19.60    6.60
  -8   4  -6   24.80    7.50
   8   4   6   17.70    6.50
   8   4   6   15.00    6.10
   8   4   6   17.70    7.90
  -9  -4  -6  255.07   16.20
   9  -4   6  223.28   17.70
   9  -4   6  231.88   16.20
  -9  -4  -6  217.68   18.00
  -9  -4  -6  256.17   18.60
  -9   4  -6  211.98   15.10
  -9   4  -6  237.48   18.30
   9   4   6  227.98   15.60
  -9   4  -6  232.58   18.60
   9   4   6  232.38   17.60
   9   4   6  252.07   15.20
 -10  -4  -6   82.59   10.10
 -10  -4  -6   82.39   11.90
  10  -4   6   81.49   13.60
  10  -4   6   68.39    9.70
 -10  -4  -6   89.99   13.70
 -10   4  -6   74.09    9.70
  10   4   6  100.79   13.30
 -10   4  -6   93.89   14.20
  10   4   6   91.19   12.00
 -10   4  -6   71.89    9.70
  10   4   6   93.59   10.40
  11  -4   6    3.70    5.70
 -11  -4  -6    3.70    5.30
 -11  -4  -6    9.80    6.50
  11  -4   6   -4.10    6.80
 -11  -4  -6   -6.30    6.30
  11   4   6    2.80    4.80
 -11   4  -6    4.20    4.60
  11   4   6    7.60    6.80
 -11   4  -6  -10.60    6.40
  11   4   6    0.00    6.40
 -12  -4  -6   62.89    7.50
  12  -4   6   65.79   10.10
 -12  -4  -6   57.59   10.60
  12  -4   6   60.39    8.90
 -12   4  -6   66.29   10.90
  12   4   6   75.39    7.00
  12   4   6   63.09   10.70
  12  -5  -6    5.00    6.60
 -12  -5   6   -5.10    6.00
  12   5  -6   -5.80    5.90
 -12   5   6    8.70    7.50
  12   5  -6   -6.20    7.60
 -12   5   6   -3.40    7.90
 -11  -5   6   57.09    8.30
 -11  -5   6   58.19    8.50
  11   5  -6   86.99   12.80
 -11   5   6   39.60    8.20
 -11   5   6   54.99   10.40
  11   5  -6   60.49    8.70
 -10  -5   6  143.69   15.20
  10  -5  -6  154.68   16.60
 -10  -5   6  130.89   14.10
 -10   5   6  121.59   14.30
 -10   5   6  141.99   17.10
  10   5  -6  159.28   15.80
  10   5  -6  167.98   16.30
   9  -5  -6   24.70    9.00
  -9  -5   6   34.40    8.20
  -9  -5   6   24.90    7.80
  -9   5   6   24.70    8.20
   9   5  -6   21.20    8.70
  -9   5   6   32.90    8.80
   9   5  -6   37.70    8.40
  -9   5   6   21.70    4.20
   8  -5  -6   96.29   16.20
  -8  -5   6   89.89   13.80
  -8  -5   6   74.19    9.60
  -8   5   6   93.89   14.80
   8   5  -6   70.19   10.10
  -8   5   6   71.99    8.50
   8   5  -6   86.69   10.10
  -8   5   6   66.39    9.90
  -7  -5   6    1.70    6.80
   7  -5  -6    4.80    8.20
  -7  -5   6    3.30    7.70
   7   5  -6    0.50    7.30
   7   5  -6   -6.20    7.60
  -7   5   6   -3.40    7.50
   7   5  -6   -2.10    6.80
  -7   5   6    5.10    4.30
  -7   5   6    4.70    7.60
   6  -5  -6  256.17   15.00
  -6  -5   6  211.58   17.20
   6  -5  -6  271.67   19.80
  -6   5   6  216.58   13.70
   6   5  -6  258.37   18.90
   6   5  -6  235.38   17.40
  -6   5   6  277.77   18.50
  -6   5   6  239.98   17.20
   6   5  -6  255.27   17.40
   5  -5  -6   86.89   13.60
   5  -5  -6  105.99   14.80
   5  -5  -6   92.29   10.80
  -5  -5   6  104.59   13.80
  -5   5   6  116.59   13.00
   5   5  -6  122.29   14.10
  -5   5   6   89.79   10.10
   5   5  -6   94.49   13.60
  -5   5   6  111.59   15.00
   5   5  -6  105.59   13.30
   4  -5  -6  254.77   14.90
   4  -5  -6  249.48   18.30
   4  -5  -6  230.68   16.70
  -4  -5   6  231.48   16.60
   4   5  -6  252.57   15.80
   4   5  -6  233.08   16.80
  -4   5   6  227.48   14.00
  -4   5   6  250.47   18.10
   4   5  -6  256.77   17.80
  -4   5   6  252.27   15.20
   3  -5  -6   13.50    5.80
   3  -5  -6   14.00    6.30
   3  -5  -6   22.10    7.70
  -3  -5   6   11.70    6.70
   3   5  -6   20.20    7.20
  -3   5   6   15.40    7.30
  -3   5   6    8.60    5.10
   3   5  -6   15.60    7.20
   3   5  -6   10.90    5.40
   2  -5  -6   -1.50    6.90
   2  -5  -6    0.30    5.40
   2  -5  -6    3.80    6.10
  -2  -5   6    3.30    6.30
  -2   5   6    0.70    6.90
  -2   5   6    1.10    5.00
   2   5  -6    4.30    6.80
   2   5  -6   -5.80    6.10
   1  -5  -6  111.89   11.50
  -1  -5   6   99.09   12.50
   1  -5  -6  107.39   13.90
   1  -5  -6   96.39   12.90
   1   5  -6   94.39   13.10
   1   5  -6  105.29   14.00
  -1   5   6   91.89   13.70
   0  -5  -6  137.09   14.80
   0  -5   6  145.59   13.20
   0  -5  -6  145.09   14.00
   0  -5  -6  150.78   12.70
   0   5  -6  138.79   14.10
   0   5   6  135.39   14.30
   0   5  -6  145.29   13.90
   0   5   6  141.49   13.80
  -1  -5  -6  134.69   14.20
   1  -5   6  170.28   13.50
  -1  -5  -6  150.98   13.20
   1   5   6  137.59   13.70
   1   5   6  149.69   14.00
  -1   5  -6  155.08   14.20
  -1   5  -6  154.48   13.90
  -1   5  -6  161.38   13.70
  -2  -5  -6   34.90    7.70
   2  -5   6   24.80    7.20
  -2  -5  -6   33.20    6.70
  -2   5  -6   31.00    6.80
   2   5   6   29.80    6.80
   2   5   6   33.90    7.60
  -2   5  -6   32.40    7.30
  -2   5  -6   17.60    7.00
  -3  -5  -6   40.80    7.90
   3  -5   6   52.09    7.90
  -3  -5  -6   27.00    6.90
  -3   5  -6   54.89    8.30
  -3   5  -6   44.20    8.20
   3   5   6   46.30    7.90
   3   5   6   36.00    7.50
  -3   5  -6   49.70    7.90
  -4  -5  -6   22.90    7.40
  -4  -5  -6   20.20    7.70
   4   5   6   23.40    7.00
  -4   5  -6   20.00    7.60
   4   5   6   20.80    7.60
  -4   5  -6   16.00    7.60
  -4   5  -6   24.30    7.30
  -5  -5  -6  174.38   16.00
  -5  -5  -6  165.58   15.00
  -5   5  -6  147.39   15.70
   5   5   6  172.18   15.20
  -5   5  -6  157.68   14.60
  -5   5  -6  172.48   15.50
   5   5   6  180.68   14.40
  -6  -5  -6  295.47   19.20
  -6  -5  -6  287.77   19.50
  -6  -5  -6  286.97   17.00
   6  -5   6  269.97   18.10
  -6   5  -6  286.27   19.60
   6   5   6  280.07   17.50
  -6   5  -6  277.37   18.10
   6   5   6  274.37   15.70
   6   5   6  269.37   18.80
  -6   5  -6  292.07   19.40
  -7  -5  -6    9.80    7.60
   7  -5   6   22.70    7.80
  -7  -5  -6   20.00    6.60
  -7  -5  -6   13.60    6.50
   7   5   6   14.20    7.00
  -7   5  -6   13.00    8.20
   7   5   6    9.30    5.40
   7   5   6    9.70    6.80
  -7   5  -6   18.00    8.60
  -7   5  -6   28.90    7.90
   8  -5   6   30.80    7.60
  -8  -5  -6   40.40    9.00
  -8  -5  -6   15.30    7.80
  -8  -5  -6   35.90    7.30
   8   5   6   26.30    7.70
   8   5   6   30.30    6.50
   8   5   6   24.80    7.30
  -8   5  -6   23.60    8.40
  -8   5  -6   41.00    9.40
  -8   5  -6   38.70    7.60
  -9  -5  -6   -0.20    7.50
   9  -5   6    1.00    6.50
  -9  -5  -6    1.40    6.20
  -9  -5  -6    5.60    6.50
   9   5   6   -6.40    4.80
  -9   5  -6    8.40    6.10
   9   5   6   -0.90    6.90
  -9   5  -6    4.40    6.00
   9   5   6   -7.10    6.70
 -10  -5  -6   -6.10    6.10
 -10  -5  -6   -5.50    4.90
 -10  -5  -6    6.80    6.80
  10  -5   6   20.90    6.40
  10   5   6    4.40    6.40
 -10   5  -6    3.60    4.70
 -10   5  -6   25.40    6.80
  10   5   6   13.00    6.50
  10   5   6    7.00    4.30
 -10   5  -6   -0.80    6.10
 -11  -5  -6    3.10    4.80
 -11  -5  -6    7.30    5.60
 -11  -5  -6  -13.60    7.60
  11  -5   6   12.70    5.90
 -11   5  -6    9.60    5.70
  11   5   6   10.40    6.00
  11   5   6   10.00    4.90
 -11   5  -6   17.60    9.10
  11   5   6    4.20    9.60
 -11   5  -6    7.00    4.30
 -12  -5  -6   17.00    5.70
  12   5   6   12.50    4.70
 -12   5  -6   10.10    5.90
 -12   5  -6   -0.40    4.80
  12   5   6    0.30    6.30
 -11  -6   6  -14.50    6.70
  11  -6  -6    3.50    6.70
 -11   6   6   -8.30    7.50
 -11   6   6   -5.50    8.00
  11   6  -6   -9.20    6.20
  11   6  -6    1.90    6.80
 -11   6   6    2.50    3.10
 -10  -6   6  214.48   16.80
  10  -6  -6  221.18   16.20
 -10  -6   6  180.18   15.20
 -10   6   6  200.28   17.90
 -10   6   6  177.38   10.30
 -10   6   6  171.98   15.50
  10   6  -6  193.98   15.60
  10   6  -6  200.58   15.70
  -9  -6   6  133.79   14.00
  -9  -6   6  139.89   15.20
   9  -6  -6  146.79   16.20
  -9   6   6   99.39   16.60
  -9   6   6  120.49   14.40
   9   6  -6  144.49   15.20
  -9   6   6  130.99    8.90
   9   6  -6  118.19   14.50
  -8  -6   6   -1.70    6.80
   8  -6  -6    8.20    7.80
   8  -6  -6   21.30    9.00
  -8   6   6    0.00    7.90
  -8   6   6   -4.40    8.00
   8   6  -6    2.90    7.30
  -8   6   6    8.40    4.10
   8   6  -6    7.50    7.70
   7  -6  -6  168.08   16.40
  -7  -6   6  171.88   16.10
   7  -6  -6  169.68   13.40
   7  -6  -6  193.68   18.70
  -7   6   6  176.18   15.90
  -7   6   6  153.58   11.80
   7   6  -6  176.78   16.00
   7   6  -6  165.18   16.20
  -7   6   6  147.39   16.60
   7   6  -6  173.08   17.50
   6  -6  -6  279.97   19.20
  -6  -6   6  282.77   18.70
   6  -6  -6  284.67   16.70
   6  -6  -6  290.67   21.60
   6   6  -6  281.57   19.40
  -6   6   6  277.77   19.90
   6   6  -6  246.68   18.10
  -6   6   6  287.27   18.70
   6   6  -6  268.67   20.10
  -6   6   6  241.88   15.50
   5  -6  -6   15.90    9.00
   5  -6  -6   13.70    6.50
   5  -6  -6    7.20    7.00
  -5  -6   6   20.40    7.70
  -5   6   6   12.10    8.80
   5   6  -6   16.70    6.80
   5   6  -6    8.70    6.80
  -5   6   6   22.90    5.80
   5   6  -6    9.70    7.70
  -5   6   6    7.90    7.40
   4  -6  -6   96.79   14.40
   4  -6  -6   97.49   15.80
  -4  -6   6  117.39   14.90
   4  -6  -6   98.19   12.50
  -4   6   6   96.89   15.30
  -4   6   6  109.59   13.10
   4   6  -6  126.39   13.10
   4   6  -6  101.29   15.30
  -4   6   6   74.29   11.30
   4   6  -6  104.09   14.30
   3  -6  -6  220.88   16.90
  -3  -6   6  212.58   17.40
   3  -6  -6  220.58   15.30
   3  -6  -6  208.48   18.40
   3   6  -6  229.18   17.50
   3   6  -6  218.48   17.50
   3   6  -6  216.48   14.70
  -3   6   6  217.08   17.50
  -3   6   6  204.18   14.60
   2  -6  -6  110.89   15.80
  -2  -6   6  136.19   14.70
   2  -6  -6  141.59   12.70
   2  -6  -6  116.29   14.10
   2   6  -6  118.69   15.60
   2   6  -6  122.09   15.10
  -2   6   6  124.19   15.70
  -2   6   6  128.69   12.80
   1  -6  -6  516.45   24.20
   1  -6  -6  458.35   25.00
   1  -6  -6  512.95   26.50
  -1  -6   6  466.65   25.00
   1   6  -6  468.55   26.20
   1   6  -6  463.45   25.50
  -1   6   6  485.25   26.10
  -1   6   6  475.65   24.00
   0  -6  -6   22.20    8.30
   0  -6  -6   24.20    6.80
   0  -6   6   24.70    7.20
   0  -6  -6   14.90    7.10
   0   6   6   23.70    8.10
   0   6  -6   23.50    8.20
   0   6   6   26.80    7.70
   0   6  -6   18.00    8.30
  -1  -6  -6  717.43   34.40
   1  -6   6  701.73   33.90
  -1  -6  -6  768.42   33.50
  -1   6  -6  721.53   34.70
  -1   6  -6  686.93   34.20
   1   6   6  749.82   34.40
  -1   6  -6  716.73   34.00
   1   6   6  792.62   34.60
   2  -6   6  366.96   20.70
  -2  -6  -6  354.46   21.30
  -2  -6  -6  378.16   20.70
  -2   6  -6  385.26   21.30
  -2   6  -6  339.67   20.90
  -2   6  -6  346.87   21.50
   2   6   6  365.06   21.10
   2   6   6  359.26   21.30
   3  -6   6   52.99    8.40
  -3  -6  -6   69.59    9.60
  -3  -6  -6   61.09    8.80
  -3   6  -6   55.29    9.20
  -3   6  -6   63.09   10.00
   3   6   6   63.89    8.50
  -3   6  -6   50.79    9.50
   3   6   6   79.19   12.50
  -4  -6  -6  926.71   41.90
  -4  -6  -6  941.01   41.60
  -4   6  -6  877.21   41.70
   4   6   6  943.41   41.30
   4   6   6  946.71   41.80
  -4   6  -6  872.01   42.10
  -5  -6  -6  550.54   27.30
  -5  -6  -6  530.15   28.00
   5   6   6  517.35   27.10
  -5   6  -6  494.35   26.60
   5   6   6  520.65   26.60
  -5   6  -6  544.75   27.40
  -5   6  -6  518.25   28.40
  -6  -6  -6   27.70    7.30
  -6  -6  -6   17.70    8.10
   6   6   6   16.80    7.40
  -6   6  -6   24.40    8.80
  -6   6  -6   14.80    8.40
  -6   6  -6   26.80    7.70
   6   6   6   28.90    8.00
   6   6   6   20.50    5.50
  -7  -6  -6   33.80    7.30
  -7  -6  -6   43.70    8.90
  -7  -6  -6   25.40    7.80
   7   6   6   35.30    8.30
  -7   6  -6   42.40    8.20
  -7   6  -6   41.30    8.40
   7   6   6   29.90    8.10
   7   6   6   37.60    6.20
  -7   6  -6   47.40    9.40
  -8  -6  -6    8.90    7.70
  -8  -6  -6    6.90    6.50
  -8  -6  -6    1.30    4.90
  -8   6  -6    5.00    7.10
   8   6   6   -2.20    4.60
   8   6   6   -4.20    6.90
  -8   6  -6    3.00    8.10
   8   6   6   -2.00    6.50
  -8   6  -6    0.10    6.10
  -9  -6  -6   87.19    9.50
  -9  -6  -6  103.89   13.50
   9  -6   6   83.99   11.80
  -9  -6  -6   74.59   10.10
   9   6   6   86.79   11.80
  -9   6  -6   78.89   10.60
   9   6   6  112.59   13.00
  -9   6  -6   96.49   13.20
   9   6   6   94.99    9.10
 -10  -6  -6   47.50    7.40
 -10  -6  -6   26.90    9.70
 -10  -6  -6   35.60    5.40
 -10   6  -6   22.80    5.30
  10   6   6   49.90    8.00
 -10   6  -6   32.60    6.70
 -11  -6  -6    5.90    5.70
  11  -6   6    5.40    5.30
 -11  -6  -6    4.40    5.50
 -11   6  -6   -4.40    5.50
  11   6   6    4.40    4.30
  11   6   6   12.20    6.80
  10  -7  -6   16.50    5.90
  10  -7  -6   24.20    6.90
 -10  -7   6   22.80    6.50
 -10   7   6   13.80    3.60
  10   7  -6   13.90    6.50
  10   7  -6   11.70    6.10
 -10   7   6    0.30    8.00
   9  -7  -6   13.00    5.80
  -9  -7   6   33.10    8.00
  -9   7   6   21.00    8.00
   9   7  -6   23.40    7.20
   9   7  -6   22.30    6.80
  -9   7   6   16.70    3.50
  -9   7   6   21.80    8.10
   8  -7  -6   25.30    7.50
  -8  -7   6   19.80    7.80
   8  -7  -6   23.80    6.50
  -8   7   6   19.70    8.60
   8   7  -6   22.80    6.90
   8   7  -6   25.50    8.30
  -8   7   6    9.40    7.40
   7  -7  -6   33.40    8.80
   7  -7  -6   14.10    5.50
  -7  -7   6   12.20    7.90
   7  -7  -6    0.50    6.70
   7   7  -6    9.20    7.00
  -7   7   6   19.00    7.40
  -7   7   6   10.60    4.40
   7   7  -6   12.50    7.20
   7   7  -6   18.50    7.20
  -7   7   6   13.90    8.10
   6  -7  -6   22.70    7.40
   6  -7  -6   27.80    9.30
  -6  -7   6   22.30    7.90
   6  -7  -6   18.70    5.80
   6   7  -6   11.10    7.60
  -6   7   6    7.30    7.70
  -6   7   6   12.90    5.30
   6   7  -6   23.20    7.80
   6   7  -6   14.40    8.70
  -6   7   6   19.90    7.60
   5  -7  -6  411.36   21.50
   5  -7  -6  404.16   23.30
   5  -7  -6  433.56   25.60
  -5  -7   6  424.76   23.90
  -5   7   6  394.36   21.10
   5   7  -6  422.66   24.20
   5   7  -6  405.76   22.20
   5   7  -6  428.96   24.60
  -5   7   6  392.06   22.60
  -5   7   6  406.96   24.60
  -4  -7   6  326.07   21.30
   4  -7  -6  339.17   19.60
   4  -7  -6  325.07   20.90
   4  -7  -6  344.47   23.50
  -4   7   6  328.97   19.00
  -4   7   6  353.26   20.10
   4   7  -6  326.47   21.80
  -4   7   6  331.77   22.00
   4   7  -6  335.07   22.10
   4   7  -6  333.07   19.30
   3  -7  -6  247.18   20.40
   3  -7  -6  265.57   16.80
   3  -7  -6  246.28   18.20
  -3  -7   6  262.67   18.90
  -3   7   6  229.38   19.40
  -3   7   6  245.08   16.80
   3   7  -6  267.67   19.60
   3   7  -6  255.57   19.90
   2  -7  -6  175.48   18.70
  -2  -7   6  164.28   16.40
   2  -7  -6  179.78   15.00
   2  -7  -6  153.68   15.80
  -2   7   6  178.28   17.40
   2   7  -6  163.08   18.00
  -2   7   6  173.58   15.00
   2   7  -6  158.48   17.30
   1  -7  -6  189.48   15.50
  -1  -7   6  208.68   16.80
   1  -7  -6  184.58   16.60
   1  -7  -6  199.78   18.70
  -1   7   6  200.68   18.30
   1   7  -6  216.28   17.00
  -1   7   6  189.88   15.90
   1   7  -6  213.98   18.30
   1   7  -6  203.18   18.70
   0  -7   6  127.89   14.80
   0  -7  -6  135.69   13.70
   0  -7  -6  134.49   15.30
   0   7  -6  130.59   15.50
   0   7   6  139.59   17.30
   0   7  -6  135.79   17.00
   0   7  -6  139.39   15.80
  -1  -7  -6    3.10    7.30
   1  -7   6    2.00    6.50
  -1  -7  -6   -5.20    6.20
  -1   7  -6   -0.90    6.90
  -1   7  -6    0.40    7.90
   1   7   6    0.60    8.00
   1   7   6    0.70    6.80
  -1   7  -6   -0.60    7.50
  -2  -7  -6   16.30    7.50
  -2  -7  -6   16.50    6.90
   2  -7   6   15.70    6.80
  -2   7  -6   13.70    8.70
  -2   7  -6   14.70    8.40
  -2   7  -6   14.70    7.70
   2   7   6    9.70    8.20
   2   7   6   23.60    7.20
   3  -7   6   53.29    8.40
  -3  -7  -6   59.29    9.20
  -3  -7  -6   62.99    8.90
  -3   7  -6   64.49   10.00
   3   7   6   61.39    8.60
  -3   7  -6   61.59    9.70
  -3   7  -6  101.99   15.90
   3   7   6   80.59   14.10
  -4  -7  -6   13.20    6.50
  -4  -7  -6   26.00    8.60
   4  -7   6   19.00    7.60
  -4   7  -6   36.40    8.40
  -4   7  -6   29.30    8.90
   4   7   6    9.40    7.10
  -4   7  -6   18.10    8.20
   4   7   6   21.00    7.90
  -5  -7  -6   -4.20    7.10
  -5  -7  -6   -3.30    7.10
  -5   7  -6   -3.60    8.10
  -5   7  -6    4.60    8.00
   5   7   6    1.30    7.40
  -5   7  -6    2.70    7.90
   5   7   6  -12.90    6.40
  -6  -7  -6   80.59   12.90
  -6  -7  -6   66.59    9.40
   6   7   6   84.19   12.70
  -6   7  -6  103.99   14.50
  -6   7  -6   71.79   10.50
   6   7   6   92.69    9.50
  -6   7  -6   85.19   11.00
   6   7   6   84.79   13.90
  -7  -7  -6   49.10    7.90
  -7  -7  -6   56.59    8.90
  -7   7  -6   62.89    8.90
  -7   7  -6   51.99    8.20
   7   7   6   47.80    7.70
   7   7   6   44.40    7.90
   7   7   6   54.79    9.10
  -7   7  -6   52.19    9.60
  -8  -7  -6   10.70    7.00
  -8  -7  -6   18.70    6.30
  -8   7  -6   37.10    8.70
  -8   7  -6   35.00    6.90
   8   7   6   14.10    6.30
   8   7   6   29.50    7.60
  -8   7  -6   15.50    5.70
   8   7   6   20.70    4.40
  -9  -7  -6   10.90    6.10
   9   7   6   21.70    4.60
   9   7   6   24.30    7.00
  -9   7  -6   32.90    6.40
 -10   7  -6   26.50    6.10
  10   7   6   29.40    7.00
   9  -8  -6   14.70    7.40
   8  -8  -6   14.50    6.70
  -8  -8   6   -0.80    7.60
   8  -8  -6    7.50    5.40
  -8   8   6    3.60    7.10
  -8   8   6    7.90    3.90
   8   8  -6    1.20    5.70
   8   8  -6   15.60    6.40
   7  -8  -6   21.50    5.10
  -7  -8   6    9.40    6.80
   7  -8  -6   34.10    6.00
   7  -8  -6   35.10    8.10
  -7   8   6   14.90    4.00
   7   8  -6   19.70    5.30
  -7   8   6   28.50    8.00
   7   8  -6   19.10    6.60
  -7   8   6   17.40    9.10
   7   8  -6   28.50    6.90
   6  -8  -6   67.59   10.40
   6  -8  -6   52.99    9.00
  -6  -8   6   27.10    8.00
   6  -8  -6   38.40    5.80
  -6   8   6   18.10    7.50
   6   8  -6   37.00    7.50
  -6   8   6   33.20    5.50
  -6   8   6   46.40    7.90
   6   8  -6   43.50    8.30
   6   8  -6   37.90    5.70
   5  -8  -6    9.90    5.80
  -5  -8   6   15.40    7.50
   5  -8  -6    4.50    6.50
   5  -8  -6    8.80    8.00
  -5   8   6    8.80    7.10
   5   8  -6   12.90    4.70
  -5   8   6   21.50    5.30
   5   8  -6   19.40    7.30
   5   8  -6    8.40    7.10
  -5   8   6   18.10    7.40
   4  -8  -6   -5.90    5.80
  -4  -8   6  -14.20    6.70
   4  -8  -6    2.60    6.30
   4  -8  -6    6.60    8.70
  -4   8   6  -10.30    7.30
  -4   8   6    1.20    5.00
   4   8  -6    0.40    4.70
   4   8  -6  -11.20    7.00
   4   8  -6   -2.30    6.90
  -3  -8   6    6.80    7.90
   3  -8  -6    5.90    6.70
   3  -8  -6   15.40    8.70
   3  -8  -6   27.00    7.10
  -3   8   6   14.20    7.90
   3   8  -6   13.10    5.20
  -3   8   6    8.70    5.90
   3   8  -6   17.40    8.20
   3   8  -6   14.90    7.40
  -2  -8   6   12.90    7.60
   2  -8  -6    2.90    6.70
   2  -8  -6   11.00    6.80
  -2   8   6   -2.90    7.30
   2   8  -6   16.00    7.80
   2   8  -6   19.00    8.30
   2   8  -6    0.70    7.60
  -2   8   6    7.50    6.20
  -1  -8   6  119.39   14.60
   1  -8  -6   99.09   13.00
   1  -8  -6  125.89   14.90
   1   8  -6  112.69   14.60
   1   8  -6  127.29   15.70
   1   8  -6  115.69   16.60
   1   8  -6  123.99   15.30
  -1   8   6  113.89   14.60
  -1   8   6  127.09   16.90
   0  -8  -6    4.50    6.50
   0  -8   6    1.90    6.80
   0  -8  -6    7.70    7.30
   0   8   6    7.70    8.70
   0   8  -6   22.60    8.30
   0   8  -6   17.40    7.90
   0   8  -6    9.30    7.60
   0   8  -6   -4.50    8.00
   1  -8   6   49.00    8.00
  -1  -8  -6   58.49    9.70
  -1  -8  -6   67.09    8.80
   1   8   6   50.99    9.40
   1   8   6   59.39    8.30
  -1   8  -6   56.49   10.50
  -1   8  -6   54.19    9.90
  -1   8  -6   47.20    9.60
   2  -8   6   30.00    7.40
  -2  -8  -6   31.80    7.90
  -2  -8  -6   31.70    7.50
  -2   8  -6   33.30    8.30
   2   8   6   29.20    9.20
  -2   8  -6   35.60    8.90
  -2   8  -6   31.20    9.50
   2   8   6   25.70    7.40
   3  -8   6   -8.90    5.60
  -3  -8  -6  -10.80    5.60
  -3  -8  -6    5.70    6.30
  -3   8  -6   10.60    7.40
  -3   8  -6    0.30    8.30
   3   8   6    5.40    8.00
  -3   8  -6    8.80    7.60
   3   8   6    1.70    6.50
  -4  -8  -6   14.90    6.40
   4  -8   6    9.50    5.70
  -4  -8  -6   13.10    7.30
  -4   8  -6    2.00    6.90
  -4   8  -6    0.70    8.20
  -4   8  -6   10.40    7.60
   4   8   6   16.70    7.70
   4   8   6    9.90    6.10
  -5  -8  -6   -6.60    5.80
  -5   8  -6    1.20    7.80
  -5   8  -6   10.80    7.20
   5   8   6   -7.20    7.30
   5   8   6   -0.50    5.70
  -5   8  -6   11.80    7.10
  -6  -8  -6   77.09   13.10
  -6  -8  -6  102.79   12.70
   6   8   6   99.59   14.70
   6   8   6  127.79   12.10
  -6   8  -6   96.79   15.20
  -6   8  -6  134.49   13.50
  -6   8  -6  125.89   13.20
  -7  -8  -6   -7.50    5.70
   7   8   6   -8.40    6.90
  -7   8  -6    3.30    7.80
  -7   8  -6   -9.50    6.30
  -7   8  -6   -2.90    5.90
   7   8   6   -0.40    7.50
  -8  -8  -6   11.20    5.50
  -8   8  -6   -0.10    6.10
   8   8   6    6.60    6.40
  -8   8  -6   22.10    7.70
   6  -9  -6  -11.60    7.00
   6  -9  -6    6.30    5.10
   6  -9  -6    9.60    5.20
   6   9  -6    3.50    6.40
   6   9  -6    4.20    5.90
   6   9  -6   -8.10    4.60
  -6   9   6   18.30    7.40
  -6   9   6   -2.70    4.40
   5  -9  -6   28.50    7.20
   5  -9  -6   12.60    5.30
   5  -9  -6   12.50    5.30
  -5   9   6   24.20    4.70
  -5   9   6   15.80    7.20
   5   9  -6    7.50    6.00
   5   9  -6   22.60    6.80
   4  -9  -6   57.99    9.90
  -4  -9   6   52.09   10.00
   4  -9  -6   43.90    6.50
   4   9  -6   75.89   11.80
   4   9  -6   33.10    4.70
   4   9  -6   58.69    8.00
  -4   9   6   70.09    9.20
  -3  -9   6    2.40    7.40
   3  -9  -6  -10.00    4.80
   3  -9  -6   -6.60    5.50
   3   9  -6   -4.70    6.10
  -3   9   6    9.80    5.00
   3   9  -6   -3.20    5.90
   3   9  -6   -3.70    6.40
  -3   9   6    6.70    8.50
   2  -9  -6   39.50    6.40
  -2  -9   6   42.30    8.30
   2  -9  -6   37.10    7.00
   2   9  -6   50.89    9.10
   2   9  -6   29.70    7.60
   2   9  -6   39.70    7.60
  -2   9   6   36.80    6.80
  -2   9   6   40.40    9.30
   1  -9  -6  138.79   13.50
   1  -9  -6  132.99   12.60
  -1  -9   6  141.59   14.90
   1   9  -6  148.59   16.40
   1   9  -6  133.39   14.40
  -1   9   6  145.59   12.60
   1   9  -6  151.68   15.60
   1   9  -6  179.18   14.70
  -1   9   6  134.49   16.40
   0  -9  -6   10.80    6.20
   0  -9  -6   -2.70    5.10
   0  -9   6   20.00    7.20
   0   9  -6    3.20    8.00
   0   9  -6   14.30    7.20
   0   9  -6   13.60    6.40
   0   9   6    9.80    7.30
  -1  -9  -6   -4.80    4.90
   1  -9   6   -2.80    5.90
  -1  -9  -6   -7.10    5.00
  -1   9  -6   11.70    6.50
  -1   9  -6    1.70    7.90
  -1   9  -6    7.10    6.70
   1   9   6   -5.10    7.00
  -2  -9  -6   10.20    5.50
   2  -9   6    5.70    6.70
  -2  -9  -6    5.30    5.70
  -2   9  -6   10.00    8.50
  -2   9  -6   17.80    7.30
   2   9   6    3.40    7.50
   2   9   6    8.60    5.70
  -2   9  -6    5.30    5.90
  -3  -9  -6   29.20    6.70
  -3  -9  -6   32.80    6.30
   3  -9   6   14.20    7.70
   3   9   6   21.80    7.50
   3   9   6   27.30    6.20
  -3   9  -6    9.90    6.60
  -3   9  -6   17.70    8.50
  -4  -9  -6    1.40    9.90
  -4  -9  -6   21.60    6.10
  -4   9  -6   25.60    7.40
  -4   9  -6   19.70    6.70
   4   9   6   24.50    6.20
   4   9   6   14.30    7.60
  -4   9  -6   23.60    8.80
  -5  -9  -6   -0.80    5.20
  -5   9  -6    0.60    7.60
   5   9   6   16.10    7.50
  -5   9  -6  -10.00    6.30
  -5   9  -6   -8.80    6.70
   5   9   6    7.10    8.20
  -6   9  -6   39.70    7.40
   6   9   6   41.30    8.60
  14   0  -7    7.50    5.70
  14   0  -7    6.60    5.90
  13   0  -7   -5.70    5.50
  13   0  -7   -0.40    6.20
 -13   0   7    1.80    6.80
 -12   0   7    4.10    7.60
  12   0  -7    2.00    7.20
  12   0  -7    1.60    6.30
 -11   0   7   -2.80    7.50
  11   0  -7   -3.70    7.10
  11   0  -7   -9.30    7.50
  10   0  -7   -5.40    7.60
 -10   0   7   -4.10    7.60
  10   0  -7   -5.30    7.50
   9   0  -7   -2.50    7.20
  -9   0   7   -0.70    7.60
   9   0  -7    4.90    7.50
   8   0  -7   -3.20    6.60
  -8   0   7   -4.20    6.40
   8   0  -7   -8.10    6.70
   7   0  -7    2.70    6.60
   7   0  -7    2.40    6.10
  -7   0   7   -3.80    6.00
  -6   0   7    1.50    5.80
   6   0  -7    1.40    5.50
   6   0  -7    4.70    6.80
   5   0  -7    1.70    6.50
  -5   0   7    2.50    5.10
   5   0  -7    1.50    5.00
   4   0  -7    3.70    4.70
  -4   0   7   -3.80    4.70
   4   0  -7    0.10    6.00
   3   0  -7    6.00    4.30
   3   0  -7    3.10    5.90
  -3   0   7    2.40    4.40
  -2   0   7   -2.60    4.20
   2   0  -7    5.90    5.30
   2   0  -7   -0.20    2.70
   2   0  -7    4.00    4.20
   2   0  -7    0.60    3.50
   1   0  -7    0.90    4.20
   1   0  -7   -2.30    3.40
   1   0  -7    0.20    4.40
   0   0  -7   -1.40    3.80
   0   0  -7    0.80    4.10
   0   0   7   -0.60    4.10
   0   0  -7    0.90    3.70
  -1   0  -7    4.90    4.00
  -1   0  -7    3.10    3.10
   1   0   7    0.80    4.20
  -1   0  -7   -0.20    4.40
   1   0   7   -0.80    4.20
   2   0   7   -1.70    4.60
  -2   0  -7   -0.20    4.20
   2   0   7   -2.90    4.10
  -2   0  -7    1.20    4.60
  -2   0  -7    3.00    2.90
   3   0   7    3.30    5.40
  -3   0  -7    2.70    5.20
  -3   0  -7   -7.20    4.60
  -4   0  -7   -5.20    4.90
   4   0   7   -1.40    5.20
   4   0   7   -4.40    4.80
   5   0   7   -1.50    5.10
   5   0   7   -0.50    5.20
  -5   0  -7    1.40    5.40
  -5   0  -7   -4.70    5.10
   6   0   7    2.20    5.90
  -6   0  -7    0.10    5.50
  -6   0  -7   -2.40    5.90
   6   0   7   -3.00    5.60
  -7   0  -7    2.00    6.60
   7   0   7    9.60    6.90
   7   0   7    1.90    5.80
  -7   0  -7    5.80    6.10
   8   0   7   10.10    6.40
   8   0   7   -6.00    6.20
  -8   0  -7    0.40    6.80
  -8   0  -7   -3.10    6.30
  -9   0  -7    0.90    7.50
   9   0   7   -1.10    6.40
   9   0   7   -3.60    6.40
  10   0   7    5.80    7.70
 -10   0  -7    2.90    6.80
  10   0   7    2.10    6.60
  11   0   7   -4.40    7.10
 -11   0  -7    3.90    6.40
  11   0   7   -2.50    6.20
  12   0   7    1.20    5.60
 -12   0  -7    2.90    5.60
  12   0   7   -6.50    7.20
 -13   0  -7    1.30    5.90
  13   0   7    8.70    5.20
  13   0   7   -6.70    6.40
  14  -1  -7   11.30    5.50
  14   1  -7    6.00    5.80
  14   1  -7   -0.50    6.20
  13  -1  -7   -0.10    5.50
 -13  -1   7  -13.60    6.70
  13  -1  -7   -4.40    6.50
  13   1  -7   -5.20    6.30
  13   1  -7    2.10    6.60
 -13   1   7    1.10    7.40
  13   1  -7    7.50    7.80
 -12  -1   7   67.49   10.20
  12  -1  -7   60.29    9.60
  12  -1  -7   57.89    9.30
  12   1  -7   60.59    9.70
 -12   1   7   55.29    9.80
  12   1  -7   57.79    9.40
 -11  -1   7   12.90    7.80
  11  -1  -7    4.50    7.80
  11  -1  -7    0.20    7.60
  11   1  -7    8.60    8.10
  11   1  -7    3.50    7.30
 -11   1   7   16.80    8.10
  10  -1  -7  752.92   36.40
 -10  -1   7  776.72   33.10
 -10  -1   7  789.82   36.40
  10  -1  -7  761.72   37.50
  10   1  -7  769.82   36.90
  10   1  -7  781.02   37.80
 -10   1   7  752.72   36.10
   9  -1  -7   45.30    8.60
  -9  -1   7   40.90    8.60
   9  -1  -7   47.50    9.30
   9   1  -7   52.19    8.70
   9   1  -7   50.69    9.70
  -9   1   7   39.10    8.50
   8  -1  -7 1091.59   49.80
   8  -1  -7 1094.59   48.40
  -8  -1   7 1153.98   48.30
  -8   1   7 1130.49   48.30
   8   1  -7 1117.09   48.60
   8   1  -7 1110.89   50.09
   7  -1  -7  954.30   42.90
   7  -1  -7  942.71   44.20
  -7  -1   7 1046.10   43.20
  -7   1   7  987.90   42.80
   7   1  -7 1002.40   44.80
   7   1  -7  996.70   43.30
   6  -1  -7   13.40    5.90
   6  -1  -7   10.60    6.90
  -6  -1   7    6.30    5.90
  -6   1   7   10.40    5.70
   6   1  -7   14.50    7.30
   6   1  -7   16.70    6.40
   5  -1  -7 1315.97   55.89
   5  -1  -7 1301.47   57.39
  -5  -1   7 1378.66   54.49
  -5  -1   7 1357.86   56.19
   5   1  -7 1324.47   56.29
  -5   1   7 1386.36   57.39
   5   1  -7 1363.66   57.79
  -5   1   7 1371.86   55.69
   4  -1  -7 2070.59   85.99
   4  -1  -7 2006.60   84.39
  -4  -1   7 2128.39   83.69
  -4  -1   7 2143.49   84.89
   4   1  -7 1982.10   84.79
  -4   1   7 2128.39   84.39
   4   1  -7 2091.39   86.19
  -4   1   7 2162.48   85.89
   4   1  -7 2064.69   83.69
   3  -1  -7   17.20    4.20
  -3  -1   7   19.70    3.70
  -3  -1   7   20.00    5.40
   3  -1  -7   14.60    5.90
  -3   1   7   16.10    4.30
   3   1  -7   17.10    3.10
   3   1  -7   16.30    5.20
  -3   1   7   19.20    6.10
   2  -1  -7 2544.45   97.59
   2  -1  -7 2386.86   98.79
   2   1  -7 2361.46   97.49
  -2   1   7 2415.26   97.39
  -2   1   7 2514.45   98.79
   2   1  -7 2370.56   98.09
   1  -1  -7  916.41   40.00
   1  -1  -7  990.90   39.40
   1  -1  -7  890.11   40.10
[truncated: 344,459 more chars]
