# Supplementary material for: Crystal structure and Hirshfeld surface analysis of (E)-3-(benzyl­idene­amino)-5-phenyl­thia­zolidin-2-iminium bromide
Source: Acta Crystallogr E Crystallogr Commun. 2020 Feb 21;76(Pt 3):427–31. doi: 10.1107/S2056989020001899 (PMC7057372; doi:10.1107/S2056989020001899)
Supplement: Supplementary file 2 [file e-76-00427-Isup2.hkl]

data_I                                                                          
_shelx_title ' Gul2_a.res in P2(1)/c'                                           
_shelx_refln_list_code          4                                               
_shelx_F_calc_maximum      148.79                                               
_exptl_crystal_F_000       736.00                                               
_reflns_d_resolution_high  0.7952                                               
                                                                                
loop_                                                                           
 _space_group_symop_operation_xyz                                               
 'x, y, z'                                                                      
 '-x, y+1/2, -z+1/2'                                                            
 '-x, -y, -z'                                                                   
 'x, -y-1/2, z-1/2'                                                             
                                                                                
_cell_length_a    12.1382                                                       
_cell_length_b     8.3361                                                       
_cell_length_c    15.8718                                                       
_cell_angle_alpha  90.000                                                       
_cell_angle_beta   93.910                                                       
_cell_angle_gamma  90.000                                                       
                                                                                
_shelx_F_squared_multiplier     1.000                                           
                                                                                
loop_                                                                           
 _refln_index_h                                                                 
 _refln_index_k                                                                 
 _refln_index_l                                                                 
 _refln_F_squared_calc                                                          
 _refln_F_squared_meas                                                          
 _refln_F_squared_sigma                                                         
 _refln_observed_status                                                         
   2   0   0        921.85       1057.49        25.47 o                         
   3   0   0      12798.73      10183.89       405.68 o                         
   4   0   0       5162.79       4584.44       106.48 o                         
   5   0   0         24.13         11.07         4.56 o                         
   6   0   0       1388.34       1518.52        32.94 o                         
   7   0   0        227.61        171.70        10.60 o                         
   8   0   0       1803.61       1815.96        39.66 o                         
   9   0   0        763.64        673.31        25.07 o                         
  10   0   0       1567.05       1621.19        46.67 o                         
  11   0   0       2014.58       2052.55        62.87 o                         
  12   0   0        357.82        354.49        26.88 o                         
  13   0   0        117.53        129.62        10.99 o                         
  14   0   0        344.55        364.10        17.04 o                         
  15   0   0          6.49         24.30        10.85 o                         
   1   1   0        440.52        465.89         5.95 o                         
   2   1   0       1186.04       1225.91        18.41 o                         
   3   1   0        136.71        163.76         5.96 o                         
   4   1   0        953.83        927.50        18.05 o                         
   5   1   0       1167.80       1202.05        22.94 o                         
   6   1   0        832.72        655.03        16.99 o                         
   7   1   0        116.97        124.27         6.76 o                         
   8   1   0        247.62        274.35        10.36 o                         
   9   1   0       2026.06       2064.00        33.97 o                         
  10   1   0        406.21        440.83        12.55 o                         
  11   1   0        198.22        204.90         9.82 o                         
  12   1   0         82.42        106.22         6.27 o                         
  13   1   0         48.82         55.90         5.10 o                         
  14   1   0         21.47          9.90         5.80 o                         
  15   1   0          0.03         22.28        22.70 o                         
   1   2   0       1508.88       1882.30        24.32 o                         
   3   2   0       5278.83       5254.58        63.44 o                         
   4   2   0        803.73        745.20        11.67 o                         
   5   2   0        243.18        204.07         6.11 o                         
   6   2   0        235.73        345.78         8.21 o                         
   7   2   0        117.14        159.38         7.68 o                         
   8   2   0        294.33        303.03        10.09 o                         
   9   2   0       1105.35       1108.35        20.59 o                         
  10   2   0        266.01        286.66        10.36 o                         
  11   2   0        514.71        526.54        13.00 o                         
  12   2   0         77.59         78.10         5.44 o                         
  13   2   0         67.72         75.73         4.60 o                         
  14   2   0        145.79        183.97        10.52 o                         
   1   3   0       3831.70       3938.92        50.26 o                         
   2   3   0       9787.49       9752.87       138.91 o                         
   3   3   0       1403.46       1395.97        17.53 o                         
   4   3   0       2964.34       3137.35        38.66 o                         
   5   3   0       5477.47       5549.84        74.65 o                         
   6   3   0       3586.20       3544.48        46.06 o                         
   7   3   0         80.01         92.46         4.63 o                         
   8   3   0        180.70        191.12         8.15 o                         
   9   3   0       1420.06       1391.81        21.67 o                         
  10   3   0         82.15         74.41         5.27 o                         
  11   3   0         13.83         10.94         4.66 o                         
  12   3   0        697.82        773.13        13.89 o                         
  13   3   0        231.53        225.71         9.76 o                         
  14   3   0         43.70         38.06         4.20 o                         
   0   4   0       1782.39       1973.57        42.98 o                         
   1   4   0        861.20        947.27        13.88 o                         
   2   4   0       3215.66       3432.92        46.20 o                         
   3   4   0       1398.53       1479.95        19.39 o                         
   4   4   0       3934.36       3915.64        48.25 o                         
   5   4   0       2631.23       2760.33        34.64 o                         
   6   4   0          7.82          1.03         3.71 o                         
   7   4   0       1743.63       1797.98        27.61 o                         
   8   4   0        727.05        705.42        13.48 o                         
   9   4   0        612.02        614.17        12.76 o                         
  10   4   0        132.59        115.82         6.15 o                         
  11   4   0         38.72         44.96         4.81 o                         
  12   4   0         75.13         55.28         4.37 o                         
  13   4   0         42.72         44.83         4.12 o                         
  14   4   0          0.70         -4.44         4.44 o                         
   1   5   0        161.24        167.99         6.62 o                         
   2   5   0       1696.98       1850.64        24.01 o                         
   3   5   0        646.53        659.69        10.84 o                         
   4   5   0         46.78         66.12         3.85 o                         
   5   5   0        278.81        246.11         7.99 o                         
   6   5   0        112.00        149.23         7.31 o                         
   7   5   0         22.35         22.57         4.44 o                         
   8   5   0        537.16        521.31        11.92 o                         
   9   5   0          9.31         16.17         4.79 o                         
  10   5   0         35.20         21.64         4.62 o                         
  11   5   0         50.84         49.33         4.60 o                         
  12   5   0          6.14          1.00         5.42 o                         
  13   5   0          3.02          7.88         4.13 o                         
   0   6   0        149.03        205.27        10.63 o                         
   1   6   0        310.28        270.14         8.05 o                         
   2   6   0         46.80         64.01         4.04 o                         
   3   6   0        576.00        612.89        10.81 o                         
   4   6   0       1500.83       1521.77        20.87 o                         
   5   6   0        452.15        470.30        10.28 o                         
   6   6   0        343.25        361.78         9.56 o                         
   7   6   0       1778.02       1759.92        28.32 o                         
   8   6   0       1054.43       1002.72        17.62 o                         
   9   6   0         77.90         78.59         5.26 o                         
  10   6   0         62.23         58.93         5.94 o                         
  11   6   0         12.66          5.50         4.68 o                         
  12   6   0         28.83         24.92         4.57 o                         
   1   7   0        956.21        953.62        15.59 o                         
   2   7   0        615.84        610.76        11.31 o                         
   3   7   0         56.55         59.20         4.41 o                         
   4   7   0         62.04         40.38         4.21 o                         
   5   7   0        142.02        159.61         6.59 o                         
   6   7   0         81.05         95.58         5.15 o                         
   7   7   0         16.08         22.46         4.96 o                         
   8   7   0          4.77          7.97         4.41 o                         
   9   7   0        322.80        347.47        13.18 o                         
  10   7   0         32.81         34.87         5.09 o                         
  11   7   0          2.30         -3.69         5.00 o                         
   0   8   0        427.63        472.74        15.47 o                         
   1   8   0         32.83         25.38         4.20 o                         
   2   8   0          0.93         -3.17         3.88 o                         
   3   8   0          1.39         -3.78         3.88 o                         
   4   8   0        113.43        119.09         5.44 o                         
   5   8   0         53.31         42.01         4.39 o                         
   6   8   0         20.36         13.41         3.82 o                         
   7   8   0        112.71         95.09         5.93 o                         
   8   8   0          0.66          2.57         4.07 o                         
   9   8   0        197.28        191.85        13.27 o                         
   1   9   0        358.21        365.36        10.14 o                         
   2   9   0        268.08        258.92         8.58 o                         
   3   9   0          0.59         -3.99         3.99 o                         
   4   9   0        135.20         91.66         5.96 o                         
   5   9   0         73.89         57.35         3.99 o                         
   6   9   0         30.05         39.77         4.68 o                         
   7   9   0         30.47         21.37         4.65 o                         
   0  10   0        255.87        266.83        24.74 o                         
   1  10   0          1.58          9.14         4.54 o                         
   2  10   0         81.21         74.92         4.92 o                         
   3  10   0         96.42         84.20         6.43 o                         
   4  10   0         24.38         25.35         5.42 o                         
 -15   1   1         16.69         36.72        13.15 o                         
 -14   1   1         38.16         45.79         4.93 o                         
 -13   1   1        548.67        597.41        16.54 o                         
 -12   1   1        196.41        204.17         9.97 o                         
 -11   1   1        139.24        122.75         7.27 o                         
 -10   1   1        421.08        410.59        12.52 o                         
  -9   1   1         67.74         99.38         6.30 o                         
  -8   1   1        332.80        265.63         9.74 o                         
  -7   1   1        453.22        475.64        10.67 o                         
  -6   1   1        184.78        154.09         7.25 o                         
  -5   1   1       1859.16       1595.81        29.22 o                         
  -4   1   1       5452.78       5175.03        80.67 o                         
  -3   1   1       7631.22       6922.65       104.44 o                         
  -1   1   1       1538.39       1648.69        23.56 o                         
   0   1   1       2905.19       2957.14        41.82 o                         
   1   1   1         29.37         35.44         1.54 o                         
   3   1   1        683.73        662.83        14.05 o                         
   4   1   1        135.04        150.29         5.54 o                         
   5   1   1         29.72         44.86         3.74 o                         
   6   1   1       9329.72       9105.15       128.77 o                         
   7   1   1       3427.53       3475.58        47.58 o                         
   8   1   1         79.76         93.19         5.10 o                         
   9   1   1       3158.94       3244.36        52.73 o                         
  10   1   1       1820.51       1783.76        28.32 o                         
  11   1   1          7.44          3.42         4.79 o                         
  12   1   1        388.04        478.32        12.31 o                         
  13   1   1        113.69        104.74         6.46 o                         
  14   1   1          1.12         -4.24         4.24 o                         
  15   1   1         11.89         -5.38        10.95 o                         
 -14   2   1         83.68         87.08         5.55 o                         
 -13   2   1          4.76          7.68         3.84 o                         
 -12   2   1          2.35         -3.83         4.01 o                         
 -11   2   1        146.68        134.05         6.71 o                         
 -10   2   1       1079.78       1120.68        19.77 o                         
  -9   2   1         63.76         64.44         4.85 o                         
  -8   2   1        496.21        466.14        10.23 o                         
  -7   2   1       4807.28       4819.06        65.34 o                         
  -6   2   1        123.98        110.29         5.23 o                         
  -5   2   1       2003.22       2335.66        32.30 o                         
  -4   2   1       7465.14       6971.69        92.92 o                         
  -3   2   1      15314.04      13337.58       237.05 o                         
  -1   2   1       1132.51       1314.53        17.36 o                         
   0   2   1       6646.89       6609.06        98.64 o                         
   2   2   1       2894.39       3124.88        38.63 o                         
   3   2   1       1537.24       1483.93        19.72 o                         
   4   2   1       5502.81       5343.46        70.92 o                         
   5   2   1        453.70        388.55         8.62 o                         
   6   2   1        774.62        716.03        12.22 o                         
   7   2   1       3434.90       3397.01        52.95 o                         
   8   2   1       2330.57       2327.63        37.54 o                         
   9   2   1        118.57        156.02         7.53 o                         
  10   2   1          3.99          5.18         4.75 o                         
  11   2   1        848.98        889.22        17.10 o                         
  12   2   1        279.26        242.95         9.72 o                         
  13   2   1          0.05          2.96         3.90 o                         
  14   2   1        219.30        254.70        11.16 o                         
 -14   3   1          3.30          6.73         4.69 o                         
 -13   3   1         17.91         24.62         4.98 o                         
 -12   3   1         70.45         99.32         5.80 o                         
 -11   3   1        164.26        183.98         8.04 o                         
 -10   3   1          5.47          2.62         4.41 o                         
  -9   3   1        853.49        875.53        15.54 o                         
  -8   3   1        108.22        119.75         5.96 o                         
  -7   3   1        371.22        389.57         9.31 o                         
  -6   3   1        330.44        287.26         7.92 o                         
  -5   3   1        250.86        255.40         6.82 o                         
  -4   3   1       5724.03       5940.50        76.32 o                         
  -3   3   1          3.01          7.05         2.58 o                         
  -2   3   1        258.73        197.38         5.18 o                         
  -1   3   1        104.95        101.29         4.47 o                         
   0   3   1        149.99        231.06         5.48 o                         
   1   3   1          5.69         18.25         2.50 o                         
   2   3   1       4775.82       4346.44        52.81 o                         
   3   3   1         17.03         18.61         2.68 o                         
   4   3   1       1247.91       1284.33        18.04 o                         
   5   3   1       3129.19       3457.62        44.76 o                         
   6   3   1         41.28         40.85         3.80 o                         
   7   3   1        298.56        299.50         8.16 o                         
   8   3   1         59.85         65.34         4.78 o                         
   9   3   1        555.58        594.61        12.37 o                         
  10   3   1          5.88          9.62         4.28 o                         
  11   3   1        339.72        328.24        11.19 o                         
  12   3   1        231.98        284.66         8.82 o                         
  13   3   1          0.13          8.47         3.97 o                         
  14   3   1        107.66        107.02        10.86 o                         
 -14   4   1         31.46         29.05         5.99 o                         
 -13   4   1          0.52          2.73         5.32 o                         
 -12   4   1          2.86          5.55         3.75 o                         
 -11   4   1        156.72        130.73         6.69 o                         
 -10   4   1        878.82        865.06        15.75 o                         
  -9   4   1         34.81         19.06         4.63 o                         
  -8   4   1        614.83        578.30        12.10 o                         
  -7   4   1       1695.18       1728.27        25.55 o                         
  -6   4   1        592.35        535.19        12.22 o                         
  -5   4   1         64.22         65.54         3.81 o                         
  -4   4   1         37.64         31.01         3.68 o                         
  -3   4   1         56.52         78.76         3.77 o                         
  -2   4   1        227.79        224.00         7.61 o                         
  -1   4   1        431.83        446.09         8.33 o                         
   0   4   1       3778.50       3927.48        51.54 o                         
   1   4   1       1903.70       1946.16        25.92 o                         
   2   4   1          1.33          5.00         2.84 o                         
   3   4   1       2551.11       2565.69        34.88 o                         
   4   4   1       4227.28       4654.15        57.60 o                         
   5   4   1        805.81        862.76        13.45 o                         
   6   4   1         52.37         52.58         4.21 o                         
   7   4   1        389.51        346.44         9.30 o                         
   8   4   1        135.30        135.76         6.01 o                         
   9   4   1         39.82         40.18         4.85 o                         
  10   4   1          2.28         -2.90         4.40 o                         
  11   4   1        176.95        189.10         8.30 o                         
  12   4   1        274.03        264.80         8.45 o                         
  13   4   1          3.56          5.16         4.46 o                         
 -13   5   1         35.38         27.94         4.42 o                         
 -12   5   1         97.59        101.67         6.36 o                         
 -11   5   1        135.30        119.04         6.64 o                         
 -10   5   1         48.69         49.72         4.98 o                         
  -9   5   1       1067.11       1184.81        19.59 o                         
  -8   5   1        381.59        413.37        10.71 o                         
  -7   5   1        325.66        362.30         9.93 o                         
  -6   5   1       2134.18       2120.16        48.34 o                         
  -5   5   1       1038.34       1086.78        15.71 o                         
  -4   5   1         53.45         66.40         3.81 o                         
  -3   5   1         16.17         16.36         3.36 o                         
  -2   5   1        568.01        543.44         9.46 o                         
  -1   5   1       2339.06       2416.81        32.10 o                         
   0   5   1       1341.02       1268.05        18.05 o                         
   1   5   1        355.40        309.55         8.32 o                         
   2   5   1      11846.74      11956.16       144.07 o                         
   3   5   1       2771.53       2879.46        39.14 o                         
   4   5   1        109.14         82.67         4.25 o                         
   5   5   1       2990.82       3042.61        41.87 o                         
   6   5   1        441.37        386.30         9.28 o                         
   7   5   1        117.23        101.45         5.43 o                         
   8   5   1         98.50         95.92         5.21 o                         
   9   5   1         53.90         59.88         5.18 o                         
  10   5   1        487.14        494.40        11.66 o                         
  11   5   1        136.12        129.31         7.04 o                         
  12   5   1         19.96         29.97         4.43 o                         
  13   5   1        225.56        230.13         9.61 o                         
 -12   6   1         41.26         42.72         6.53 o                         
 -11   6   1         42.10         45.88         4.80 o                         
 -10   6   1          3.09          8.18         5.61 o                         
  -9   6   1        159.21        168.51         8.91 o                         
  -8   6   1         10.65          5.68         4.99 o                         
  -7   6   1        163.98        176.71         9.18 o                         
  -6   6   1         27.01         25.24         4.62 o                         
  -5   6   1          0.79          7.46         3.91 o                         
  -4   6   1        128.15        152.42         6.29 o                         
  -3   6   1        835.17        882.23        13.63 o                         
  -2   6   1         15.77         15.39         3.59 o                         
  -1   6   1        165.41        149.02         5.86 o                         
   0   6   1         16.85         19.16         3.75 o                         
   1   6   1         12.46         16.70         3.81 o                         
   2   6   1          5.37          2.77         3.55 o                         
   3   6   1         10.99          8.83         3.60 o                         
   4   6   1          1.89         12.26         3.83 o                         
   5   6   1         85.02         68.48         4.61 o                         
   6   6   1         87.06         93.81         5.27 o                         
   7   6   1         38.03         57.94         5.39 o                         
   8   6   1        268.15        276.61        10.31 o                         
   9   6   1          2.97          3.36         5.18 o                         
  10   6   1          1.03         -3.87         3.87 o                         
  11   6   1         18.84         26.89         4.35 o                         
  12   6   1         11.29          9.21         5.54 o                         
 -11   7   1        127.36         84.37        20.36 o                         
 -10   7   1          0.47         -3.56         5.85 o                         
  -9   7   1        311.23        352.92        13.46 o                         
  -8   7   1        301.54        313.38        10.29 o                         
  -7   7   1         13.23         19.46         4.91 o                         
  -6   7   1        186.28        207.21         9.00 o                         
  -5   7   1         67.93         55.81         4.59 o                         
  -4   7   1          2.18          2.67         3.90 o                         
  -3   7   1         11.08          6.51         4.01 o                         
  -2   7   1          7.55          7.72         3.97 o                         
  -1   7   1        296.55        298.57         9.00 o                         
   0   7   1       1563.61       1622.24        23.27 o                         
   1   7   1         31.25         13.55         4.00 o                         
   2   7   1       1046.92       1126.80        16.66 o                         
   3   7   1        515.07        500.39        10.28 o                         
   4   7   1        214.23        199.55         8.60 o                         
   5   7   1       1059.88        997.53        16.23 o                         
   6   7   1         77.61         77.41         5.20 o                         
   7   7   1         32.03         29.30         4.67 o                         
   8   7   1          1.00          2.27         4.24 o                         
   9   7   1         11.80         15.06         4.20 o                         
  10   7   1         38.60         33.46         6.27 o                         
  11   7   1         12.76         -1.86         8.72 o                         
  -9   8   1          4.38         23.05         5.67 o                         
  -8   8   1          3.40         13.84         5.76 o                         
  -7   8   1        155.50        158.40        10.54 o                         
  -6   8   1         94.80         63.11         4.76 o                         
  -5   8   1          1.27          3.27         4.18 o                         
  -4   8   1         83.07         75.28         4.69 o                         
  -3   8   1        292.12        303.54         8.81 o                         
  -2   8   1         33.50         24.98         4.19 o                         
  -1   8   1        445.02        454.53        10.21 o                         
   0   8   1        400.81        398.37        10.26 o                         
   1   8   1         87.11         83.99         4.75 o                         
   2   8   1          6.81         11.09         4.08 o                         
   3   8   1         81.40         72.18         4.45 o                         
   4   8   1        182.51        198.48         8.49 o                         
   5   8   1        150.17        155.90         6.86 o                         
   6   8   1         46.61         41.43         4.73 o                         
   7   8   1         75.22         81.89         5.69 o                         
   8   8   1        179.23        171.46         9.39 o                         
   9   8   1          5.34          5.10         8.20 o                         
  -7   9   1         24.07         24.80         4.56 o                         
  -6   9   1          0.40         -0.17         3.68 o                         
  -5   9   1         23.50         31.97         3.63 o                         
  -4   9   1         10.61          7.85         4.24 o                         
  -3   9   1         64.69         75.41         4.18 o                         
  -2   9   1        234.23        284.67         9.19 o                         
  -1   9   1         79.18         81.33         4.30 o                         
   0   9   1        150.14        156.42         6.47 o                         
   1   9   1          2.26          2.75         3.44 o                         
   2   9   1          7.96          8.56         4.16 o                         
   3   9   1          0.83         -3.97         3.97 o                         
   4   9   1          8.02          6.90         4.68 o                         
   5   9   1         13.99         19.40         4.07 o                         
   6   9   1        129.91        152.39         7.40 o                         
   7   9   1        111.77        115.06         9.77 o                         
  -4  10   1          0.26          6.28         5.78 o                         
  -3  10   1         18.82         16.50         4.40 o                         
  -2  10   1         47.88         42.12         3.68 o                         
  -1  10   1         41.00         30.66         4.33 o                         
   0  10   1         38.72         28.66         4.48 o                         
   1  10   1          2.19          6.84         3.78 o                         
   2  10   1          7.12          9.00         3.70 o                         
   3  10   1          1.33          9.86         5.81 o                         
   4  10   1         25.51          7.95         4.79 o                         
 -15   0   2        131.10        106.63        13.26 o                         
 -14   0   2         62.02         67.35         8.92 o                         
 -13   0   2         55.41         35.35         8.80 o                         
 -12   0   2        130.95        130.56         9.51 o                         
 -11   0   2         12.89          0.24         7.43 o                         
 -10   0   2        744.71        716.13        21.18 o                         
  -9   0   2        806.65        820.43        25.31 o                         
  -8   0   2        850.09        796.64        24.16 o                         
  -7   0   2      13325.36      12489.49       288.26 o                         
  -6   0   2       6148.07       6063.02       141.27 o                         
  -5   0   2          0.85          7.37         5.56 o                         
  -4   0   2       6651.83       6135.28       142.12 o                         
  -3   0   2      12666.56      11264.36       448.46 o                         
  -2   0   2       3185.26       3461.94        80.27 o                         
  -1   0   2         19.49         20.90         2.65 o                         
   0   0   2       2824.38       2600.56       105.05 o                         
   1   0   2       1604.76       1596.43        37.30 o                         
   2   0   2        647.28        623.39        13.96 o                         
   3   0   2       7341.98       6517.96       175.29 o                         
   4   0   2      14503.35      12597.61       354.60 o                         
   5   0   2      22138.61      20083.02       798.70 o                         
   6   0   2        328.40        332.05        12.29 o                         
   7   0   2       5047.27       4507.43       105.70 o                         
   8   0   2       2851.83       2997.78        71.88 o                         
   9   0   2        184.60        194.89        13.58 o                         
  10   0   2        184.62        184.96        17.99 o                         
  11   0   2        250.02        314.87        16.80 o                         
  12   0   2        548.61        541.96        18.25 o                         
  13   0   2         42.18         41.01         6.53 o                         
  14   0   2          1.28          3.06         8.20 o                         
  15   0   2        264.55        250.84        19.08 o                         
 -15   1   2          5.13          5.09         9.13 o                         
 -14   1   2         13.76         12.74         4.27 o                         
 -13   1   2        136.86        138.88         7.41 o                         
 -12   1   2        366.61        375.88        11.60 o                         
 -11   1   2         16.82         26.43         5.76 o                         
 -10   1   2          2.34          5.07         5.25 o                         
  -9   1   2        178.99        174.91         9.06 o                         
  -8   1   2         78.81         69.71         5.27 o                         
  -7   1   2        851.60        928.90        17.63 o                         
  -6   1   2       2344.19       2606.10        41.07 o                         
  -5   1   2       4499.15       4550.20        75.94 o                         
  -4   1   2       1054.08       1006.80        20.72 o                         
  -3   1   2       7072.43       6665.71        98.07 o                         
  -2   1   2       1780.85       1745.94        27.15 o                         
  -1   1   2       5312.92       5444.57        88.52 o                         
   0   1   2        266.31        312.58         9.15 o                         
   1   1   2       2483.99       2840.54        44.92 o                         
   2   1   2       4658.60       4304.01        73.99 o                         
   3   1   2       1693.68       1539.88        22.59 o                         
   4   1   2         27.64         21.37         2.64 o                         
   5   1   2       1023.79        982.40        14.76 o                         
   6   1   2       2219.07       2195.97        30.65 o                         
   7   1   2        474.92        501.78        10.53 o                         
   8   1   2        283.47        277.23         8.71 o                         
   9   1   2         28.36         27.93         4.43 o                         
  10   1   2         14.70         13.45         4.53 o                         
  11   1   2         26.70         20.44         4.92 o                         
  12   1   2         16.06         18.16         4.99 o                         
  13   1   2         48.40         59.24         4.94 o                         
  14   1   2         28.47         51.74         5.68 o                         
 -14   2   2         45.37         33.84         4.54 o                         
 -13   2   2         35.86         36.34         4.11 o                         
 -12   2   2          0.05         -4.34         4.34 o                         
 -11   2   2         99.23         95.94         6.99 o                         
 -10   2   2        211.77        235.19         8.74 o                         
  -9   2   2       1113.38       1087.11        17.75 o                         
  -8   2   2          4.16         10.95         3.88 o                         
  -7   2   2       3138.76       3249.32        44.78 o                         
  -6   2   2        561.00        508.17         9.79 o                         
  -5   2   2        224.86        280.04         6.95 o                         
  -4   2   2       6271.85       6029.53        80.57 o                         
  -3   2   2       1253.95       1512.11        20.21 o                         
  -2   2   2       8337.32       8653.32       132.83 o                         
  -1   2   2       9595.75       9888.94       175.96 o                         
   0   2   2        308.25        390.06         7.43 o                         
   1   2   2        257.41        258.97         8.79 o                         
   2   2   2       5769.09       5770.70        88.29 o                         
   3   2   2         12.72         30.52         2.72 o                         
   4   2   2        128.16         67.72         3.43 o                         
   5   2   2       1548.96       1629.13        26.64 o                         
   6   2   2        136.66        152.39         6.96 o                         
   7   2   2       2552.00       2303.97        32.44 o                         
   8   2   2        198.56        239.36         8.77 o                         
   9   2   2        299.39        301.81         9.88 o                         
  10   2   2         25.57         21.53         4.73 o                         
  11   2   2         33.31         40.83         5.06 o                         
  12   2   2          2.91          1.79         4.27 o                         
  13   2   2          1.13          0.33         5.53 o                         
  14   2   2         50.56         44.46         4.30 o                         
 -14   3   2          1.65         -3.86         3.86 o                         
 -13   3   2        121.69        123.98         7.32 o                         
 -12   3   2        246.63        264.84         9.20 o                         
 -11   3   2         43.62         23.31         4.39 o                         
 -10   3   2        397.00        396.95        10.67 o                         
  -9   3   2       1510.97       1487.81        22.84 o                         
  -8   3   2       1391.25       1356.02        20.85 o                         
  -7   3   2         62.55         48.12         4.09 o                         
  -6   3   2       1577.78       1571.96        25.47 o                         
  -5   3   2       4314.02       4221.34        57.22 o                         
  -4   3   2       1739.59       1636.93        25.34 o                         
  -3   3   2       4239.28       4600.77        75.39 o                         
  -2   3   2       2415.03       2379.74        33.10 o                         
  -1   3   2       6228.05       6354.50        89.85 o                         
   0   3   2       3452.10       3613.18        51.79 o                         
   1   3   2       1146.44       1217.34        19.49 o                         
   2   3   2       6224.63       6202.46        87.26 o                         
   3   3   2       3401.75       3322.55        40.80 o                         
   4   3   2         60.54         80.39         3.69 o                         
   5   3   2       1658.55       1460.88        20.20 o                         
   6   3   2       2188.70       2250.46        31.70 o                         
   7   3   2        236.08        245.37         7.82 o                         
   8   3   2          9.18         11.86         4.01 o                         
   9   3   2       1470.88       1516.86        22.03 o                         
  10   3   2        906.06        906.24        15.34 o                         
  11   3   2         91.93         91.77         5.22 o                         
  12   3   2          3.04         10.91         3.76 o                         
  13   3   2         72.16        101.27         7.23 o                         
  14   3   2         58.02         53.86         4.34 o                         
 -14   4   2          7.75         20.78         4.72 o                         
 -13   4   2         97.61        138.09         6.19 o                         
 -12   4   2         63.90         62.04         4.81 o                         
 -11   4   2        527.00        573.54        12.47 o                         
 -10   4   2        112.21        122.81         6.22 o                         
  -9   4   2        467.35        459.11        11.07 o                         
  -8   4   2        661.94        717.54        15.08 o                         
  -7   4   2        165.29        149.88         7.52 o                         
  -6   4   2        410.31        488.90        11.24 o                         
  -5   4   2        185.56        148.06         6.72 o                         
  -4   4   2       1315.14       1354.61        22.73 o                         
  -3   4   2        276.42        269.92         7.18 o                         
  -2   4   2       1071.99        978.29        14.66 o                         
  -1   4   2         17.41          9.91         3.09 o                         
   0   4   2       5805.22       5947.49        85.25 o                         
   1   4   2       2662.64       2810.98        36.66 o                         
   2   4   2        463.81        502.25         9.66 o                         
   3   4   2        506.53        479.20         9.60 o                         
   4   4   2       2561.63       2800.38        35.04 o                         
   5   4   2        246.35        215.70         7.15 o                         
   6   4   2        128.70         99.94         4.79 o                         
   7   4   2         51.73         45.35         4.47 o                         
   8   4   2        865.93        914.61        15.09 o                         
   9   4   2        386.81        385.27        10.46 o                         
  10   4   2          0.57         -2.99         4.16 o                         
  11   4   2        402.93        466.21        10.83 o                         
  12   4   2        239.91        271.93         8.32 o                         
  13   4   2          6.69         14.40         4.82 o                         
 -13   5   2         11.21         15.43         4.65 o                         
 -12   5   2         40.05         43.24         4.02 o                         
 -11   5   2         51.53         46.48         4.43 o                         
 -10   5   2          0.12         -0.43         4.22 o                         
  -9   5   2          6.22          7.89         4.49 o                         
  -8   5   2         32.53         32.73         4.67 o                         
  -7   5   2         27.99         34.07         5.11 o                         
  -6   5   2          3.35          7.77         4.54 o                         
  -5   5   2         98.02        118.84         5.35 o                         
  -4   5   2        103.43        101.40         4.61 o                         
  -3   5   2        222.34        168.77         6.99 o                         
  -2   5   2          2.33          3.40         3.17 o                         
  -1   5   2          6.20         18.84         3.47 o                         
   0   5   2        266.49        257.52         7.10 o                         
   1   5   2         72.75         63.01         3.94 o                         
   2   5   2        131.31        182.51         7.10 o                         
   3   5   2          1.55          1.19         3.59 o                         
   4   5   2         26.36         33.63         4.16 o                         
   5   5   2        112.91        109.11         4.86 o                         
   6   5   2         12.37         10.92         4.08 o                         
   7   5   2         74.45         77.93         5.09 o                         
   8   5   2          0.66         -0.27         4.45 o                         
   9   5   2        105.26        110.31         5.51 o                         
  10   5   2         42.50         40.89         4.83 o                         
  11   5   2          0.74         -3.71         3.71 o                         
  12   5   2         40.58         34.05         4.68 o                         
  13   5   2         64.02         53.50         4.47 o                         
 -12   6   2          3.25         -3.72         4.82 o                         
 -11   6   2        501.40        520.98        14.61 o                         
 -10   6   2        217.95        243.81         9.37 o                         
  -9   6   2         18.52         34.71         5.04 o                         
  -8   6   2        139.97        162.34         8.05 o                         
  -7   6   2         39.57         35.29         5.33 o                         
  -6   6   2          5.57          6.24         4.47 o                         
  -5   6   2        330.71        359.11         9.50 o                         
  -4   6   2        196.97        188.85         8.09 o                         
  -3   6   2       1198.12       1251.94        18.72 o                         
  -2   6   2       1451.55       1429.72        19.58 o                         
  -1   6   2        258.90        226.91         7.80 o                         
   0   6   2       2836.15       2887.81        51.31 o                         
   1   6   2       1141.11       1117.35        17.01 o                         
   2   6   2          3.23         -0.38         3.86 o                         
   3   6   2        606.52        523.17        10.72 o                         
   4   6   2       1247.18       1234.46        19.59 o                         
   5   6   2         42.16         47.25         4.85 o                         
   6   6   2        107.14         93.11         5.90 o                         
   7   6   2         29.58         26.86         4.89 o                         
   8   6   2        166.91        203.56         9.62 o                         
   9   6   2         47.28         44.94         4.70 o                         
  10   6   2          2.05          2.15         5.13 o                         
  11   6   2        166.90        148.97         6.73 o                         
  12   6   2         91.42         89.51         5.22 o                         
 -11   7   2         21.76         10.11         8.81 o                         
 -10   7   2          5.42         -0.10         7.47 o                         
  -9   7   2         50.63         50.04         4.94 o                         
  -8   7   2         72.48         76.06         5.39 o                         
  -7   7   2         18.71         20.91         5.64 o                         
  -6   7   2        302.79        316.76        10.13 o                         
  -5   7   2        706.42        733.19        13.59 o                         
  -4   7   2        249.89        248.83         9.01 o                         
  -3   7   2        338.42        339.73         8.93 o                         
  -2   7   2        169.72        178.80         7.39 o                         
  -1   7   2        323.17        350.27         9.50 o                         
   0   7   2        140.78        148.44         6.02 o                         
   1   7   2          7.52          2.64         4.21 o                         
   2   7   2        149.75        190.09         8.12 o                         
   3   7   2        370.49        381.90        10.13 o                         
   4   7   2         80.59         80.40         5.25 o                         
   5   7   2        250.03        248.30         9.58 o                         
   6   7   2        654.37        663.14        14.48 o                         
   7   7   2         44.43         42.00         5.19 o                         
   8   7   2          1.67         -1.19         5.13 o                         
   9   7   2         67.63         76.31         4.82 o                         
  10   7   2         55.01         53.40         5.29 o                         
  11   7   2         16.23         -1.74         8.84 o                         
  -9   8   2         43.48         37.10         6.47 o                         
  -8   8   2          9.26          2.28         6.13 o                         
  -7   8   2         11.32         22.72         5.29 o                         
  -6   8   2          0.24         -0.32         4.16 o                         
  -5   8   2          0.28         -1.37         3.88 o                         
  -4   8   2        101.01        107.78         5.51 o                         
  -3   8   2          0.98          6.60         3.97 o                         
  -2   8   2        519.52        516.60        10.74 o                         
  -1   8   2          0.04         -1.63         4.23 o                         
   0   8   2         88.31         98.25         5.19 o                         
   1   8   2         21.86         18.95         4.43 o                         
   2   8   2         28.49         21.85         4.43 o                         
   3   8   2          2.88         -1.26         4.20 o                         
   4   8   2          0.56         10.81         4.46 o                         
   5   8   2        139.46        164.83         7.59 o                         
   6   8   2          7.31         -0.21         4.10 o                         
   7   8   2          6.17          5.06         5.31 o                         
   8   8   2          1.33         -5.51         5.57 o                         
   9   8   2         26.57         29.44         8.47 o                         
  -7   9   2         34.80         23.79         6.52 o                         
  -6   9   2         17.58          4.15         4.97 o                         
  -5   9   2        144.51        135.78         6.61 o                         
  -4   9   2          1.15         -3.35         3.35 o                         
  -3   9   2        191.27        195.80         7.10 o                         
  -2   9   2         89.40         81.95         4.29 o                         
  -1   9   2          3.67         -1.77         3.20 o                         
   0   9   2         16.21         20.03         3.59 o                         
   1   9   2         19.37         14.72         3.98 o                         
   2   9   2         87.84         89.53         4.82 o                         
   3   9   2        142.71        155.83         7.24 o                         
   4   9   2         66.60         52.99         4.81 o                         
   5   9   2         76.43         64.11         4.84 o                         
   6   9   2         99.01         75.18         5.93 o                         
   7   9   2          1.14          1.38         4.70 o                         
  -4  10   2        182.89        201.32        11.13 o                         
  -3  10   2         61.78         73.97         8.60 o                         
  -2  10   2         46.04         37.49         3.72 o                         
  -1  10   2         18.67         22.41         3.68 o                         
   0  10   2          7.73         13.66         4.17 o                         
   1  10   2         17.70         19.37         5.79 o                         
   2  10   2         21.11         23.17         4.49 o                         
   3  10   2          2.12         -2.39         4.65 o                         
   4  10   2          2.36         57.64        13.86 o                         
 -15   1   3         14.92         22.65         6.13 o                         
 -14   1   3          5.26          1.74         4.87 o                         
 -13   1   3         41.85         50.44         7.04 o                         
 -12   1   3        113.25        101.85         6.38 o                         
 -11   1   3        966.13       1013.73        18.92 o                         
 -10   1   3        242.81        220.14         9.93 o                         
  -9   1   3       1212.60       1257.64        21.17 o                         
  -8   1   3       3420.19       3318.12        48.85 o                         
  -7   1   3        790.79        934.16        16.25 o                         
  -6   1   3       3029.76       3276.26        50.95 o                         
  -5   1   3      10560.34       9620.00       145.31 o                         
  -4   1   3       1266.92       1249.38        21.35 o                         
  -3   1   3          6.55         10.73         2.56 o                         
  -2   1   3        760.66        937.81        14.28 o                         
   0   1   3        413.61        400.41         8.13 o                         
   1   1   3         47.45         56.11         3.63 o                         
   4   1   3        224.12        275.58         6.42 o                         
   5   1   3       8689.21       8505.11       120.63 o                         
   6   1   3       1772.50       1629.43        23.32 o                         
   7   1   3        502.62        420.94         9.54 o                         
   8   1   3        576.42        602.05        12.09 o                         
   9   1   3       1199.79       1135.23        19.18 o                         
  10   1   3        118.75        126.42         7.30 o                         
  11   1   3         35.84         40.20         5.06 o                         
  12   1   3          0.54          0.15         4.50 o                         
  13   1   3        259.90        280.78         8.88 o                         
  14   1   3        279.54        290.42        15.87 o                         
 -14   2   3         77.69         73.57         7.51 o                         
 -13   2   3         61.19         93.28         6.91 o                         
 -12   2   3        158.53        154.35         7.22 o                         
 -11   2   3        454.89        466.02        11.45 o                         
 -10   2   3       1227.11       1291.56        22.04 o                         
  -9   2   3         29.63         44.38         4.67 o                         
  -8   2   3         23.90         31.22         4.38 o                         
  -7   2   3       1485.89       1364.02        21.74 o                         
  -6   2   3       1123.66       1023.14        16.91 o                         
  -5   2   3        160.48        213.46         6.90 o                         
  -4   2   3       2594.71       2502.86        42.89 o                         
  -3   2   3       3850.68       3918.70        57.97 o                         
  -2   2   3       5242.89       5053.78        74.61 o                         
   0   2   3       5332.39       5436.80        82.32 o                         
   1   2   3      13200.85      11757.79       468.54 o                         
   2   2   3       1967.79       2081.16        37.40 o                         
   3   2   3        548.31        448.59         8.49 o                         
   4   2   3       4344.80       4359.51        61.17 o                         
   5   2   3       4719.99       4586.83        61.77 o                         
   6   2   3        105.75        112.74         4.97 o                         
   7   2   3       1500.28       1512.09        22.23 o                         
   8   2   3       3197.07       2954.02        47.15 o                         
   9   2   3        365.95        385.03         9.72 o                         
  10   2   3          0.70         -1.26         4.45 o                         
  11   2   3        787.78        821.63        15.95 o                         
  12   2   3        437.32        474.12        11.69 o                         
  13   2   3         87.83         76.88         5.17 o                         
  14   2   3          5.30         14.23         8.10 o                         
 -14   3   3          3.33         -5.37         5.37 o                         
 -13   3   3        114.89        115.74         5.68 o                         
 -12   3   3          1.97          5.67         4.07 o                         
 -11   3   3         97.42        121.88         5.86 o                         
 -10   3   3        126.59        119.73         5.63 o                         
  -9   3   3         24.53         28.96         4.43 o                         
  -8   3   3          1.24          1.95         3.89 o                         
  -7   3   3         17.82         12.38         3.75 o                         
  -6   3   3          3.08          2.91         3.73 o                         
  -5   3   3        529.66        506.64         9.90 o                         
  -4   3   3       3048.09       3144.67        40.73 o                         
  -3   3   3        336.07        327.84         8.72 o                         
  -2   3   3       2801.22       2936.34        40.03 o                         
  -1   3   3         12.22         10.84         2.91 o                         
   0   3   3        671.35        650.45        12.44 o                         
   1   3   3       1126.89       1211.19        19.77 o                         
   2   3   3        367.99        386.47         7.32 o                         
   3   3   3        572.52        578.01         9.12 o                         
   4   3   3        215.07        190.55         6.18 o                         
   5   3   3       1493.19       1938.81        26.08 o                         
   6   3   3        189.99        167.09         6.41 o                         
   7   3   3        479.11        470.68         9.67 o                         
   8   3   3        197.77        186.75         7.85 o                         
   9   3   3         14.42          7.99         4.24 o                         
  10   3   3        234.50        265.40         9.38 o                         
  11   3   3         24.00         30.45         4.09 o                         
  12   3   3        266.88        267.64         8.25 o                         
  13   3   3         29.13         23.87         4.25 o                         
  14   3   3          4.28          1.16         5.82 o                         
 -14   4   3         60.58         41.41         5.87 o                         
 -13   4   3        136.40        142.35         7.24 o                         
 -12   4   3          8.09          6.75         3.64 o                         
 -11   4   3        164.86        159.32         7.35 o                         
 -10   4   3        206.47        220.52         9.04 o                         
  -9   4   3         37.39         38.45         4.63 o                         
  -8   4   3         69.98         59.30         5.23 o                         
  -7   4   3       1085.20       1155.67        19.66 o                         
  -6   4   3        887.68        821.74        15.21 o                         
  -5   4   3         92.21        108.65         4.44 o                         
  -4   4   3       1963.32       2134.50        31.07 o                         
  -3   4   3      10165.30      10004.58       133.47 o                         
  -2   4   3       3512.89       3807.83        54.62 o                         
  -1   4   3       1272.29       1569.17        23.67 o                         
   0   4   3       2381.07       2441.44        36.16 o                         
   1   4   3       1827.41       1999.73        26.71 o                         
   2   4   3        216.05        196.01         6.71 o                         
   3   4   3        848.35        847.09        13.83 o                         
   4   4   3       1515.64       1544.44        21.42 o                         
   5   4   3        939.75        945.21        14.55 o                         
   6   4   3          0.70          0.36         3.68 o                         
   7   4   3       1443.36       1414.06        21.61 o                         
   8   4   3        881.19        929.37        14.53 o                         
   9   4   3         41.40         33.98         4.33 o                         
  10   4   3         95.87         91.71         5.17 o                         
  11   4   3        309.56        360.11         9.50 o                         
  12   4   3         15.32          6.46         3.56 o                         
  13   4   3         48.44         44.07         4.87 o                         
 -13   5   3        476.63        519.14        14.32 o                         
 -12   5   3        177.02        161.80         8.40 o                         
 -11   5   3          2.17          1.22         4.04 o                         
 -10   5   3        161.10        162.21         7.41 o                         
  -9   5   3        427.07        417.05        11.76 o                         
  -8   5   3        419.65        392.67        11.43 o                         
  -7   5   3        341.12        344.64        10.75 o                         
  -6   5   3          6.73          5.37         4.15 o                         
  -5   5   3       2334.72       2257.75        32.31 o                         
  -4   5   3       3146.92       3311.35        45.87 o                         
  -3   5   3        205.73        227.37         7.41 o                         
  -2   5   3       2741.02       2710.10        38.81 o                         
  -1   5   3       2481.62       2667.20        35.24 o                         
   0   5   3          9.15         -0.01         3.94 o                         
   1   5   3       1221.95       1191.09        17.41 o                         
   2   5   3       1219.58       1203.28        18.38 o                         
   3   5   3         21.57         17.24         3.94 o                         
   4   5   3         14.05         16.49         4.15 o                         
   5   5   3         52.15         41.41         4.54 o                         
   6   5   3       1180.45       1254.20        18.80 o                         
   7   5   3       2961.91       3106.75        41.45 o                         
   8   5   3         16.84         15.34         4.54 o                         
   9   5   3        175.31        155.05         6.66 o                         
  10   5   3        767.88        855.52        14.17 o                         
  11   5   3         13.89          9.44         3.72 o                         
  12   5   3         98.73         92.18         5.97 o                         
  13   5   3         63.37         45.63         7.24 o                         
 -12   6   3         26.78         21.51         6.07 o                         
 -11   6   3          5.19         14.57         5.18 o                         
 -10   6   3         80.32         76.09         5.69 o                         
  -9   6   3         12.73          9.55         4.94 o                         
  -8   6   3          5.06          8.69         4.90 o                         
  -7   6   3          3.07          4.18         5.00 o                         
  -6   6   3         17.07         16.13         4.71 o                         
  -5   6   3        378.51        380.61        10.42 o                         
  -4   6   3        715.85        711.36        12.89 o                         
  -3   6   3         28.40         31.92         4.21 o                         
  -2   6   3         99.88         91.73         4.61 o                         
  -1   6   3        142.09        129.70         5.67 o                         
   0   6   3        121.57        144.16         6.76 o                         
   1   6   3        770.63        824.57        13.78 o                         
   2   6   3        194.96        184.30         7.88 o                         
   3   6   3         22.58         30.21         4.52 o                         
   4   6   3        102.83        131.64         6.24 o                         
   5   6   3         39.73         46.74         4.90 o                         
   6   6   3         33.76         24.93         5.12 o                         
   7   6   3          0.19         -3.18         4.49 o                         
   8   6   3         85.41         92.47         5.90 o                         
   9   6   3          6.04          6.01         4.06 o                         
  10   6   3         54.41         56.17         4.12 o                         
  11   6   3          0.21         -0.48         3.92 o                         
  12   6   3         35.01         46.90         7.28 o                         
 -11   7   3          5.82         -1.55         6.41 o                         
 -10   7   3         17.71         13.66         4.21 o                         
  -9   7   3         13.42          6.47         4.33 o                         
  -8   7   3          2.44          4.85         4.48 o                         
  -7   7   3         61.37         58.67         5.04 o                         
  -6   7   3          1.56          2.16         4.54 o                         
  -5   7   3        747.78        786.02        15.08 o                         
  -4   7   3        799.44        825.59        14.58 o                         
  -3   7   3          7.55          6.10         4.28 o                         
  -2   7   3       1094.53       1104.06        17.41 o                         
  -1   7   3        322.80        346.52         9.47 o                         
   0   7   3         57.86         36.29         4.41 o                         
   1   7   3        622.58        579.78        11.80 o                         
   2   7   3        192.43        188.48         8.17 o                         
   3   7   3          5.00         11.46         4.54 o                         
   4   7   3         50.23         60.39         5.21 o                         
   5   7   3         51.38         54.69         5.22 o                         
   6   7   3        159.14        160.57         7.74 o                         
   7   7   3        258.58        262.70        10.02 o                         
   8   7   3          2.15          2.84         4.95 o                         
   9   7   3        257.89        220.33        12.07 o                         
  10   7   3        135.27        108.66         8.26 o                         
  -9   8   3          0.43          6.51         4.41 o                         
  -8   8   3         81.39         66.21         5.16 o                         
  -7   8   3        370.13        401.01        10.62 o                         
  -6   8   3        300.86        274.26         9.25 o                         
  -5   8   3          0.91         -4.11         4.11 o                         
  -4   8   3        321.19        331.53         9.44 o                         
  -3   8   3        371.01        355.28         9.71 o                         
  -2   8   3        208.63        240.92         8.82 o                         
  -1   8   3         43.97         43.89         4.56 o                         
   0   8   3        259.30        281.54         9.57 o                         
   1   8   3        278.28        323.61         9.69 o                         
   2   8   3         20.41         15.88         4.91 o                         
   3   8   3        233.99        193.49         9.84 o                         
   4   8   3        689.18        661.80        14.19 o                         
   5   8   3        233.97        237.55         9.04 o                         
   6   8   3          6.37         -4.30         4.30 o                         
   7   8   3        152.28        119.66         9.22 o                         
   8   8   3         93.84        102.83         8.05 o                         
   9   8   3          7.75         11.83         5.40 o                         
  -7   9   3         21.82         38.06         4.94 o                         
  -6   9   3        118.44        125.77        11.52 o                         
  -5   9   3          3.25          6.01         3.82 o                         
  -4   9   3          3.82         -0.07         5.19 o                         
  -3   9   3         33.62         28.71         3.59 o                         
  -2   9   3        139.50        152.81         6.77 o                         
  -1   9   3          5.37         10.74         3.37 o                         
   0   9   3          0.49          9.48         4.68 o                         
   1   9   3         65.64         49.16         4.73 o                         
   2   9   3         25.25         37.05         4.19 o                         
   3   9   3        167.48        177.03        11.90 o                         
   4   9   3          5.26          7.57         4.39 o                         
   5   9   3         62.58         74.01         4.60 o                         
   6   9   3          1.64         -2.75         5.23 o                         
   7   9   3          0.41          9.09         6.66 o                         
  -3  10   3         48.19         36.09         4.68 o                         
  -2  10   3          1.06          1.04         5.05 o                         
  -1  10   3         13.64         14.11         4.09 o                         
   0  10   3          9.20          9.71         4.88 o                         
   1  10   3          1.61         -0.73         6.31 o                         
   2  10   3          7.67          0.66         4.85 o                         
   3  10   3          6.09          0.76         4.86 o                         
 -15   0   4          1.18         -3.82         8.23 o                         
 -14   0   4         91.74         93.93         7.25 o                         
 -13   0   4        574.75        604.94        19.31 o                         
 -12   0   4        128.49        188.03        13.12 o                         
 -11   0   4       1579.79       1583.41        43.10 o                         
 -10   0   4        906.37       1012.89        30.53 o                         
  -9   0   4        381.55        318.97        16.96 o                         
  -8   0   4       2411.23       2389.39        59.13 o                         
  -7   0   4       2097.03       2146.79        63.69 o                         
  -6   0   4         67.59         38.22         4.88 o                         
  -5   0   4        272.36        290.19        13.37 o                         
  -4   0   4       1139.00       1019.12        26.64 o                         
  -3   0   4       8379.88       7352.31       169.68 o                         
  -2   0   4      12492.71      10828.56       284.73 o                         
  -1   0   4        193.90        191.02         6.94 o                         
   0   0   4       1878.88       1736.95        47.74 o                         
   2   0   4       3765.27       3520.83        77.80 o                         
   3   0   4        788.15        701.94        18.93 o                         
   4   0   4       1694.73       1511.17        32.11 o                         
   5   0   4       4906.16       4912.53        99.21 o                         
   6   0   4        227.28        270.35         9.22 o                         
   7   0   4         95.62         81.80         6.38 o                         
   8   0   4        960.75        999.16        23.99 o                         
   9   0   4       4564.83       4323.28        88.83 o                         
  10   0   4        463.85        485.67        16.41 o                         
  11   0   4        232.01        240.26        12.93 o                         
  12   0   4        722.51        757.10        21.05 o                         
  13   0   4         22.73          9.80         6.41 o                         
  14   0   4         75.41        101.79        13.76 o                         
 -15   1   4         26.65         26.07        10.76 o                         
 -14   1   4          7.26         14.74         5.58 o                         
 -13   1   4          4.86          7.88         5.92 o                         
 -12   1   4         26.23         21.79         5.32 o                         
 -11   1   4         77.90         85.21         6.03 o                         
 -10   1   4         91.58         80.89         5.84 o                         
  -9   1   4        192.66        179.17         9.05 o                         
  -8   1   4       1204.75       1241.89        22.08 o                         
  -7   1   4        707.59        734.32        13.81 o                         
  -6   1   4         18.54         20.54         3.88 o                         
  -5   1   4        605.23        567.78        11.64 o                         
  -4   1   4        897.40        906.98        14.57 o                         
  -3   1   4        181.92        126.21         5.09 o                         
  -2   1   4       4312.50       3726.43        52.96 o                         
  -1   1   4       5687.94       5476.12       155.03 o                         
   0   1   4      12140.96      11208.70       315.47 o                         
   1   1   4        595.82        581.25        10.46 o                         
   2   1   4       1039.48       1073.86        28.76 o                         
   3   1   4       1585.44       1705.16        23.60 o                         
   4   1   4        160.00        142.57         6.26 o                         
   5   1   4        371.33        364.00         7.97 o                         
   6   1   4       1047.76        966.45        17.07 o                         
   7   1   4        548.33        476.92        10.05 o                         
   8   1   4        239.65        227.01         8.40 o                         
   9   1   4       1422.34       1505.91        29.91 o                         
  10   1   4       1543.97       1532.77        26.39 o                         
  11   1   4        329.41        337.41        10.10 o                         
  12   1   4         10.80         -3.67         3.67 o                         
  13   1   4         62.71         63.77         5.25 o                         
  14   1   4         48.22         52.83         7.17 o                         
 -14   2   4          0.36          8.12         5.58 o                         
 -13   2   4        179.06        170.06         7.38 o                         
 -12   2   4        109.47        114.00         6.28 o                         
 -11   2   4        369.66        365.30        10.98 o                         
 -10   2   4        376.55        407.26        11.22 o                         
  -9   2   4         32.80         31.33         4.40 o                         
  -8   2   4        445.55        404.93        11.28 o                         
  -7   2   4        681.41        713.76        14.73 o                         
  -6   2   4         71.12         67.19         4.78 o                         
  -5   2   4        526.42        567.06        17.17 o                         
  -4   2   4         55.73         58.35         3.96 o                         
  -3   2   4        641.17        700.74        11.59 o                         
  -2   2   4       5830.90       5996.17       106.38 o                         
  -1   2   4       1453.25       1710.43        26.99 o                         
   0   2   4         45.50         19.16         2.56 o                         
   1   2   4       2385.88       2885.17        44.46 o                         
   2   2   4        252.19        275.73         7.37 o                         
   3   2   4       2210.26       2493.43        34.09 o                         
   4   2   4       1226.57       1241.97        18.13 o                         
   5   2   4        799.91        771.95        12.38 o                         
   6   2   4          5.98          3.79         3.30 o                         
   7   2   4         43.41         40.67         3.85 o                         
   8   2   4         67.61         80.23         4.57 o                         
   9   2   4        440.33        402.86        10.42 o                         
  10   2   4         36.48         37.04         4.72 o                         
  11   2   4        375.86        417.03        11.54 o                         
  12   2   4        472.74        476.97        13.29 o                         
  13   2   4         13.11         -2.18         4.36 o                         
  14   2   4         40.72         32.04         5.97 o                         
 -14   3   4          1.42         -4.09         4.09 o                         
 -13   3   4        105.32        120.34         6.75 o                         
 -12   3   4        298.80        282.86         9.04 o                         
 -11   3   4        531.57        583.17        11.94 o                         
 -10   3   4          2.12         -0.42         4.14 o                         
  -9   3   4         52.89         46.30         4.57 o                         
  -8   3   4        875.28        881.20        15.11 o                         
  -7   3   4        404.31        366.69         9.87 o                         
  -6   3   4        181.00        199.34         7.81 o                         
  -5   3   4       2945.03       2797.74        42.63 o                         
  -4   3   4       2040.86       1950.69        34.18 o                         
  -3   3   4        561.59        521.59        12.40 o                         
  -2   3   4       2355.32       2378.12        37.41 o                         
  -1   3   4       7234.88       7210.32       110.50 o                         
   0   3   4       5165.95       5555.45        84.51 o                         
   1   3   4       2268.90       2548.30        37.22 o                         
   2   3   4       3544.10       3525.71        50.84 o                         
   3   3   4       5127.40       5304.01        76.98 o                         
   4   3   4       1002.94       1002.90        14.68 o                         
   5   3   4        371.36        334.27         8.17 o                         
   6   3   4       3142.84       3109.36        40.68 o                         
   7   3   4       3143.02       3042.65        42.23 o                         
   8   3   4         90.42         90.78         4.69 o                         
   9   3   4        797.81        807.99        13.90 o                         
  10   3   4       1075.17       1089.41        18.10 o                         
  11   3   4        133.35        120.95         6.36 o                         
  12   3   4         23.99         24.79         3.70 o                         
  13   3   4        277.97        307.91         9.91 o                         
  14   3   4        197.03        216.52        10.69 o                         
 -13   4   4          0.50         -0.52         3.63 o                         
 -12   4   4         38.02         19.39         3.70 o                         
 -11   4   4         21.01         24.61         4.12 o                         
 -10   4   4          6.30          1.88         4.25 o                         
  -9   4   4        111.54        113.22         6.46 o                         
  -8   4   4         53.32         50.55         4.96 o                         
  -7   4   4        303.47        304.25         9.82 o                         
  -6   4   4       1478.41       1468.02        22.19 o                         
  -5   4   4         47.45         43.88         3.85 o                         
  -4   4   4       1981.74       2127.15        30.09 o                         
  -3   4   4       7356.88       7482.13       100.26 o                         
  -2   4   4       2116.03       2205.28        32.76 o                         
  -1   4   4          0.69          1.13         3.84 o                         
   0   4   4         22.92         43.73         3.99 o                         
   1   4   4        940.72        940.99        17.01 o                         
   2   4   4         15.93         16.51         3.37 o                         
   3   4   4         13.34         17.23         3.99 o                         
   4   4   4       1219.64       1221.73        17.62 o                         
   5   4   4       2183.32       2218.97        30.40 o                         
   6   4   4        650.43        643.44        12.11 o                         
   7   4   4        470.26        461.47        10.18 o                         
   8   4   4        339.11        355.54         9.35 o                         
   9   4   4        423.69        430.25         9.82 o                         
  10   4   4         63.95         68.07         4.68 o                         
  11   4   4          6.99         -0.48         3.65 o                         
  12   4   4          1.96          4.93         3.68 o                         
  13   4   4          5.43         16.82         5.59 o                         
 -13   5   4          0.11          5.05         4.08 o                         
 -12   5   4          1.47          3.86         3.84 o                         
 -11   5   4          4.12         -4.32         4.61 o                         
 -10   5   4          1.66          2.58         4.51 o                         
  -9   5   4         69.19         57.20         5.36 o                         
  -8   5   4         20.49         24.90         5.02 o                         
  -7   5   4        330.87        288.91        10.27 o                         
  -6   5   4         95.51        105.63         5.32 o                         
  -5   5   4        255.47        266.44         8.46 o                         
  -4   5   4         70.49         84.16         4.80 o                         
  -3   5   4        182.78        196.16         7.95 o                         
  -2   5   4         89.10         82.48         4.43 o                         
  -1   5   4        717.26        737.74        14.08 o                         
   0   5   4          1.82         -1.84         3.99 o                         
   1   5   4          4.70         22.50         3.68 o                         
   2   5   4         88.65         74.90         4.85 o                         
   3   5   4        187.10        218.94         8.75 o                         
   4   5   4        270.53        289.40         8.94 o                         
   5   5   4         23.74         23.89         4.28 o                         
   6   5   4         80.30         84.31         4.86 o                         
   7   5   4        132.60        123.13         5.52 o                         
   8   5   4         49.82         44.06         4.49 o                         
   9   5   4         40.53         39.61         4.57 o                         
  10   5   4          0.68          6.24         3.76 o                         
  11   5   4          0.18          0.62         3.57 o                         
  12   5   4          3.29          7.77         4.08 o                         
 -12   6   4          3.93         -6.21         7.27 o                         
 -11   6   4          9.10          5.86         3.90 o                         
 -10   6   4         61.07         56.08         5.46 o                         
  -9   6   4        246.36        268.51         9.91 o                         
  -8   6   4          9.40          4.10         4.92 o                         
  -7   6   4        336.62        350.38        11.28 o                         
  -6   6   4       1596.88       1690.84        24.50 o                         
  -5   6   4       1237.73       1191.31        19.47 o                         
  -4   6   4         67.61         83.18         5.23 o                         
  -3   6   4       2632.83       2595.01        37.01 o                         
  -2   6   4        416.92        423.13        10.47 o                         
  -1   6   4         56.27         53.17         5.12 o                         
   0   6   4        968.34        877.12        16.52 o                         
   1   6   4       2100.44       2223.48        38.00 o                         
   2   6   4        680.23        707.80        14.04 o                         
   3   6   4         31.74         36.14         4.62 o                         
   4   6   4        722.13        751.47        14.93 o                         
   5   6   4       1341.88       1332.38        22.44 o                         
   6   6   4        132.15        150.08         7.34 o                         
   7   6   4        495.35        474.79        11.57 o                         
   8   6   4        702.47        684.23        13.72 o                         
   9   6   4        244.37        255.85         8.86 o                         
  10   6   4         89.32         88.20         6.54 o                         
  11   6   4        288.91        271.97        16.11 o                         
 -11   7   4         20.59          6.23         5.23 o                         
 -10   7   4         45.36         34.52         4.35 o                         
  -9   7   4         67.89         63.44         5.59 o                         
  -8   7   4        270.96        299.64        12.36 o                         
  -7   7   4          1.27          2.82         4.20 o                         
  -6   7   4         62.89         54.66         4.90 o                         
  -5   7   4         10.27         18.95         4.84 o                         
  -4   7   4          7.14          7.15         4.75 o                         
  -3   7   4          7.03          0.80         4.60 o                         
  -2   7   4        391.00        444.74        10.92 o                         
  -1   7   4        132.63        108.78         5.79 o                         
   0   7   4        223.80        216.49         8.74 o                         
   1   7   4        225.62        234.96         8.83 o                         
   2   7   4        724.58        690.97        13.72 o                         
   3   7   4        420.02        458.85        11.35 o                         
   4   7   4         21.83         30.55         4.86 o                         
   5   7   4         11.03          5.28         4.75 o                         
   6   7   4         59.84         65.17         5.54 o                         
   7   7   4        129.74        150.85         8.13 o                         
   8   7   4         20.37         19.80         4.55 o                         
   9   7   4          7.71          2.87         4.53 o                         
  10   7   4        104.63        101.56        10.09 o                         
  -9   8   4         46.82         34.48         4.91 o                         
  -8   8   4        183.82        205.71         9.01 o                         
  -7   8   4         56.02         62.30         4.56 o                         
  -6   8   4         15.76         10.31         4.31 o                         
  -5   8   4         99.44         86.65         5.28 o                         
  -4   8   4          7.81         -2.61         4.36 o                         
  -3   8   4         90.71         76.95         5.36 o                         
  -2   8   4         47.99         56.66         5.11 o                         
  -1   8   4          1.53          6.46         4.62 o                         
   0   8   4         23.14         16.92         4.50 o                         
   1   8   4          5.96         17.94         4.36 o                         
   2   8   4          3.41          1.71         4.36 o                         
   3   8   4          6.16          7.24         4.37 o                         
   4   8   4         30.21         33.28         4.54 o                         
   5   8   4         71.28         59.66         4.73 o                         
   6   8   4         30.77         20.27         4.52 o                         
   7   8   4          2.42          8.05         4.91 o                         
   8   8   4         36.75         20.07         4.67 o                         
   9   8   4          0.53          9.48         5.54 o                         
  -7   9   4          1.22         10.44         7.68 o                         
  -6   9   4         35.59         20.06         4.31 o                         
  -5   9   4         64.45         43.47         4.63 o                         
  -4   9   4        148.69        139.87         8.21 o                         
  -3   9   4        235.62        216.83         8.38 o                         
  -2   9   4          2.86          2.45         4.21 o                         
  -1   9   4        211.84        212.60         8.37 o                         
   0   9   4        125.27        118.57         6.43 o                         
   1   9   4          4.34          5.37         3.83 o                         
   2   9   4        175.61        145.68         7.00 o                         
   3   9   4         70.89         66.09         5.75 o                         
   4   9   4          0.71         -3.72         3.72 o                         
   5   9   4          6.02          5.31         3.99 o                         
   6   9   4         45.48         42.92         5.23 o                         
  -3  10   4          7.93          9.28         5.00 o                         
  -2  10   4         36.18         41.99         4.74 o                         
  -1  10   4          0.07          0.19         4.41 o                         
   0  10   4         71.85         64.00         7.02 o                         
   1  10   4        133.33        164.56        11.38 o                         
   2  10   4         15.12          1.65         4.87 o                         
   3  10   4         33.71         35.75        14.66 o                         
 -14   1   5         20.24         25.44         5.09 o                         
 -13   1   5        123.99        117.08         5.92 o                         
 -12   1   5        104.62        119.83         6.53 o                         
 -11   1   5        200.37        195.85         9.77 o                         
 -10   1   5         58.63         45.06         5.72 o                         
  -9   1   5        681.10        662.47        14.98 o                         
  -8   1   5        271.53        301.26        10.36 o                         
  -7   1   5          7.89          7.69         4.34 o                         
  -6   1   5         21.08         18.58         3.89 o                         
  -5   1   5       2791.50       2727.11        42.62 o                         
  -4   1   5       4492.96       4405.58        62.89 o                         
  -3   1   5       3948.58       3494.41        49.98 o                         
  -2   1   5        177.66        202.48         5.46 o                         
  -1   1   5      16582.26      14788.32       588.43 o                         
   0   1   5       8908.79       8378.48       117.96 o                         
   1   1   5       1029.98       1102.57        22.01 o                         
   2   1   5      12349.54      11317.27       255.60 o                         
   3   1   5        466.29        351.57         7.59 o                         
   4   1   5        317.24        291.90         7.45 o                         
   5   1   5        552.56        564.27        11.66 o                         
   6   1   5       1583.89       1400.40        23.59 o                         
   7   1   5       3419.71       3633.84        49.72 o                         
   8   1   5        751.25        726.25        12.79 o                         
   9   1   5          9.30         13.81         3.90 o                         
  10   1   5        897.49        925.02        16.77 o                         
  11   1   5       1268.30       1251.78        21.17 o                         
  12   1   5         27.25         28.56         4.07 o                         
  13   1   5        112.24        142.95         6.32 o                         
  14   1   5         26.90         24.86         5.23 o                         
 -14   2   5         95.74        114.75         7.96 o                         
 -13   2   5        101.33         89.24         6.21 o                         
 -12   2   5          1.09          4.46         5.49 o                         
 -11   2   5        210.88        228.98        10.94 o                         
 -10   2   5        689.08        708.77        14.62 o                         
  -9   2   5        442.49        436.88        12.08 o                         
  -8   2   5        437.72        401.79        11.01 o                         
  -7   2   5       1430.36       1530.79        26.03 o                         
  -6   2   5       1956.49       1881.58        33.09 o                         
  -5   2   5       1577.97       1454.73        22.62 o                         
  -4   2   5       2427.39       2519.47        39.36 o                         
  -3   2   5        940.69        668.65        14.61 o                         
  -2   2   5       1987.03       2015.83        34.18 o                         
  -1   2   5         53.46         38.33         3.36 o                         
   0   2   5       2769.64       2764.05        47.45 o                         
   1   2   5       4122.87       4168.41        63.62 o                         
   2   2   5       2919.19       2914.32        45.09 o                         
   3   2   5         22.03         32.64         3.60 o                         
   4   2   5       4007.27       3560.74        48.33 o                         
   5   2   5       1263.18       1217.24        17.97 o                         
   6   2   5        209.55        225.88         7.13 o                         
   7   2   5         42.33         55.96         3.99 o                         
   8   2   5        286.76        295.39         8.54 o                         
   9   2   5        435.93        402.34        10.37 o                         
  10   2   5          0.75         -3.06         4.26 o                         
  11   2   5        162.37        178.16         7.99 o                         
  12   2   5        262.70        292.16         8.77 o                         
  13   2   5         94.87         86.61         4.99 o                         
  14   2   5         22.41         20.55         6.88 o                         
 -14   3   5          7.81         -7.14         7.14 o                         
 -13   3   5          0.67         -2.43         5.45 o                         
 -12   3   5         27.36         17.75         3.63 o                         
 -11   3   5          5.24          6.94         4.75 o                         
 -10   3   5          7.15          9.25         5.00 o                         
  -9   3   5          5.87          3.71         4.80 o                         
  -8   3   5         83.55         82.18         6.17 o                         
  -7   3   5        114.39        124.95         7.02 o                         
  -6   3   5       1416.74       1346.15        20.36 o                         
  -5   3   5        376.72        370.71         7.96 o                         
  -4   3   5         33.61         41.10         3.18 o                         
  -3   3   5         21.86         25.05         3.08 o                         
  -2   3   5         10.78         25.77         3.16 o                         
  -1   3   5        697.97        774.95        15.44 o                         
   0   3   5         15.05         28.02         3.64 o                         
   1   3   5        577.07        725.51        13.68 o                         
   2   3   5        954.43       1202.88        19.13 o                         
   3   3   5       1831.51       2199.98        35.13 o                         
   4   3   5        191.60        150.80         6.33 o                         
   5   3   5       1286.54       1289.53        19.31 o                         
   6   3   5        976.59       1129.97        16.65 o                         
   7   3   5       1399.38       1298.53        19.81 o                         
   8   3   5         76.52         84.61         4.80 o                         
   9   3   5         56.26         36.77         4.28 o                         
  10   3   5          5.15          5.38         4.04 o                         
  11   3   5          0.28         -1.13         4.19 o                         
  12   3   5        166.96        153.39         7.07 o                         
  13   3   5          4.24         14.20         4.73 o                         
 -13   4   5         26.35         14.32         6.11 o                         
 -12   4   5          1.20          2.83         4.36 o                         
 -11   4   5         14.42         16.92         4.07 o                         
 -10   4   5        231.52        220.97         9.01 o                         
  -9   4   5        353.41        352.92        10.76 o                         
  -8   4   5          1.35         -1.23         4.46 o                         
  -7   4   5        159.63        146.21         6.41 o                         
  -6   4   5        864.01        907.66        15.43 o                         
  -5   4   5        788.59        802.98        13.07 o                         
  -4   4   5        106.59        148.93         6.64 o                         
  -3   4   5        541.29        431.76         8.84 o                         
  -2   4   5        459.61        411.83        10.09 o                         
  -1   4   5        546.66        574.43        12.22 o                         
   0   4   5         69.81         40.04         4.24 o                         
   1   4   5       1974.04       1991.14        30.14 o                         
   2   4   5       1375.81       1529.26        23.91 o                         
   3   4   5          4.66         -3.52         4.04 o                         
   4   4   5       1876.12       1856.96        25.38 o                         
   5   4   5       1205.58       1211.68        17.85 o                         
   6   4   5         47.99         47.29         4.25 o                         
   7   4   5        103.57         93.49         4.88 o                         
   8   4   5        531.88        509.89        12.35 o                         
   9   4   5        530.76        539.72        10.79 o                         
  10   4   5         29.99         31.93         4.16 o                         
  11   4   5         76.15         75.35         6.42 o                         
  12   4   5        201.66        222.19         7.12 o                         
  13   4   5        128.26        118.65         6.28 o                         
 -13   5   5          2.37         -5.19         5.19 o                         
 -12   5   5         22.06         22.37         4.06 o                         
 -11   5   5         69.91         69.92         5.29 o                         
 -10   5   5         12.04         12.79         4.39 o                         
  -9   5   5        203.15        198.42         9.00 o                         
  -8   5   5        549.99        581.41        13.60 o                         
  -7   5   5         82.32         65.93         5.09 o                         
  -6   5   5       2318.33       2435.64        36.17 o                         
  -5   5   5       1747.91       1767.69        24.81 o                         
  -4   5   5         54.93         51.51         4.24 o                         
  -3   5   5          3.57          1.67         3.92 o                         
  -2   5   5        598.56        608.16        11.75 o                         
  -1   5   5       1330.13       1407.09        22.82 o                         
   0   5   5        902.10        984.41        16.23 o                         
   1   5   5        268.11        266.54         9.24 o                         
   2   5   5        284.36        246.55         9.09 o                         
   3   5   5       4945.60       5224.68        90.72 o                         
   4   5   5       1244.35       1384.64        22.60 o                         
   5   5   5        203.59        198.85         8.36 o                         
   6   5   5        406.06        411.97         9.95 o                         
   7   5   5        978.26       1027.46        16.56 o                         
   8   5   5          3.53          3.31         4.44 o                         
   9   5   5        162.25        149.56         8.42 o                         
  10   5   5         59.66         62.78         4.45 o                         
  11   5   5         69.31         75.31         4.43 o                         
  12   5   5         93.94         68.93         4.78 o                         
 -12   6   5          2.97        -12.59        12.59 o                         
 -11   6   5         66.52         54.53         5.93 o                         
 -10   6   5         51.31         56.79         5.24 o                         
  -9   6   5          0.06          5.69         4.43 o                         
  -8   6   5         93.31         81.31         6.14 o                         
  -7   6   5         99.37        115.95         5.53 o                         
  -6   6   5         94.20        103.29         5.53 o                         
  -5   6   5        176.99        160.13         7.61 o                         
  -4   6   5          2.35          4.33         4.48 o                         
  -3   6   5         76.36         81.21         5.24 o                         
  -2   6   5         86.33         90.59         5.16 o                         
  -1   6   5         39.92         40.52         5.28 o                         
   0   6   5        296.15        296.43         9.59 o                         
   1   6   5          6.49         12.90         4.27 o                         
   2   6   5          2.47         11.76         4.83 o                         
   3   6   5        135.52        129.07         6.41 o                         
   4   6   5         75.65         80.02         5.75 o                         
   5   6   5         26.02         31.72         5.09 o                         
   6   6   5         73.15         65.39         5.57 o                         
   7   6   5          2.49         10.11         4.56 o                         
   8   6   5          9.77         14.22         4.27 o                         
   9   6   5         15.49         15.93         4.33 o                         
  10   6   5          1.39          2.08         3.66 o                         
  11   6   5         36.30         23.00         4.23 o                         
 -10   7   5         16.81          6.06         7.97 o                         
  -9   7   5         28.14         31.62         4.86 o                         
  -8   7   5        408.41        440.62        13.83 o                         
  -7   7   5        273.93        252.66         9.25 o                         
  -6   7   5        154.16        149.61         6.91 o                         
  -5   7   5          2.34          0.56         4.42 o                         
  -4   7   5        138.14        141.74         7.33 o                         
  -3   7   5          0.95          1.61         4.81 o                         
  -2   7   5          2.84          2.00         4.59 o                         
  -1   7   5         67.21         75.40         5.81 o                         
   0   7   5         39.94         51.15         4.84 o                         
   1   7   5        337.51        348.62        11.39 o                         
   2   7   5          4.10          5.10         4.49 o                         
   3   7   5        648.64        609.74        13.04 o                         
   4   7   5         59.00         62.75         5.15 o                         
   5   7   5         21.45         12.95         4.77 o                         
   6   7   5        130.06        117.87         6.62 o                         
   7   7   5         55.63         64.13         5.38 o                         
   8   7   5         28.16          6.97         5.33 o                         
   9   7   5         31.89         22.16         4.73 o                         
  10   7   5          5.21          2.45         4.94 o                         
  -9   8   5         27.15         25.98         6.42 o                         
  -8   8   5          6.77         12.37         5.46 o                         
  -7   8   5          9.40         14.99         3.72 o                         
  -6   8   5         18.39         34.91         4.16 o                         
  -5   8   5         14.55         12.00         4.34 o                         
  -4   8   5         58.41         73.99         5.12 o                         
  -3   8   5        191.92        182.02         8.41 o                         
  -2   8   5        381.90        374.87        11.80 o                         
  -1   8   5        104.28         95.95         5.65 o                         
   0   8   5        148.39        135.49         6.53 o                         
   1   8   5        454.55        439.16        11.20 o                         
   2   8   5        145.22        158.36         8.70 o                         
   3   8   5          0.19          5.37         4.26 o                         
   4   8   5        110.55        102.19         5.64 o                         
   5   8   5         48.93         60.94         4.98 o                         
   6   8   5          9.37         18.19         4.22 o                         
   7   8   5         15.18          7.78         4.18 o                         
   8   8   5        106.20         90.06         9.50 o                         
  -7   9   5         14.56         22.09        14.26 o                         
  -6   9   5         15.93          2.98         3.99 o                         
  -5   9   5         37.71         50.28         5.80 o                         
  -4   9   5         32.08         25.29         4.31 o                         
  -3   9   5         45.82         34.52         4.23 o                         
  -2   9   5        225.90        246.76        11.86 o                         
  -1   9   5        279.91        304.18         8.83 o                         
   0   9   5        105.41        129.04         7.18 o                         
   1   9   5         68.23         75.52         4.82 o                         
   2   9   5         74.50         73.76         4.62 o                         
   3   9   5         12.26          4.50         5.05 o                         
   4   9   5          0.19          5.21         5.66 o                         
   5   9   5          3.87         -3.26         4.25 o                         
   6   9   5          2.45          6.66         7.84 o                         
  -2  10   5          4.59         -1.55         5.57 o                         
  -1  10   5         12.39         11.15         4.87 o                         
   0  10   5         10.35         14.69         5.35 o                         
   1  10   5         71.36         62.76        11.22 o                         
   2  10   5          0.32        -13.06        13.06 o                         
 -14   0   6        403.35        490.74        18.20 o                         
 -13   0   6         60.65         42.25         8.26 o                         
 -12   0   6         43.52         44.86         7.35 o                         
 -11   0   6        707.26        695.26        20.64 o                         
 -10   0   6         60.24         67.02         7.24 o                         
  -9   0   6        452.88        436.40        19.74 o                         
  -8   0   6        249.36        317.29        17.06 o                         
  -7   0   6        233.41        246.40        15.06 o                         
  -6   0   6       5911.10       5831.64       136.62 o                         
  -5   0   6       1822.18       1675.29        42.07 o                         
  -4   0   6       2502.93       2918.40        78.93 o                         
  -3   0   6      19153.94      16641.85       382.29 o                         
  -2   0   6      10122.54       9376.75       362.78 o                         
  -1   0   6         29.30         70.82        10.43 o                         
   0   0   6       2375.68       2205.74        47.11 o                         
   1   0   6       3285.51       3296.71        59.69 o                         
   2   0   6       2233.87       2107.66        45.57 o                         
   3   0   6         18.64         39.30         4.88 o                         
   4   0   6       5870.38       5910.84       137.36 o                         
   5   0   6       2539.90       2269.47        47.55 o                         
   6   0   6       2341.06       2067.34        44.06 o                         
   7   0   6        734.23        706.67        19.19 o                         
   8   0   6       4148.30       4204.32       100.18 o                         
   9   0   6       1553.29       1561.48        41.74 o                         
  10   0   6        330.06        345.52        18.67 o                         
  11   0   6        584.44        596.58        22.68 o                         
  12   0   6        439.09        414.05        27.09 o                         
  13   0   6        116.42        112.65        18.98 o                         
  14   0   6          8.09         17.25        17.27 o                         
 -14   1   6         19.15          2.20         5.54 o                         
 -13   1   6         46.99         50.57         5.55 o                         
 -12   1   6        182.63        184.33         9.56 o                         
 -11   1   6        144.13        143.75         7.85 o                         
 -10   1   6         19.50         11.44         5.55 o                         
  -9   1   6        132.73        118.73         6.90 o                         
  -8   1   6        841.25        831.18        16.73 o                         
  -7   1   6        328.89        279.65         9.74 o                         
  -6   1   6         64.30         35.55         4.76 o                         
  -5   1   6        882.82        796.16        14.89 o                         
  -4   1   6        253.95        254.69         7.11 o                         
  -3   1   6       2266.33       2266.86        33.04 o                         
  -2   1   6       1331.00       1582.87        38.21 o                         
  -1   1   6         28.05         48.21         3.36 o                         
   0   1   6       1429.23       1335.06        22.74 o                         
   1   1   6         41.27         53.48         3.27 o                         
   2   1   6       3064.77       2957.96        46.96 o                         
   3   1   6       5585.57       5498.52        78.16 o                         
   4   1   6       2346.06       2608.99        38.13 o                         
   5   1   6        407.18        396.11        10.45 o                         
   6   1   6       1228.96       1183.99        20.66 o                         
   7   1   6        723.51        690.85        14.51 o                         
   8   1   6        326.98        319.98        10.88 o                         
   9   1   6         43.16         31.59         5.90 o                         
  10   1   6         10.16          9.31         5.89 o                         
  11   1   6         31.25         35.67         6.04 o                         
  12   1   6          8.72         12.52         5.42 o                         
  13   1   6        102.35        117.59        10.31 o                         
  14   1   6         91.92        102.08        10.24 o                         
 -14   2   6        103.72         97.07         7.28 o                         
 -13   2   6         10.80         -0.75         5.08 o                         
 -12   2   6         16.92         -5.08         5.08 o                         
 -11   2   6        110.83         98.68         6.77 o                         
 -10   2   6         26.71         29.08         5.57 o                         
  -9   2   6          7.37          4.73         4.81 o                         
  -8   2   6        325.87        330.09        10.49 o                         
  -7   2   6        135.20        126.19         8.53 o                         
  -6   2   6       1110.86       1154.98        20.47 o                         
  -5   2   6       1440.32       1390.67        23.84 o                         
  -4   2   6          7.95          9.35         3.42 o                         
  -3   2   6        405.33        370.69         8.27 o                         
  -2   2   6        987.52        913.56        17.04 o                         
  -1   2   6       2015.33       2294.22        35.88 o                         
   0   2   6        733.12        833.97        14.27 o                         
   1   2   6        571.79        574.91        14.42 o                         
   2   2   6       1232.09       1283.11        19.87 o                         
   3   2   6        772.49        845.31        14.25 o                         
   4   2   6         72.83        157.09         6.17 o                         
   5   2   6        705.41        644.71        11.90 o                         
   6   2   6        880.02        873.60        14.97 o                         
   7   2   6         11.05          2.76         3.83 o                         
   8   2   6       2240.71       2246.48        39.76 o                         
   9   2   6        492.17        459.53        10.37 o                         
  10   2   6         47.01         52.03         5.06 o                         
  11   2   6         41.37         47.26         4.85 o                         
  12   2   6          3.65          6.06         3.86 o                         
  13   2   6          6.57         -2.04         4.29 o                         
 -14   3   6          4.60         -2.91         5.60 o                         
 -13   3   6          0.33         -2.35         4.44 o                         
 -12   3   6        129.31        126.23         8.14 o                         
 -11   3   6        137.82        143.88         6.78 o                         
 -10   3   6          1.45          0.58         5.62 o                         
  -9   3   6        719.08        724.25        19.67 o                         
  -8   3   6       3917.87       4097.68        64.33 o                         
  -7   3   6       1626.48       1584.51        27.24 o                         
  -6   3   6        205.30        171.27         8.54 o                         
  -5   3   6       2107.99       2257.78        33.93 o                         
  -4   3   6       1763.27       1840.85        28.42 o                         
  -3   3   6       2553.00       2693.47        46.65 o                         
  -2   3   6       3685.79       4241.12        65.18 o                         
  -1   3   6       2228.72       2085.43        33.86 o                         
   0   3   6       5915.41       5944.10        79.80 o                         
   1   3   6        475.27        498.07         9.57 o                         
   2   3   6       2609.27       2624.98        41.32 o                         
   3   3   6       5041.03       5207.13        97.13 o                         
   4   3   6       1768.66       1839.55        30.00 o                         
   5   3   6         13.98         20.01         3.68 o                         
   6   3   6       2626.12       2524.77        36.94 o                         
   7   3   6        516.23        508.97        10.63 o                         
   8   3   6          4.36         10.66         4.02 o                         
   9   3   6        120.53        118.41         5.83 o                         
  10   3   6        366.13        350.79         9.67 o                         
  11   3   6        373.53        382.05         9.88 o                         
  12   3   6          8.80          6.83         3.17 o                         
  13   3   6         60.40         56.96         4.84 o                         
 -13   4   6         12.56          2.46         6.22 o                         
 -12   4   6        155.54        164.27        10.05 o                         
 -11   4   6         58.94         51.33         6.00 o                         
 -10   4   6        560.67        560.78        16.01 o                         
  -9   4   6        499.32        502.93        14.21 o                         
  -8   4   6         94.88         80.82         6.55 o                         
  -7   4   6        904.28        940.41        16.29 o                         
  -6   4   6        370.05        354.82         9.57 o                         
  -5   4   6        145.50        142.69         6.68 o                         
  -4   4   6        351.02        359.22         8.39 o                         
  -3   4   6        749.09        685.72        12.22 o                         
  -2   4   6         18.88         17.75         4.35 o                         
  -1   4   6        332.09        284.69         9.48 o                         
   0   4   6       1502.54       1684.76        26.10 o                         
   1   4   6       5032.32       5387.90        77.35 o                         
   2   4   6       2112.13       2137.27        32.36 o                         
   3   4   6         70.73         96.76         5.62 o                         
   4   4   6       1735.63       1602.36        25.35 o                         
   5   4   6        175.37        195.85         8.85 o                         
   6   4   6         27.82         21.17         3.98 o                         
   7   4   6       1260.10       1202.30        18.35 o                         
   8   4   6         37.22         36.06         4.76 o                         
   9   4   6        402.51        472.27        10.21 o                         
  10   4   6        166.63        168.24         6.84 o                         
  11   4   6          0.74          2.60         3.68 o                         
  12   4   6        134.59        132.85         6.82 o                         
 -12   5   6         13.96         -2.65         5.56 o                         
 -11   5   6        147.27        118.68         8.35 o                         
 -10   5   6        310.00        292.95        11.78 o                         
  -9   5   6         59.73         54.72         5.09 o                         
  -8   5   6        145.40        158.27         7.97 o                         
  -7   5   6          3.86          2.39         4.49 o                         
  -6   5   6        469.81        494.15        13.39 o                         
  -5   5   6        188.91        206.00         8.20 o                         
  -4   5   6        507.07        490.01        10.32 o                         
  -3   5   6         17.47         28.50         4.24 o                         
  -2   5   6          7.13          1.52         4.31 o                         
  -1   5   6        203.56        204.34         9.87 o                         
   0   5   6        229.50        287.19         9.81 o                         
   1   5   6        300.31        306.78         9.79 o                         
   2   5   6         48.99         60.99         5.05 o                         
   3   5   6         66.01         90.12         5.52 o                         
   4   5   6         29.64         42.65         5.65 o                         
   5   5   6        367.11        337.42        11.52 o                         
   6   5   6        535.63        565.78        11.53 o                         
   7   5   6         31.21         31.74         4.48 o                         
   8   5   6         78.88         63.62         4.92 o                         
   9   5   6          0.97          1.12         4.17 o                         
  10   5   6          8.89         13.52         5.19 o                         
  11   5   6         22.71         14.07         3.68 o                         
  12   5   6          0.61         15.89         6.38 o                         
 -11   6   6          1.28         -4.94         4.94 o                         
 -10   6   6        390.85        387.76        10.90 o                         
  -9   6   6        260.99        263.05         9.64 o                         
  -8   6   6         10.44         10.56         4.77 o                         
  -7   6   6        363.10        338.68         9.83 o                         
  -6   6   6        536.65        549.23        11.79 o                         
  -5   6   6         22.71         28.21         4.56 o                         
  -4   6   6        230.34        207.46         8.75 o                         
  -3   6   6        411.48        434.57        11.03 o                         
  -2   6   6        250.59        254.42        10.23 o                         
  -1   6   6        966.34        967.72        17.94 o                         
   0   6   6         44.48         45.04         5.43 o                         
   1   6   6       1545.26       1472.97        24.29 o                         
   2   6   6        715.03        728.31        14.98 o                         
   3   6   6        150.66        124.03         6.66 o                         
   4   6   6       1808.82       1846.04        34.22 o                         
   5   6   6       1070.34       1055.42        20.74 o                         
   6   6   6         41.81         45.19         5.28 o                         
   7   6   6         79.57         76.13         5.29 o                         
   8   6   6          4.81          3.06         4.13 o                         
   9   6   6        162.44        182.26         7.42 o                         
  10   6   6         95.18         74.15         7.98 o                         
  11   6   6          2.72          8.84         4.40 o                         
 -10   7   6         32.21         30.50         4.57 o                         
  -9   7   6         50.73         41.32         4.51 o                         
  -8   7   6         38.99         42.46         5.68 o                         
  -7   7   6         34.53         28.37         4.20 o                         
  -6   7   6         36.48         35.60         4.58 o                         
  -5   7   6        817.66        826.87        14.76 o                         
  -4   7   6        646.21        671.94        13.23 o                         
  -3   7   6        452.07        508.53        13.22 o                         
  -2   7   6        320.35        339.44        11.75 o                         
  -1   7   6        391.94        402.83        11.51 o                         
   0   7   6        238.79        270.44        11.77 o                         
   1   7   6          3.23         -0.16         5.01 o                         
   2   7   6         31.18         31.88         5.39 o                         
   3   7   6        102.87        131.03         7.64 o                         
   4   7   6         38.07         43.67         5.53 o                         
   5   7   6          0.08         -5.13         5.59 o                         
   6   7   6        167.72        167.67         8.07 o                         
   7   7   6        107.71        105.41         6.00 o                         
   8   7   6         33.61         46.66         6.49 o                         
   9   7   6         45.44         47.13         7.13 o                         
  10   7   6         32.67         55.89         9.24 o                         
  -9   8   6         31.34         29.52        14.86 o                         
  -8   8   6         19.27         14.50         4.34 o                         
  -7   8   6         56.05         46.85         4.74 o                         
  -6   8   6        102.38         81.61         6.70 o                         
  -5   8   6         46.42         26.64         4.06 o                         
  -4   8   6          5.07         -4.23         4.23 o                         
  -3   8   6         20.15         27.89         4.65 o                         
  -2   8   6          2.27         16.32         5.11 o                         
  -1   8   6        242.68        237.09        10.05 o                         
   0   8   6         13.59         16.16         5.35 o                         
   1   8   6        111.31        112.69         6.51 o                         
   2   8   6         63.58         62.48         5.79 o                         
   3   8   6          0.36          1.61         4.76 o                         
   4   8   6         18.32         19.59         4.86 o                         
   5   8   6          0.09          2.48         5.71 o                         
   6   8   6        200.59        228.12        14.70 o                         
   7   8   6          4.02         -5.37         5.37 o                         
   8   8   6         11.00         18.82         7.77 o                         
  -6   9   6          2.07          3.89         5.73 o                         
  -5   9   6         35.29         37.34         5.33 o                         
  -4   9   6        119.73        104.78         9.54 o                         
  -3   9   6          1.06         -3.17         4.20 o                         
  -2   9   6         96.76         79.44         5.38 o                         
  -1   9   6        304.81        292.94         9.62 o                         
   0   9   6         26.10         18.77         4.99 o                         
   1   9   6          2.09         -0.93         4.67 o                         
   2   9   6         12.86         16.38         4.54 o                         
   3   9   6         65.86         48.03         5.81 o                         
   4   9   6         33.26         39.93         5.49 o                         
   5   9   6          2.30          0.08         6.50 o                         
   6   9   6         86.13         81.14        11.27 o                         
 -14   1   7          0.55         11.72         6.74 o                         
 -13   1   7          0.11         -4.03         4.99 o                         
 -12   1   7        124.58        120.44         7.92 o                         
 -11   1   7         16.99         15.28         6.37 o                         
 -10   1   7       1545.90       1545.73        27.50 o                         
  -9   1   7         96.28         92.76         7.27 o                         
  -8   1   7       2238.83       2243.86        40.10 o                         
  -7   1   7       2168.65       1987.61        35.68 o                         
  -6   1   7         17.90         23.82         5.14 o                         
  -5   1   7       2804.13       2713.28        40.02 o                         
  -4   1   7       4383.14       4193.57        56.82 o                         
  -3   1   7         19.72         35.51         3.12 o                         
  -2   1   7       4548.07       4889.07        80.37 o                         
  -1   1   7       1901.23       1914.94        32.66 o                         
   0   1   7        444.30        450.24        10.58 o                         
   1   1   7       3810.88       3829.67        54.84 o                         
   2   1   7        413.67        490.62         9.21 o                         
   3   1   7       1823.52       1656.54        26.73 o                         
   4   1   7       8563.44       8590.66       121.64 o                         
   5   1   7        335.45        370.18         9.22 o                         
   6   1   7       2710.07       2664.45        39.47 o                         
   7   1   7       2292.25       2317.76        37.51 o                         
   8   1   7         66.53         42.29         5.50 o                         
   9   1   7        790.22        727.66        15.98 o                         
  10   1   7        345.70        408.47        13.58 o                         
  11   1   7        249.34        227.03        11.42 o                         
  12   1   7         78.57         65.11         5.96 o                         
  13   1   7          3.95          0.77        11.51 o                         
 -14   2   7         19.08          2.46         5.86 o                         
 -13   2   7        112.78        125.01         7.20 o                         
 -12   2   7         38.57         49.31         5.84 o                         
 -11   2   7         24.10         23.18         5.87 o                         
 -10   2   7        447.94        427.27        13.34 o                         
  -9   2   7        271.91        290.57        10.90 o                         
  -8   2   7         32.64         25.16         5.11 o                         
  -7   2   7        609.33        549.28        12.99 o                         
  -6   2   7       3858.06       3933.21        57.09 o                         
  -5   2   7       2339.10       2355.27        35.02 o                         
  -4   2   7          3.40          5.81         3.48 o                         
  -3   2   7       4490.04       4308.06        81.56 o                         
  -2   2   7       3982.68       4067.50        64.89 o                         
  -1   2   7       5781.96       6071.96        86.33 o                         
   0   2   7       2521.05       2620.74        48.33 o                         
   1   2   7       3206.41       3214.49        58.12 o                         
   2   2   7       4419.81       4532.12        64.97 o                         
   3   2   7         74.31         59.09         3.95 o                         
   4   2   7       3043.98       3160.75        46.05 o                         
   5   2   7       4362.38       4359.57        67.28 o                         
   6   2   7       1555.75       1588.01        26.72 o                         
   7   2   7         29.16         31.12         5.43 o                         
   8   2   7       2127.12       2204.83        36.38 o                         
   9   2   7       1301.42       1289.07        23.60 o                         
  10   2   7        167.47        157.60         8.14 o                         
  11   2   7         43.73         46.19         6.27 o                         
  12   2   7        215.66        216.27         9.89 o                         
  13   2   7        105.68         89.63         8.54 o                         
 -13   3   7         20.36          5.03         6.05 o                         
 -12   3   7        214.34        236.07         9.53 o                         
 -11   3   7         88.01         87.41         6.30 o                         
 -10   3   7         53.20         51.01         5.91 o                         
  -9   3   7        279.76        312.86        12.19 o                         
  -8   3   7        692.00        700.57        17.19 o                         
  -7   3   7        738.48        804.46        16.87 o                         
  -6   3   7          1.64          2.25         4.64 o                         
  -5   3   7        510.22        473.12        11.81 o                         
  -4   3   7         90.70        126.15         7.93 o                         
  -3   3   7         26.42         24.33         4.00 o                         
  -2   3   7        368.85        327.83         9.31 o                         
  -1   3   7       2699.73       2710.80        39.89 o                         
   0   3   7       2759.47       2961.62        43.21 o                         
   1   3   7         47.91         59.79         4.13 o                         
   2   3   7        278.17        283.65         8.89 o                         
   3   3   7          1.59          3.81         3.83 o                         
   4   3   7        358.31        383.00         9.72 o                         
   5   3   7         75.81         75.73         5.23 o                         
   6   3   7        240.40        266.56         8.86 o                         
   7   3   7        534.94        520.67        11.09 o                         
   8   3   7        115.55        106.41         6.01 o                         
   9   3   7          0.44         -2.62         4.21 o                         
  10   3   7        101.03         92.32         4.90 o                         
  11   3   7        202.08        204.62         7.23 o                         
  12   3   7          5.44         10.22         5.35 o                         
  13   3   7         31.60         37.83         5.46 o                         
 -13   4   7         59.13         66.40         9.57 o                         
 -12   4   7         66.59         77.16         6.00 o                         
 -11   4   7          2.43          0.68         6.02 o                         
 -10   4   7        182.95        178.60        10.47 o                         
  -9   4   7         94.58         99.60         6.84 o                         
  -8   4   7         70.48         60.02         6.19 o                         
  -7   4   7          9.85         12.13         5.02 o                         
  -6   4   7        718.77        698.83        14.51 o                         
  -5   4   7        335.69        329.46         8.70 o                         
  -4   4   7         12.96          9.34         3.88 o                         
  -3   4   7        570.37        589.26        13.84 o                         
  -2   4   7       2152.07       2210.81        33.30 o                         
  -1   4   7       1082.33       1221.13        21.53 o                         
   0   4   7        431.75        567.48        12.04 o                         
   1   4   7       1960.20       2068.70        29.60 o                         
   2   4   7       2263.93       2319.18        39.00 o                         
   3   4   7        393.56        402.45        11.20 o                         
   4   4   7        242.73        219.82         9.00 o                         
   5   4   7        695.67        727.12        14.50 o                         
   6   4   7        878.53        898.16        18.20 o                         
   7   4   7        190.77        218.46         8.45 o                         
   8   4   7        407.52        461.18        11.05 o                         
   9   4   7        383.52        351.20        10.18 o                         
  10   4   7         23.27         15.26         4.11 o                         
  11   4   7         32.15         26.49         4.01 o                         
  12   4   7        124.42        142.91         6.97 o                         
 -12   5   7        271.25        278.81        16.86 o                         
 -11   5   7        168.24        171.67        10.53 o                         
 -10   5   7         11.50         10.86         5.55 o                         
  -9   5   7        443.27        502.11        14.12 o                         
  -8   5   7        112.02         97.66         7.01 o                         
  -7   5   7        167.60        166.37         7.65 o                         
  -6   5   7        496.74        507.91        10.99 o                         
  -5   5   7         53.98         42.27         4.38 o                         
  -4   5   7       1659.62       1688.54        23.94 o                         
  -3   5   7       1413.33       1432.66        23.38 o                         
  -2   5   7        195.69        165.31         8.28 o                         
  -1   5   7       2934.10       2950.40        47.12 o                         
   0   5   7       3370.38       3377.51        62.13 o                         
   1   5   7          1.82          2.02         4.48 o                         
   2   5   7        987.44       1027.14        18.23 o                         
   3   5   7        909.75        859.46        17.44 o                         
   4   5   7        193.07        189.28        10.25 o                         
   5   5   7         29.32         19.01         5.52 o                         
   6   5   7        874.66        849.36        15.63 o                         
   7   5   7        451.23        439.28        10.44 o                         
   8   5   7        574.42        611.75        12.15 o                         
   9   5   7         19.26         23.08         4.02 o                         
  10   5   7        491.40        476.63         9.98 o                         
  11   5   7        360.23        381.75        15.58 o                         
 -11   6   7         11.82         10.26         8.36 o                         
 -10   6   7          2.52         18.08         5.36 o                         
  -9   6   7          3.05         -5.70         6.54 o                         
  -8   6   7         23.03         19.85         4.65 o                         
  -7   6   7        201.47        182.54         7.43 o                         
  -6   6   7         22.59         18.80         4.54 o                         
  -5   6   7          9.18         17.25         4.48 o                         
  -4   6   7        326.32        322.98         9.68 o                         
  -3   6   7       1062.41       1088.75        19.60 o                         
  -2   6   7          2.88          2.13         5.46 o                         
  -1   6   7         22.78         22.80         5.63 o                         
   0   6   7        125.84        121.24         6.78 o                         
   1   6   7         17.00         34.95         5.37 o                         
   2   6   7        112.09        124.84         6.63 o                         
   3   6   7         39.03         30.15         5.35 o                         
   4   6   7         29.37         40.37         6.49 o                         
   5   6   7        226.28        249.94        11.36 o                         
   6   6   7         23.89         26.39         5.67 o                         
   7   6   7          0.06          4.47         5.20 o                         
   8   6   7          9.76          8.00         4.22 o                         
   9   6   7          0.70          7.84         3.67 o                         
  10   6   7         14.45          3.79         3.95 o                         
 -10   7   7          9.68          7.06         6.46 o                         
  -9   7   7         22.05         16.55         4.41 o                         
  -8   7   7          4.84          5.99         4.83 o                         
  -7   7   7         12.30         12.48         4.94 o                         
  -6   7   7        111.42        111.87         5.52 o                         
  -5   7   7         24.98         23.47         4.48 o                         
  -4   7   7        764.27        778.38        15.17 o                         
  -3   7   7       1024.76        994.57        19.02 o                         
  -2   7   7        178.65        188.13        10.48 o                         
  -1   7   7        384.33        393.62        12.46 o                         
   0   7   7        678.79        699.41        16.46 o                         
   1   7   7         29.84         20.42         5.45 o                         
   2   7   7        359.69        364.36        11.85 o                         
   3   7   7        401.07        422.66        12.36 o                         
   4   7   7        237.16        218.30        11.28 o                         
   5   7   7         22.80         38.86         6.06 o                         
   6   7   7         35.27         26.54         5.34 o                         
   7   7   7        111.13        109.10         6.46 o                         
   8   7   7         75.57         70.82         5.91 o                         
   9   7   7         23.64         33.19         5.01 o                         
  -8   8   7         17.50          5.92         4.79 o                         
  -7   8   7         49.63         41.34         4.21 o                         
  -6   8   7        305.86        278.95         8.18 o                         
  -5   8   7        205.79        172.54         7.50 o                         
  -4   8   7         12.42         13.27         3.96 o                         
  -3   8   7        206.81        223.69        10.38 o                         
  -2   8   7         44.12         46.96         5.64 o                         
  -1   8   7          1.20          4.40         5.04 o                         
   0   8   7         26.99         22.40         5.29 o                         
   1   8   7        143.63        128.99         8.21 o                         
   2   8   7        260.85        265.19        10.44 o                         
   3   8   7        105.27         97.78         6.47 o                         
   4   8   7         53.37         42.95         5.48 o                         
   5   8   7        378.43        384.35        11.89 o                         
   6   8   7        196.34        238.54        13.63 o                         
   7   8   7          0.10         13.12         6.57 o                         
  -6   9   7          8.03         36.96        15.26 o                         
  -5   9   7        137.87        174.64         7.57 o                         
  -4   9   7         18.77         28.06         5.86 o                         
  -3   9   7         14.79         15.74         4.50 o                         
  -2   9   7          7.93         13.64         4.78 o                         
  -1   9   7         11.57         20.79         4.93 o                         
   0   9   7         71.00         64.22         5.82 o                         
   1   9   7          2.25          2.29         5.35 o                         
   2   9   7          8.23         -1.59         7.11 o                         
   3   9   7         53.96         56.17         5.42 o                         
   4   9   7         29.95         38.38         6.06 o                         
   5   9   7          0.66          4.25         6.16 o                         
 -14   0   8          0.67         21.89        11.05 o                         
 -13   0   8          2.88         -6.04        15.10 o                         
 -12   0   8        324.08        317.79        18.69 o                         
 -11   0   8         10.64          4.68         9.13 o                         
 -10   0   8       1281.56       1261.33        37.05 o                         
  -9   0   8       1368.46       1421.40        39.75 o                         
  -8   0   8        303.72        270.01        17.29 o                         
  -7   0   8        198.28        202.30        15.34 o                         
  -6   0   8       4334.08       4051.83        96.42 o                         
  -5   0   8        179.67        166.75        13.04 o                         
  -4   0   8        997.18       1150.71        30.44 o                         
  -3   0   8        987.61       1049.23        27.85 o                         
  -2   0   8       2206.53       1896.38        43.58 o                         
  -1   0   8       5062.91       4962.12       128.30 o                         
   0   0   8        193.48        144.89         7.56 o                         
   1   0   8      14180.50      13489.43       268.78 o                         
   2   0   8      13240.71      11755.40       299.90 o                         
   3   0   8       1895.59       2134.97        45.01 o                         
   4   0   8       2342.86       2319.65        56.28 o                         
   5   0   8       3970.85       3800.16        77.92 o                         
   6   0   8        763.64        777.83        20.48 o                         
   7   0   8         80.92        118.51         8.22 o                         
   8   0   8        339.59        304.82        14.59 o                         
   9   0   8        558.93        536.89        21.10 o                         
  10   0   8        876.75        837.83        26.82 o                         
  11   0   8          2.08         -2.43         7.36 o                         
  12   0   8        112.81        122.51        11.64 o                         
  13   0   8        231.27        198.26        23.66 o                         
 -14   1   8         41.28         26.59         7.32 o                         
 -13   1   8         21.97          3.42         6.87 o                         
 -12   1   8          1.00         -4.64         5.70 o                         
 -11   1   8          1.70         -2.70         5.96 o                         
 -10   1   8         56.01         37.24         6.83 o                         
  -9   1   8        270.26        265.90        13.05 o                         
  -8   1   8        272.61        288.14        12.38 o                         
  -7   1   8         22.54         26.04         5.84 o                         
  -6   1   8          7.33         12.16         5.15 o                         
  -5   1   8        838.24        859.52        17.77 o                         
  -4   1   8       1659.24       1453.11        22.67 o                         
  -3   1   8       1015.56       1049.91        15.96 o                         
  -2   1   8         27.87         30.07         3.75 o                         
  -1   1   8       1453.68       1381.31        24.23 o                         
   0   1   8        628.32        620.86        11.09 o                         
   1   1   8        234.18        243.24         9.96 o                         
   2   1   8          2.02          4.20         2.69 o                         
   3   1   8        441.14        306.72         8.03 o                         
   4   1   8        110.00         81.48         4.60 o                         
   5   1   8         71.09         69.36         4.60 o                         
   6   1   8        353.85        376.61        10.75 o                         
   7   1   8        576.78        586.27        12.80 o                         
   8   1   8        354.50        378.20        11.87 o                         
   9   1   8          5.19          7.09         5.29 o                         
  10   1   8        202.22        206.25        10.68 o                         
  11   1   8        203.53        201.05        11.04 o                         
  12   1   8         72.96         61.47         5.74 o                         
  13   1   8          3.95         -5.00         5.00 o                         
 -14   2   8         18.75         -2.52         8.93 o                         
 -13   2   8          6.25          3.88         5.47 o                         
 -12   2   8        222.89        191.87        11.45 o                         
 -11   2   8         81.25         84.31         6.14 o                         
 -10   2   8        199.47        192.42        10.08 o                         
  -9   2   8        291.85        306.74        11.76 o                         
  -8   2   8          7.64         10.83         4.94 o                         
  -7   2   8        175.38        170.54         8.42 o                         
  -6   2   8        743.63        708.62        13.57 o                         
  -5   2   8        191.60        226.11         7.94 o                         
  -4   2   8        175.57        161.54         7.06 o                         
  -3   2   8        347.04        370.76        12.32 o                         
  -2   2   8        690.95        739.40        13.99 o                         
  -1   2   8       4824.00       5144.26        78.52 o                         
   0   2   8       1880.15       1881.68        32.60 o                         
   1   2   8       1282.02       1461.19        24.15 o                         
   2   2   8        864.20        744.67        14.07 o                         
   3   2   8        134.06        124.61         5.95 o                         
   4   2   8       1242.52       1224.59        21.30 o                         
   5   2   8        973.97        875.83        15.36 o                         
   6   2   8         27.09         16.09         4.73 o                         
   7   2   8        104.24        120.20         6.84 o                         
   8   2   8         81.12         93.43         6.16 o                         
   9   2   8         16.53         12.32         5.35 o                         
  10   2   8         91.07         82.61         6.21 o                         
  11   2   8          0.16         -2.37         5.24 o                         
  12   2   8         15.26         10.00         4.75 o                         
  13   2   8        149.02        139.70        13.48 o                         
 -13   3   8          2.68         -0.61         5.69 o                         
 -12   3   8        125.74        124.45         7.20 o                         
 -11   3   8        226.22        232.61        11.17 o                         
 -10   3   8         66.16         65.26         5.97 o                         
  -9   3   8         23.74         19.05         5.88 o                         
  -8   3   8         40.29         35.11         5.89 o                         
  -7   3   8         36.76         31.54         5.30 o                         
  -6   3   8        104.15         95.38         5.70 o                         
  -5   3   8        357.88        398.24        11.07 o                         
  -4   3   8       2808.21       2590.35        50.64 o                         
  -3   3   8       2922.66       2949.50        46.33 o                         
  -2   3   8          0.58          0.34         3.99 o                         
  -1   3   8       2441.02       2402.71        38.43 o                         
   0   3   8       1766.49       1652.73        27.12 o                         
   1   3   8        176.25        173.68         8.03 o                         
   2   3   8        295.23        324.25         9.56 o                         
   3   3   8       2370.47       2335.25        35.01 o                         
   4   3   8       1573.82       1584.16        24.93 o                         
   5   3   8        380.38        370.81         9.93 o                         
   6   3   8        796.52        795.37        14.05 o                         
   7   3   8       1973.96       1966.22        30.80 o                         
   8   3   8       1605.36       1590.22        27.69 o                         
   9   3   8         77.08         75.69         5.73 o                         
  10   3   8        326.50        354.38        11.02 o                         
  11   3   8        282.65        302.08         9.79 o                         
  12   3   8         30.43         12.14         4.84 o                         
 -13   4   8        113.28        121.35        10.03 o                         
 -12   4   8         34.36         22.81         6.82 o                         
 -11   4   8        165.11        154.20         7.95 o                         
 -10   4   8         58.94         72.03         6.37 o                         
  -9   4   8          3.66          2.45         5.59 o                         
  -8   4   8        198.31        191.95        11.24 o                         
  -7   4   8         24.42         15.79         5.19 o                         
  -6   4   8        570.78        549.23        13.92 o                         
  -5   4   8        887.09        885.43        17.58 o                         
  -4   4   8        395.98        383.97        10.43 o                         
  -3   4   8       2545.35       2575.11        38.53 o                         
  -2   4   8       2560.24       2534.55        40.68 o                         
  -1   4   8         12.26          8.70         4.46 o                         
   0   4   8        322.36        289.24         9.95 o                         
   1   4   8         35.77         16.18         3.99 o                         
   2   4   8        130.31        177.56         8.28 o                         
   3   4   8          1.51          4.65         4.35 o                         
   4   4   8         56.38         54.62         4.75 o                         
   5   4   8         77.39         88.84         5.64 o                         
   6   4   8       2175.81       2175.75        38.29 o                         
   7   4   8        447.67        460.54        11.80 o                         
   8   4   8        532.53        538.63        13.29 o                         
   9   4   8        433.84        421.95        11.81 o                         
  10   4   8          4.58          6.43         3.82 o                         
  11   4   8         62.89         59.28         4.25 o                         
  12   4   8        181.61        208.40        11.63 o                         
 -12   5   8         15.18          1.70         6.96 o                         
 -11   5   8          5.76          5.12         5.39 o                         
 -10   5   8          4.27         11.13         7.72 o                         
  -9   5   8          0.44          3.22         6.74 o                         
  -8   5   8          0.86          4.06         5.86 o                         
  -7   5   8        159.43        147.93         9.31 o                         
  -6   5   8        900.23        914.76        16.38 o                         
  -5   5   8        804.80        777.16        15.86 o                         
  -4   5   8         21.42         49.99         5.31 o                         
  -3   5   8        140.07        151.97         8.46 o                         
  -2   5   8         33.65         29.66         5.49 o                         
  -1   5   8        232.87        262.23        10.12 o                         
   0   5   8        417.20        422.62        12.29 o                         
   1   5   8          9.04         11.73         4.24 o                         
   2   5   8         40.44         63.67         5.82 o                         
   3   5   8         11.41         15.23         5.29 o                         
   4   5   8        361.81        350.13        11.83 o                         
   5   5   8        213.88        196.11        10.99 o                         
   6   5   8         99.71         95.82         6.12 o                         
   7   5   8          6.95          6.19         5.22 o                         
   8   5   8         48.42         48.84         5.54 o                         
   9   5   8         54.84         42.89         4.56 o                         
  10   5   8        128.44        115.51         6.33 o                         
  11   5   8         39.77         39.12         4.92 o                         
 -11   6   8        116.50         95.95        12.52 o                         
 -10   6   8         12.47         -0.28         6.78 o                         
  -9   6   8          3.55         -2.56         5.32 o                         
  -8   6   8        124.05        118.80         6.00 o                         
  -7   6   8         11.25         12.61         4.10 o                         
  -6   6   8        268.22        276.18        10.19 o                         
  -5   6   8        501.57        460.81        11.79 o                         
  -4   6   8        167.19        160.89         8.26 o                         
  -3   6   8        848.63        866.97        18.52 o                         
  -2   6   8       1423.50       1462.82        26.44 o                         
  -1   6   8          5.89          6.02         5.34 o                         
   0   6   8        257.46        258.81        11.35 o                         
   1   6   8        152.90        144.12         7.22 o                         
   2   6   8        335.47        326.91        11.18 o                         
   3   6   8         59.60         86.71         6.67 o                         
   4   6   8        335.74        367.14        12.64 o                         
   5   6   8         24.25         20.51         5.72 o                         
   6   6   8        850.85        903.25        18.93 o                         
   7   6   8        125.55        131.50         7.18 o                         
   8   6   8        343.06        317.57        16.29 o                         
   9   6   8        421.96        454.37        16.04 o                         
  10   6   8         22.73         21.39         4.55 o                         
  -9   7   8         13.19         20.10        12.59 o                         
  -8   7   8        134.20        124.27         6.00 o                         
  -7   7   8         81.96         89.12         5.20 o                         
  -6   7   8          0.21         -3.78         3.78 o                         
  -5   7   8         70.54         77.93         5.13 o                         
  -4   7   8          4.98          6.79         5.75 o                         
  -3   7   8          3.79          7.80         6.34 o                         
  -2   7   8         20.81         16.40         5.88 o                         
  -1   7   8        215.62        233.96        11.03 o                         
   0   7   8        304.81        292.20        11.36 o                         
   1   7   8        148.17        148.17         7.17 o                         
   2   7   8        131.06        116.45         6.59 o                         
   3   7   8        738.56        735.12        15.80 o                         
   4   7   8        230.51        237.60        11.36 o                         
   5   7   8         22.91         26.74         5.74 o                         
   6   7   8        200.00        229.87        10.60 o                         
   7   7   8        119.44        121.60         6.93 o                         
   8   7   8         33.53         36.35         7.47 o                         
   9   7   8          8.87          7.85         5.76 o                         
  -8   8   8         64.11         57.09         4.73 o                         
  -7   8   8         72.59         74.31         6.32 o                         
  -6   8   8         46.02         37.27         4.21 o                         
  -5   8   8         66.51         65.42         6.11 o                         
  -4   8   8         45.34         50.70         6.31 o                         
  -3   8   8         13.85         10.77         5.81 o                         
  -2   8   8         40.68         40.21         5.45 o                         
  -1   8   8         28.63         27.02         5.17 o                         
   0   8   8         15.53          5.09         4.93 o                         
   1   8   8         61.98         62.09         6.15 o                         
   2   8   8         22.00         34.56         5.19 o                         
   3   8   8         30.00         24.93         4.88 o                         
   4   8   8         53.20         62.63         5.54 o                         
   5   8   8          0.19         -0.47         4.95 o                         
   6   8   8        289.85        300.43        12.78 o                         
   7   8   8         94.57         82.79         7.79 o                         
  -5   9   8          4.42         -0.64         7.16 o                         
  -4   9   8         30.20         35.44         6.36 o                         
  -3   9   8         26.38         10.38         9.70 o                         
  -2   9   8         13.88          5.64         7.04 o                         
  -1   9   8          1.73         -5.16         5.16 o                         
   0   9   8        183.71        187.31        14.28 o                         
   1   9   8         87.93         81.08         6.44 o                         
   2   9   8          1.08         -0.45         5.02 o                         
   3   9   8         59.59         51.59         9.85 o                         
   4   9   8         82.84         89.48         7.07 o                         
 -13   1   9         68.60         75.38         6.34 o                         
 -12   1   9        487.53        483.87        14.97 o                         
 -11   1   9        666.56        721.91        18.61 o                         
 -10   1   9          3.50          7.79         6.52 o                         
  -9   1   9       1721.02       1713.40        32.78 o                         
  -8   1   9        982.12        951.50        20.97 o                         
  -7   1   9        148.82        182.51        11.23 o                         
  -6   1   9         19.10         15.98         5.41 o                         
  -5   1   9        148.52        101.89         6.43 o                         
  -4   1   9       1203.72       1199.96        18.24 o                         
  -3   1   9       2473.62       2260.18        33.49 o                         
  -2   1   9       1135.01       1111.97        19.31 o                         
  -1   1   9       2635.81       2409.21        34.36 o                         
   0   1   9       7465.83       7299.62        97.64 o                         
   1   1   9        698.94        733.94        12.09 o                         
   2   1   9       1707.27       1724.53        26.26 o                         
   3   1   9       3795.69       4292.40        66.17 o                         
   4   1   9        706.41        623.61        13.23 o                         
   5   1   9          4.13          1.92         4.18 o                         
   6   1   9        112.85        103.47         5.87 o                         
   7   1   9        198.93        217.36         9.33 o                         
   8   1   9       1011.19        987.10        19.44 o                         
   9   1   9        342.19        296.76        11.63 o                         
  10   1   9        188.50        201.09        10.52 o                         
  11   1   9        727.94        745.18        20.00 o                         
  12   1   9         76.02         72.60         6.42 o                         
 -13   2   9        210.49        210.64        18.25 o                         
 -12   2   9         27.48         38.40         6.72 o                         
 -11   2   9         14.25         15.88         6.33 o                         
 -10   2   9         63.22         55.94         5.96 o                         
  -9   2   9        564.99        626.48        17.30 o                         
  -8   2   9        408.06        363.74        11.18 o                         
  -7   2   9         91.46         72.45         5.28 o                         
  -6   2   9        611.82        573.92        11.55 o                         
  -5   2   9        331.17        276.61         8.63 o                         
  -4   2   9         64.20         87.67         4.97 o                         
  -3   2   9       1526.17       1730.93        30.81 o                         
  -2   2   9       1584.27       1401.05        21.88 o                         
  -1   2   9       1825.88       1769.56        28.64 o                         
   0   2   9          1.86          5.94         3.58 o                         
   1   2   9       2622.76       2530.53        39.98 o                         
   2   2   9       2901.28       2735.14        40.34 o                         
   3   2   9        156.07        183.20         7.34 o                         
   4   2   9          6.16          7.67         4.12 o                         
   5   2   9       3278.44       3337.06        62.45 o                         
   6   2   9        867.50        900.21        17.65 o                         
   7   2   9        182.01        176.53        10.79 o                         
   8   2   9        433.83        474.28        13.23 o                         
   9   2   9        556.20        569.34        14.37 o                         
  10   2   9        324.87        315.07        11.44 o                         
  11   2   9          2.20         -0.37         4.52 o                         
  12   2   9        144.16        143.16        12.23 o                         
 -13   3   9         82.57         77.98        11.09 o                         
 -12   3   9         12.45         11.75         5.26 o                         
 -11   3   9         84.45         84.80         6.41 o                         
 -10   3   9          0.03         -0.99         5.35 o                         
  -9   3   9         16.73         19.30         5.73 o                         
  -8   3   9        576.25        587.48        17.51 o                         
  -7   3   9       1566.10       1576.31        27.40 o                         
  -6   3   9         89.97         89.56         5.75 o                         
  -5   3   9        329.27        338.89        11.41 o                         
  -4   3   9       1532.66       1450.99        27.18 o                         
  -3   3   9        827.37        812.45        15.82 o                         
  -2   3   9        322.59        298.58         9.02 o                         
  -1   3   9         69.48         59.83         4.99 o                         
   0   3   9        419.20        461.89        11.03 o                         
   1   3   9         41.14         60.60         4.84 o                         
   2   3   9         30.68         20.90         4.57 o                         
   3   3   9         32.25         28.25         4.30 o                         
   4   3   9        643.01        651.80        13.15 o                         
   5   3   9        171.76        154.10         6.98 o                         
   6   3   9        571.35        532.81        14.93 o                         
   7   3   9         26.27         18.62         5.54 o                         
   8   3   9         21.74          5.77         5.76 o                         
   9   3   9        143.00        125.03         7.03 o                         
  10   3   9          6.79          7.71         5.26 o                         
  11   3   9        112.02         99.01         7.06 o                         
  12   3   9          7.95         12.03         5.26 o                         
 -12   4   9         21.83          7.22         5.81 o                         
 -11   4   9          0.16         14.03         5.34 o                         
 -10   4   9         25.94         19.53         5.57 o                         
  -9   4   9        398.85        419.08        13.38 o                         
  -8   4   9        238.61        261.79        11.73 o                         
  -7   4   9        237.86        253.34        10.74 o                         
  -6   4   9        975.81       1061.16        22.82 o                         
  -5   4   9        873.53        909.13        18.42 o                         
  -4   4   9        184.42        189.53         8.50 o                         
  -3   4   9        338.51        379.70        12.81 o                         
  -2   4   9        528.69        502.03        12.63 o                         
  -1   4   9        575.39        573.49        12.64 o                         
   0   4   9          4.72          4.06         4.05 o                         
   1   4   9        655.70        665.06        13.34 o                         
   2   4   9        565.89        638.60        14.85 o                         
   3   4   9         17.57         12.17         4.63 o                         
   4   4   9         42.25         30.17         4.96 o                         
   5   4   9        851.03        856.10        16.42 o                         
   6   4   9        283.74        289.15        15.50 o                         
   7   4   9         26.42         10.95         4.92 o                         
   8   4   9        203.87        202.79         8.14 o                         
   9   4   9        155.82        161.59         7.96 o                         
  10   4   9         97.49         87.00         5.42 o                         
  11   4   9          0.85         -5.34         5.65 o                         
 -11   5   9          5.79         -4.27         6.10 o                         
 -10   5   9        119.39        102.69         8.77 o                         
  -9   5   9         17.10         11.21         5.62 o                         
  -8   5   9        342.15        355.33        14.55 o                         
  -7   5   9        850.59        943.08        18.46 o                         
  -6   5   9         27.98         24.10         5.54 o                         
  -5   5   9        688.68        716.42        15.10 o                         
  -4   5   9       3014.08       3066.34        46.00 o                         
  -3   5   9          8.39          8.40         4.91 o                         
  -2   5   9         34.03         37.78         5.58 o                         
  -1   5   9        653.70        677.73        14.49 o                         
   0   5   9        556.96        539.30        13.76 o                         
   1   5   9        536.83        589.07        12.24 o                         
   2   5   9         31.74         30.24         4.82 o                         
   3   5   9       1042.74       1060.70        23.27 o                         
   4   5   9       2525.57       2646.05        40.36 o                         
   5   5   9        444.78        457.17        12.34 o                         
   6   5   9        275.74        274.36         9.87 o                         
   7   5   9        237.84        234.90        11.78 o                         
   8   5   9        152.83        165.60         7.08 o                         
   9   5   9         21.31         12.35         4.24 o                         
  10   5   9         34.91         26.92         4.87 o                         
 -10   6   9         47.21         33.28         6.31 o                         
  -9   6   9          3.28         11.29         5.91 o                         
  -8   6   9         39.23         47.84         5.61 o                         
  -7   6   9         42.90         40.92         5.46 o                         
  -6   6   9         19.15         28.23         4.85 o                         
  -5   6   9          0.12          1.23         5.03 o                         
  -4   6   9         42.30         47.79         5.65 o                         
  -3   6   9          1.79         13.87         5.77 o                         
  -2   6   9         26.59         33.45         5.79 o                         
  -1   6   9         27.84         24.14         5.52 o                         
   0   6   9         42.08         43.62         5.93 o                         
   1   6   9         80.61         75.38         6.06 o                         
   2   6   9         21.37         20.17         4.97 o                         
   3   6   9         97.83         89.25         5.95 o                         
   4   6   9         71.73         66.56         6.65 o                         
   5   6   9         63.29         62.39         6.14 o                         
   6   6   9         25.48         23.35         5.47 o                         
   7   6   9         56.80         49.97         5.42 o                         
   8   6   9         43.66         41.14         5.19 o                         
   9   6   9         59.49         71.04         7.86 o                         
  -9   7   9         74.43         93.94         6.59 o                         
  -8   7   9          6.36          7.53         5.09 o                         
  -7   7   9        163.79        153.91         9.28 o                         
  -6   7   9        105.49         91.50         5.44 o                         
  -5   7   9        182.70        160.92        10.19 o                         
  -4   7   9        262.64        278.10        13.46 o                         
  -3   7   9         15.71          6.81         5.51 o                         
  -2   7   9          5.97          7.97         5.43 o                         
  -1   7   9          9.78          5.51         5.43 o                         
   0   7   9         54.75         50.20         5.95 o                         
   1   7   9        228.59        226.23        11.06 o                         
   2   7   9        173.19        198.82         8.76 o                         
   3   7   9         10.02         20.28         5.63 o                         
   4   7   9        161.60        164.54        11.07 o                         
   5   7   9         26.63         21.49         5.32 o                         
   6   7   9        234.23        237.30        11.44 o                         
   7   7   9        154.19        152.70         9.82 o                         
   8   7   9         42.45         39.58         6.01 o                         
  -7   8   9         54.28         69.41         7.04 o                         
  -6   8   9         31.11         19.33         4.32 o                         
  -5   8   9          4.07          9.49         4.03 o                         
  -4   8   9          1.75          2.51         5.72 o                         
  -3   8   9         32.29         18.33         5.17 o                         
  -2   8   9        358.27        351.62        11.29 o                         
  -1   8   9        262.60        268.68        11.58 o                         
   0   8   9          7.93         -1.11         8.25 o                         
   1   8   9        223.13        235.49        10.78 o                         
   2   8   9        164.33        179.10         9.98 o                         
   3   8   9         14.37          5.74         4.98 o                         
   4   8   9         57.03         50.35         7.15 o                         
   5   8   9         23.83         10.81         5.73 o                         
   6   8   9          3.16         19.64         6.35 o                         
  -4   9   9         10.16         -0.83         7.17 o                         
  -3   9   9         18.46         12.34         7.48 o                         
  -2   9   9          4.94         -5.85         5.85 o                         
  -1   9   9         63.11         50.31         6.97 o                         
   0   9   9        163.24        134.61        14.89 o                         
   1   9   9         29.48         26.38         5.32 o                         
   2   9   9          7.44         18.80         9.93 o                         
   3   9   9          2.00         12.48         9.75 o                         
 -13   0  10        240.32        255.78        16.20 o                         
 -12   0  10         21.83         13.79         7.88 o                         
 -11   0  10          5.39          0.34         9.93 o                         
 -10   0  10         14.51         18.56         9.03 o                         
  -9   0  10        153.05        161.62        13.32 o                         
  -8   0  10        137.41        133.04        11.03 o                         
  -7   0  10          9.39         -2.03         8.20 o                         
  -6   0  10        567.40        558.56        20.81 o                         
  -5   0  10       3998.26       3833.98        91.66 o                         
  -4   0  10        807.38        866.42        21.80 o                         
  -3   0  10       2429.46       2704.36        58.15 o                         
  -2   0  10      10784.08      10892.33       217.62 o                         
  -1   0  10       1419.85       1327.85        40.05 o                         
   0   0  10         37.92         29.28         5.27 o                         
   1   0  10       2678.35       2679.88        55.67 o                         
   2   0  10       1320.42       1235.25        30.14 o                         
   3   0  10       1069.71       1066.21        25.43 o                         
   4   0  10        174.41        203.90        12.14 o                         
   5   0  10        772.37        731.92        19.95 o                         
   6   0  10       4710.28       4956.42       101.44 o                         
   7   0  10       1011.94       1003.94        25.65 o                         
   8   0  10        209.11        185.16        12.17 o                         
   9   0  10        811.17        922.19        32.09 o                         
  10   0  10        567.93        599.99        25.44 o                         
  11   0  10         12.40          1.81         6.98 o                         
  12   0  10        255.50        262.43        17.05 o                         
 -13   1  10         17.36          8.67         6.31 o                         
 -12   1  10         40.91         27.97         6.82 o                         
 -11   1  10        570.21        583.53        16.79 o                         
 -10   1  10        395.01        396.36        14.49 o                         
  -9   1  10        152.25        152.47         9.12 o                         
  -8   1  10         18.23         10.88         6.22 o                         
  -7   1  10        451.34        476.14        14.36 o                         
  -6   1  10        227.55        226.34        11.25 o                         
  -5   1  10        186.69        169.05         9.07 o                         
  -4   1  10        802.23        818.08        15.48 o                         
  -3   1  10        687.63        569.49        19.16 o                         
  -2   1  10        154.61        155.56         7.85 o                         
  -1   1  10        579.73        587.73        12.23 o                         
   0   1  10        971.09        941.30        14.91 o                         
   1   1  10        990.36        976.91        15.37 o                         
   2   1  10          2.37          6.48         3.21 o                         
   3   1  10       1005.68       1026.57        18.58 o                         
   4   1  10        883.07        849.99        15.25 o                         
   5   1  10          9.14         10.69         4.58 o                         
   6   1  10         98.49         81.76         5.77 o                         
   7   1  10        784.90        756.64        15.07 o                         
   8   1  10        135.55        128.72         6.28 o                         
   9   1  10         11.66          8.30         5.53 o                         
  10   1  10         64.41         68.92         5.74 o                         
  11   1  10        104.93        102.30         6.91 o                         
  12   1  10         41.38         26.49         5.03 o                         
 -13   2  10        102.75         82.17         7.56 o                         
 -12   2  10         16.85         11.69         5.41 o                         
 -11   2  10          4.33          6.74         6.05 o                         
 -10   2  10         24.46         32.55         6.67 o                         
  -9   2  10         79.26         88.82         7.43 o                         
  -8   2  10        291.45        311.47        13.52 o                         
  -7   2  10        353.87        322.88        10.50 o                         
  -6   2  10         12.74         14.89         4.20 o                         
  -5   2  10       1827.76       1868.53        27.31 o                         
  -4   2  10       1844.68       1861.17        41.00 o                         
  -3   2  10        773.88        812.12        19.07 o                         
  -2   2  10       1362.53       1438.44        24.39 o                         
  -1   2  10         14.01         22.76         4.03 o                         
   0   2  10        457.78        461.77        10.72 o                         
   1   2  10       1332.14       1261.75        21.56 o                         
   2   2  10         37.04         53.32         4.47 o                         
   3   2  10         38.86         52.61         4.31 o                         
   4   2  10        188.03        151.90         8.78 o                         
   5   2  10          3.17          0.96         5.40 o                         
   6   2  10       1078.58       1107.83        24.96 o                         
   7   2  10         96.69         98.71         6.80 o                         
   8   2  10        147.86        124.81         6.97 o                         
   9   2  10        350.76        391.52        12.15 o                         
  10   2  10        161.21        155.74         8.74 o                         
  11   2  10          5.51          5.62         4.40 o                         
  12   2  10         24.32         37.98         5.41 o                         
 -12   3  10          8.87         -5.61         5.61 o                         
 -11   3  10        360.24        367.70        12.56 o                         
 -10   3  10        196.81        194.69         9.59 o                         
  -9   3  10          2.22         -0.94         5.67 o                         
  -8   3  10        310.60        277.66        11.88 o                         
  -7   3  10       1782.22       1858.68        31.60 o                         
  -6   3  10        809.47        812.09        18.01 o                         
  -5   3  10        199.07        207.22        11.67 o                         
  -4   3  10       1046.47       1067.43        21.62 o                         
  -3   3  10        844.68        785.26        15.77 o                         
  -2   3  10        345.44        375.70        10.91 o                         
  -1   3  10        709.01        704.44        14.77 o                         
   0   3  10       2440.06       2445.71        39.17 o                         
   1   3  10       3620.91       3669.93        75.00 o                         
   2   3  10        445.77        459.89        14.84 o                         
   3   3  10       1752.36       1702.57        28.76 o                         
   4   3  10       2097.90       2142.28        32.88 o                         
   5   3  10         81.38         86.07         5.54 o                         
   6   3  10         38.66         26.64         6.16 o                         
   7   3  10        954.13       1018.08        22.16 o                         
   8   3  10        207.20        200.44        11.28 o                         
   9   3  10          3.86          6.56         5.65 o                         
  10   3  10        165.26        153.95         7.70 o                         
  11   3  10        378.29        431.33        11.05 o                         
 -12   4  10         22.01         12.35         6.12 o                         
 -11   4  10         35.04         39.63         5.32 o                         
 -10   4  10        195.30        183.17        11.24 o                         
  -9   4  10        223.99        241.22        11.34 o                         
  -8   4  10         12.44          5.14         5.63 o                         
  -7   4  10        413.65        448.88        13.26 o                         
  -6   4  10        494.59        482.51        13.40 o                         
  -5   4  10         13.53         18.11         5.68 o                         
  -4   4  10        552.75        533.88        13.31 o                         
  -3   4  10        391.04        359.42        11.32 o                         
  -2   4  10        253.15        257.04         9.84 o                         
  -1   4  10        275.43        297.97        10.22 o                         
   0   4  10        131.68        121.73         7.19 o                         
   1   4  10        619.47        682.34        13.90 o                         
   2   4  10       3141.52       3150.28        46.84 o                         
   3   4  10       1254.83       1235.00        20.99 o                         
   4   4  10        172.53        132.33         7.42 o                         
   5   4  10       1287.66       1293.83        22.74 o                         
   6   4  10         95.83        110.43         6.34 o                         
   7   4  10          0.65         -4.50         4.50 o                         
   8   4  10         29.63         20.07         5.24 o                         
   9   4  10         78.23         64.78         7.14 o                         
  10   4  10        115.19        118.63         6.77 o                         
  11   4  10         79.18         84.50         5.64 o                         
 -11   5  10          2.68          6.15         6.23 o                         
 -10   5  10         28.14         25.59         5.59 o                         
  -9   5  10          9.78          8.88         5.64 o                         
  -8   5  10          3.73          9.01         5.43 o                         
  -7   5  10         82.94         97.91         6.37 o                         
  -6   5  10         18.59         14.08         5.97 o                         
  -5   5  10         47.40         42.06         5.36 o                         
  -4   5  10         20.75         19.32         5.17 o                         
  -3   5  10        145.44        160.69         8.67 o                         
  -2   5  10        259.04        263.39        10.66 o                         
  -1   5  10        285.12        296.13        10.99 o                         
   0   5  10          1.36          7.82         5.36 o                         
   1   5  10        212.38        188.50         8.59 o                         
   2   5  10         34.98         35.91         5.08 o                         
   3   5  10        392.47        390.51        14.41 o                         
   4   5  10        267.52        326.05        10.97 o                         
   5   5  10         79.95         90.96         6.02 o                         
   6   5  10         12.05         16.60         5.05 o                         
   7   5  10         14.23         17.77         4.58 o                         
   8   5  10        104.59         88.21         5.01 o                         
   9   5  10         24.44         21.26         4.31 o                         
  10   5  10         34.84         21.73         4.64 o                         
 -10   6  10         41.22         32.86         7.36 o                         
  -9   6  10        378.68        374.69        12.82 o                         
  -8   6  10        219.40        214.31        10.34 o                         
  -7   6  10        132.78        111.76         6.84 o                         
  -6   6  10        404.35        412.71        11.74 o                         
  -5   6  10        132.02        129.83         7.17 o                         
  -4   6  10          1.76          0.12         5.48 o                         
  -3   6  10         82.62         85.97         6.61 o                         
  -2   6  10        206.39        210.82        10.31 o                         
  -1   6  10       1027.25       1029.46        20.86 o                         
   0   6  10        323.07        324.45        11.75 o                         
   1   6  10        149.28        152.83         8.10 o                         
   2   6  10       1362.86       1362.05        23.28 o                         
   3   6  10        458.87        474.42        12.46 o                         
   4   6  10        362.28        346.27        10.95 o                         
   5   6  10       1544.15       1509.63        25.27 o                         
   6   6  10        318.00        345.47        10.40 o                         
   7   6  10          1.67          3.55         4.20 o                         
   8   6  10         14.57          9.54         4.72 o                         
   9   6  10         56.18         34.67         7.26 o                         
  -8   7  10         19.93         35.01         6.33 o                         
  -7   7  10         20.04         13.13         4.81 o                         
  -6   7  10         14.62         12.23         4.74 o                         
  -5   7  10         35.07         38.37         4.70 o                         
  -4   7  10        312.57        348.28        12.02 o                         
  -3   7  10        257.17        216.22        12.55 o                         
  -2   7  10         21.34         19.45         5.35 o                         
  -1   7  10        116.48        113.59         6.75 o                         
   0   7  10        134.20        132.34         9.62 o                         
   1   7  10         30.09         33.87         5.95 o                         
   2   7  10          0.15         -1.13         4.43 o                         
   3   7  10         15.33          9.04         4.36 o                         
   4   7  10         88.28         95.12         5.62 o                         
   5   7  10         27.28         39.14         4.55 o                         
   6   7  10          3.45          9.20         4.60 o                         
   7   7  10        101.35         94.62         6.55 o                         
  -6   8  10          1.90          1.01         4.48 o                         
  -5   8  10         26.61         47.30         7.44 o                         
  -4   8  10          6.14          1.41         4.71 o                         
  -3   8  10         73.50         56.92         5.20 o                         
  -2   8  10         69.23         68.72         6.43 o                         
  -1   8  10        219.18        202.43         9.34 o                         
   0   8  10        189.01        186.25        10.68 o                         
   1   8  10         25.68         31.02         5.33 o                         
   2   8  10         79.50         82.33         5.93 o                         
   3   8  10        150.48        131.26         6.96 o                         
   4   8  10          3.15         -2.16         6.35 o                         
   5   8  10         19.93         24.75         6.28 o                         
  -1   9  10         15.06         10.11         7.08 o                         
   0   9  10         48.37         43.53        10.57 o                         
   1   9  10         20.85          9.09        25.71 o                         
 -13   1  11          3.59         -6.47         6.47 o                         
 -12   1  11         14.07         16.01         5.93 o                         
 -11   1  11          6.04          5.44         7.35 o                         
 -10   1  11         15.23         12.55         6.48 o                         
  -9   1  11        380.16        394.59        14.38 o                         
  -8   1  11        259.55        254.73        12.83 o                         
  -7   1  11       1626.78       1617.26        30.92 o                         
  -6   1  11        777.20        763.63        17.85 o                         
  -5   1  11        110.81         91.61         5.78 o                         
  -4   1  11       1553.39       1591.99        30.91 o                         
  -3   1  11       1397.64       1360.10        22.83 o                         
  -2   1  11         13.69         31.66         4.55 o                         
  -1   1  11         11.22          9.23         3.92 o                         
   0   1  11        430.84        479.66         9.89 o                         
   1   1  11        851.95        660.83        11.92 o                         
   2   1  11       1021.85       1025.36        16.18 o                         
   3   1  11        453.10        459.13        12.79 o                         
   4   1  11       4011.10       3998.85        58.22 o                         
   5   1  11       1536.88       1525.81        24.64 o                         
   6   1  11        118.63        131.56         7.05 o                         
   7   1  11       1930.80       1849.74        29.32 o                         
   8   1  11       1115.29       1135.92        20.00 o                         
   9   1  11         10.87         10.95         5.30 o                         
  10   1  11        193.19        209.62         9.57 o                         
  11   1  11         18.82         23.36         4.88 o                         
 -12   2  11         26.03         22.87         6.33 o                         
 -11   2  11          7.65          8.92         5.63 o                         
 -10   2  11         61.91         57.35         6.95 o                         
  -9   2  11        392.21        370.70        14.08 o                         
  -8   2  11        104.44        104.13         7.63 o                         
  -7   2  11        118.00        123.85         7.94 o                         
  -6   2  11        381.85        400.66        11.26 o                         
  -5   2  11       1168.07       1175.77        21.48 o                         
  -4   2  11        634.49        631.49        22.04 o                         
  -3   2  11        131.59        127.40         7.00 o                         
  -2   2  11       1589.73       1661.81        27.86 o                         
  -1   2  11       2079.43       2057.64        31.31 o                         
   0   2  11        488.79        490.53        13.10 o                         
   1   2  11        128.66        129.87         6.63 o                         
   2   2  11       1278.08       1274.25        19.52 o                         
   3   2  11       1081.16       1011.63        17.53 o                         
   4   2  11        310.05        305.83        14.85 o                         
   5   2  11        478.29        436.60        13.89 o                         
   6   2  11        809.98        778.12        20.01 o                         
   7   2  11        174.75        178.02        11.19 o                         
   8   2  11          7.53          5.91         6.14 o                         
   9   2  11        423.62        483.91        13.03 o                         
  10   2  11        334.79        362.60        10.98 o                         
  11   2  11         67.09         52.32         5.00 o                         
 -12   3  11          0.29         -6.74         6.74 o                         
 -11   3  11         60.77         66.60         6.62 o                         
 -10   3  11          6.93         10.49         6.01 o                         
  -9   3  11         33.84         24.96         5.69 o                         
  -8   3  11        117.65        107.68         6.79 o                         
  -7   3  11        151.52        169.02         8.90 o                         
  -6   3  11        257.74        268.31        11.48 o                         
  -5   3  11         18.84         19.66         5.75 o                         
  -4   3  11         15.08         11.51         5.50 o                         
  -3   3  11        296.49        306.54        12.09 o                         
  -2   3  11        115.89         99.52         5.85 o                         
  -1   3  11         14.69         17.26         4.98 o                         
   0   3  11        406.79        367.87        11.61 o                         
   1   3  11         45.15         44.12         5.65 o                         
   2   3  11       1291.60       1202.99        21.70 o                         
   3   3  11        448.30        453.34        11.97 o                         
   4   3  11          2.50         -3.48         4.35 o                         
   5   3  11         28.45         29.21         5.51 o                         
   6   3  11          2.79          0.48         5.95 o                         
   7   3  11          0.43         -4.90         5.71 o                         
   8   3  11         39.70         29.51         6.45 o                         
   9   3  11        136.01        122.06        11.42 o                         
  10   3  11         48.83         45.45         5.01 o                         
  11   3  11         90.89         97.22        17.66 o                         
 -11   4  11         45.03         35.39         5.81 o                         
 -10   4  11          0.54         -4.98         4.98 o                         
  -9   4  11        188.07        178.09         9.88 o                         
  -8   4  11        233.93        234.52        10.90 o                         
  -7   4  11         46.71         48.04         6.46 o                         
  -6   4  11          9.05         10.04         8.17 o                         
  -5   4  11        192.03        221.67        12.11 o                         
  -4   4  11        397.46        446.38        12.45 o                         
  -3   4  11          0.46          1.71         4.78 o                         
  -2   4  11        454.50        492.15        12.34 o                         
  -1   4  11       1016.71       1003.68        19.65 o                         
   0   4  11        119.51        114.69         7.08 o                         
   1   4  11        151.52        138.79         7.76 o                         
   2   4  11       1043.41       1108.21        19.54 o                         
   3   4  11        997.78       1022.17        18.53 o                         
   4   4  11        115.83        126.37         6.87 o                         
   5   4  11        377.18        368.40        10.88 o                         
   6   4  11        576.05        575.71        12.98 o                         
   7   4  11        277.52        279.17        12.44 o                         
   8   4  11          0.70         -1.02         7.65 o                         
   9   4  11        112.01        105.09         8.79 o                         
  10   4  11        120.55        133.02         8.37 o                         
 -11   5  11        168.20        176.93        26.71 o                         
 -10   5  11         14.87          6.58         5.85 o                         
  -9   5  11          8.88          5.64         5.62 o                         
  -8   5  11        183.75        190.69         8.84 o                         
  -7   5  11         84.55         77.35         7.70 o                         
  -6   5  11         14.04          3.91         5.57 o                         
  -5   5  11         56.74         53.76         6.38 o                         
  -4   5  11        179.61        174.56         8.26 o                         
  -3   5  11        761.07        810.66        16.52 o                         
  -2   5  11        169.65        162.84         7.87 o                         
  -1   5  11         38.93         34.98         5.48 o                         
   0   5  11        880.59        904.18        18.89 o                         
   1   5  11        913.41        903.07        19.41 o                         
   2   5  11        143.75        123.19         6.53 o                         
   3   5  11        227.28        225.07         9.83 o                         
   4   5  11         93.15         89.31         5.85 o                         
   5   5  11         50.92         48.44         5.28 o                         
   6   5  11          2.50         -0.50         4.74 o                         
   7   5  11        173.77        148.82         7.05 o                         
   8   5  11        319.46        336.36        12.16 o                         
   9   5  11        158.87        168.57        11.14 o                         
  -9   6  11         11.94         11.62         6.50 o                         
  -8   6  11          7.15         -1.58         4.49 o                         
  -7   6  11          0.54         -2.01         6.06 o                         
  -6   6  11         35.87         44.58         6.24 o                         
  -5   6  11         36.70         29.72         5.08 o                         
  -4   6  11         53.80         54.76         6.09 o                         
  -3   6  11        273.24        226.76        10.65 o                         
  -2   6  11        234.97        251.34        11.03 o                         
  -1   6  11         19.56         19.51         5.49 o                         
   0   6  11          0.68          0.75         5.36 o                         
   1   6  11         40.77         44.44         6.61 o                         
   2   6  11         96.74         94.57         5.84 o                         
   3   6  11         26.16         24.72         4.78 o                         
   4   6  11         38.96         29.86         4.78 o                         
   5   6  11         19.24         30.58         4.61 o                         
   6   6  11         34.15         35.34         4.68 o                         
   7   6  11          2.14          6.67         4.66 o                         
   8   6  11          0.36          7.09         9.31 o                         
  -8   7  11          6.00          3.41         9.21 o                         
  -7   7  11          1.00          2.80         5.55 o                         
  -6   7  11         45.36         41.82         4.76 o                         
  -5   7  11         85.57         92.72         7.93 o                         
  -4   7  11          0.90         12.73         6.34 o                         
  -3   7  11         84.79         97.10         5.98 o                         
  -2   7  11        119.40        117.87         7.50 o                         
  -1   7  11          3.31         -5.48         5.48 o                         
   0   7  11        117.15        131.63        12.87 o                         
   1   7  11        392.42        397.25        13.68 o                         
   2   7  11          2.52         -3.13         4.29 o                         
   3   7  11         26.83         19.19         5.00 o                         
   4   7  11         15.40         26.69         4.15 o                         
   5   7  11        158.05        137.00        11.14 o                         
   6   7  11        125.00        145.65         8.73 o                         
   7   7  11          8.84         22.90        13.06 o                         
  -5   8  11        258.40        235.64        14.80 o                         
  -4   8  11         89.89         63.03         5.36 o                         
  -3   8  11         13.92         19.04         5.48 o                         
  -2   8  11         58.22         64.68         7.11 o                         
  -1   8  11         49.05         48.03         5.22 o                         
   0   8  11          0.29          1.92         4.87 o                         
   1   8  11         35.65         26.54         5.49 o                         
   2   8  11        108.76         91.61         6.89 o                         
   3   8  11        182.84        228.09        11.16 o                         
   4   8  11         43.83         43.31         5.73 o                         
 -12   0  12        113.24         87.73         8.68 o                         
 -11   0  12        167.10        166.63        24.70 o                         
 -10   0  12        197.99        199.11        17.30 o                         
  -9   0  12       1171.54       1189.49        35.37 o                         
  -8   0  12        776.69        849.73        33.75 o                         
  -7   0  12         89.10         74.35         9.87 o                         
  -6   0  12        850.30        869.93        27.71 o                         
  -5   0  12       1435.74       1651.07        40.89 o                         
  -4   0  12        150.39        137.93        12.68 o                         
  -3   0  12         52.60         59.02         6.10 o                         
  -2   0  12        207.04        181.31         9.99 o                         
  -1   0  12        487.03        463.98        13.18 o                         
   0   0  12         59.87         68.61         6.65 o                         
   1   0  12         10.47          8.56         5.67 o                         
   2   0  12        907.94        981.26        24.99 o                         
   3   0  12       2329.08       2255.07        56.28 o                         
   4   0  12        131.92        125.32         9.13 o                         
   5   0  12        599.84        646.67        22.72 o                         
   6   0  12       1187.07       1348.58        32.05 o                         
   7   0  12        148.94        143.10         9.98 o                         
   8   0  12          5.54          4.97         6.73 o                         
   9   0  12        250.17        252.05        17.65 o                         
  10   0  12        272.87        281.97        18.84 o                         
  11   0  12        168.94        138.75        13.31 o                         
 -12   1  12          0.78          1.54         5.34 o                         
 -11   1  12          0.77         -0.19         6.99 o                         
 -10   1  12          6.86         -1.45         5.81 o                         
  -9   1  12         30.80         18.72         6.49 o                         
  -8   1  12        159.60        155.74         8.70 o                         
  -7   1  12        211.14        215.48        12.96 o                         
  -6   1  12        352.34        331.72        11.69 o                         
  -5   1  12          7.99         18.36         5.64 o                         
  -4   1  12         35.29         36.66         4.70 o                         
  -3   1  12        252.64        252.45         8.50 o                         
  -2   1  12         35.12         39.19         4.45 o                         
  -1   1  12        294.15        316.82         9.91 o                         
   0   1  12       1423.59       1379.68        20.83 o                         
   1   1  12       1191.61       1113.55        24.05 o                         
   2   1  12         82.68         63.66         4.52 o                         
   3   1  12         71.17         56.33         5.86 o                         
   4   1  12        918.86        898.22        17.77 o                         
   5   1  12        515.37        503.92        12.22 o                         
   6   1  12        233.30        204.17        10.39 o                         
   7   1  12         60.11         74.61         5.57 o                         
   8   1  12        139.17        139.05         7.46 o                         
   9   1  12         29.56         33.96         5.16 o                         
  10   1  12         39.85         47.68         4.80 o                         
  11   1  12         87.76         75.65         5.96 o                         
 -12   2  12         28.96         19.76        11.97 o                         
 -11   2  12        192.05        200.50        10.35 o                         
 -10   2  12          3.40          5.36         7.19 o                         
  -9   2  12        108.91        103.63         7.58 o                         
  -8   2  12        119.73        120.82         7.80 o                         
  -7   2  12         49.95         39.02         6.72 o                         
  -6   2  12        274.92        261.50        11.34 o                         
  -5   2  12          3.21          7.95         6.24 o                         
  -4   2  12         16.88         13.91         5.30 o                         
  -3   2  12         20.07         21.46         4.14 o                         
  -2   2  12         24.69         26.63         4.68 o                         
  -1   2  12        332.52        354.98         9.48 o                         
   0   2  12        526.98        477.26         9.93 o                         
   1   2  12        361.99        342.99        10.47 o                         
   2   2  12        183.95        190.80         8.46 o                         
   3   2  12        904.84        898.80        16.31 o                         
   4   2  12          0.54          1.58         5.86 o                         
   5   2  12        109.99        104.68         7.14 o                         
   6   2  12        248.51        268.15        11.49 o                         
   7   2  12         21.38          3.83         6.50 o                         
   8   2  12          7.30          0.99         4.88 o                         
   9   2  12          4.06          4.33         5.12 o                         
  10   2  12          6.39         -1.41         4.38 o                         
  11   2  12         18.38         12.91         5.83 o                         
 -11   3  12        134.14        107.39         7.96 o                         
 -10   3  12         78.22         92.40         7.93 o                         
  -9   3  12         12.40         -2.04         6.95 o                         
  -8   3  12         68.31         68.39         6.40 o                         
  -7   3  12        215.05        225.98        10.69 o                         
  -6   3  12        383.38        367.37        12.57 o                         
  -5   3  12         12.55         18.78         6.77 o                         
  -4   3  12        534.27        551.31        15.33 o                         
  -3   3  12       1290.56       1279.19        25.40 o                         
  -2   3  12        501.42        535.77        13.47 o                         
  -1   3  12         95.11         94.52         6.19 o                         
   0   3  12       1325.45       1405.98        24.75 o                         
   1   3  12        928.32        957.03        19.92 o                         
   2   3  12         12.87         14.06         5.00 o                         
   3   3  12        235.49        235.46        10.15 o                         
   4   3  12       1168.47       1180.56        20.33 o                         
   5   3  12        708.94        684.74        15.42 o                         
   6   3  12        146.09        148.63         8.65 o                         
   7   3  12        340.85        346.67        13.12 o                         
   8   3  12        626.58        643.56        18.20 o                         
   9   3  12        240.79        265.58        10.78 o                         
  10   3  12         13.56          3.28         4.77 o                         
 -11   4  12          7.78         -2.09         5.84 o                         
 -10   4  12         40.96         25.18         5.79 o                         
  -9   4  12         10.38         -3.69         5.15 o                         
  -8   4  12          8.56          4.12         4.98 o                         
  -7   4  12          6.84          4.60         5.26 o                         
  -6   4  12         19.59          8.84         6.11 o                         
  -5   4  12       1098.57       1130.15        23.78 o                         
  -4   4  12        233.24        197.57        11.31 o                         
  -3   4  12          9.57          1.62         5.38 o                         
  -2   4  12       1086.71       1065.30        20.78 o                         
  -1   4  12        693.42        644.73        15.37 o                         
   0   4  12          0.53         -5.37         5.37 o                         
   1   4  12        274.08        255.92        10.32 o                         
   2   4  12          6.88          4.22         4.90 o                         
   3   4  12          6.40          8.02         4.82 o                         
   4   4  12         61.57         68.03         6.03 o                         
   5   4  12         83.73         71.19         5.71 o                         
   6   4  12        305.20        287.54         9.59 o                         
   7   4  12        246.50        275.78        15.27 o                         
   8   4  12          0.30         -4.91         4.91 o                         
   9   4  12         85.14         87.69        11.80 o                         
  10   4  12         66.71         32.74        12.45 o                         
 -10   5  12          3.20         -2.17         9.43 o                         
  -9   5  12          5.63          3.03         5.39 o                         
  -8   5  12          2.64         -4.61         4.61 o                         
  -7   5  12          6.05          2.47         5.07 o                         
  -6   5  12         33.78         43.72         5.89 o                         
  -5   5  12         81.94         71.15         6.30 o                         
  -4   5  12          6.47          2.29         5.05 o                         
  -3   5  12         40.67         62.97         5.91 o                         
  -2   5  12         89.21        106.75         7.26 o                         
  -1   5  12          7.21          0.13         5.62 o                         
   0   5  12         37.87         47.51         6.15 o                         
   1   5  12         13.90         26.59         6.24 o                         
   2   5  12          2.69          3.94         5.45 o                         
   3   5  12         38.93         33.47         4.95 o                         
   4   5  12        106.38         99.56         5.90 o                         
   5   5  12          5.29          4.25         5.09 o                         
   6   5  12          4.54          0.47         4.67 o                         
   7   5  12          6.10          3.01         4.32 o                         
   8   5  12         33.42         31.31         6.49 o                         
   9   5  12         13.56         15.11         7.89 o                         
  -9   6  12          4.13          8.42         9.72 o                         
  -8   6  12          2.04          4.46         4.93 o                         
  -7   6  12        130.91        112.70         7.79 o                         
  -6   6  12         52.51         48.24         5.30 o                         
  -5   6  12        352.58        381.37        12.35 o                         
  -4   6  12        309.51        330.93        11.78 o                         
  -3   6  12          2.36         -5.50         5.50 o                         
  -2   6  12        757.60        773.81        17.48 o                         
  -1   6  12        632.03        660.43        17.65 o                         
   0   6  12          8.22          1.18         6.05 o                         
   1   6  12        194.89        171.49        12.31 o                         
   2   6  12        140.28        118.80         6.40 o                         
   3   6  12        297.11        303.14        11.68 o                         
   4   6  12        133.76        145.58         7.05 o                         
   5   6  12          4.79          1.36         5.04 o                         
   6   6  12         86.75         88.27         5.55 o                         
   7   6  12        133.06        114.81         9.25 o                         
  -7   7  12        114.52        100.83         5.83 o                         
  -6   7  12         39.95         29.08         5.33 o                         
  -5   7  12         59.47         55.72         6.48 o                         
  -4   7  12         50.80         39.24         4.76 o                         
  -3   7  12         57.99         59.49         5.14 o                         
  -2   7  12          2.77          4.56         5.28 o                         
  -1   7  12         79.13         71.62         5.82 o                         
   0   7  12        102.19         97.64         7.96 o                         
   1   7  12        111.21        116.43         6.76 o                         
   2   7  12          1.23         16.92         7.79 o                         
   3   7  12         76.49         67.40         5.60 o                         
   4   7  12        159.09        148.18        10.73 o                         
   5   7  12          6.23         -2.38         4.66 o                         
   6   7  12          0.24         -7.43        13.26 o                         
  -4   8  12         88.82         74.49         6.58 o                         
  -3   8  12          3.91         13.12         6.69 o                         
  -2   8  12         30.32         29.26         5.57 o                         
  -1   8  12          5.02         11.08         6.83 o                         
   0   8  12         17.06         13.29         5.15 o                         
   1   8  12         13.39          7.00         6.23 o                         
   2   8  12          3.55          2.33         6.09 o                         
 -12   1  13          0.63         -8.36        13.99 o                         
 -11   1  13         86.98         64.03         7.59 o                         
 -10   1  13        460.52        472.52        14.65 o                         
  -9   1  13         49.70         63.73         6.97 o                         
  -8   1  13        165.87        172.21        10.13 o                         
  -7   1  13        259.54        276.22        11.40 o                         
  -6   1  13        124.90        119.52         7.23 o                         
  -5   1  13         64.81         68.74         6.49 o                         
  -4   1  13         58.08         43.15         4.89 o                         
  -3   1  13        983.83       1017.24        17.77 o                         
  -2   1  13       1477.50       1423.93        23.12 o                         
  -1   1  13        567.03        552.09        15.96 o                         
   0   1  13       2646.24       2568.59        38.58 o                         
   1   1  13       3334.22       3320.11        48.83 o                         
   2   1  13        194.05        172.39         7.12 o                         
   3   1  13        345.41        367.68        12.48 o                         
   4   1  13        241.20        243.31        11.55 o                         
   5   1  13        525.32        568.62        14.16 o                         
   6   1  13         68.78         77.50         5.93 o                         
   7   1  13         33.34         31.76         4.76 o                         
   8   1  13        105.67        125.99         6.32 o                         
   9   1  13        302.00        304.75        11.12 o                         
  10   1  13          6.42          0.12         4.73 o                         
 -11   2  13         34.86         34.52         5.49 o                         
 -10   2  13         37.46         20.84         5.63 o                         
  -9   2  13        190.96        178.28        10.83 o                         
  -8   2  13        338.82        350.41        14.48 o                         
  -7   2  13        198.56        197.93        11.94 o                         
  -6   2  13         78.22         80.44         9.51 o                         
  -5   2  13        243.18        289.20        10.83 o                         
  -4   2  13        646.59        604.81        14.34 o                         
  -3   2  13         39.21         41.20         4.61 o                         
  -2   2  13        791.43        798.83        14.50 o                         
  -1   2  13        926.03        877.96        15.39 o                         
   0   2  13         32.53         21.37         4.24 o                         
   1   2  13        497.89        459.62        11.87 o                         
   2   2  13       2208.67       2142.39        34.97 o                         
   3   2  13       1456.72       1539.46        23.35 o                         
   4   2  13         15.76         16.25         5.98 o                         
   5   2  13        185.42        174.66        10.00 o                         
   6   2  13        939.19        933.25        17.61 o                         
   7   2  13        280.31        292.86        12.25 o                         
   8   2  13         13.91          9.22         4.61 o                         
   9   2  13        165.76        169.18        10.32 o                         
  10   2  13        204.86        254.77        16.19 o                         
 -11   3  13          3.82         -7.90         7.90 o                         
 -10   3  13         34.49         36.47         7.24 o                         
  -9   3  13          0.86          4.35         6.39 o                         
  -8   3  13          9.95         -6.63         9.31 o                         
  -7   3  13         25.08         22.15         6.51 o                         
  -6   3  13         38.88         36.57         6.30 o                         
  -5   3  13        171.26        184.12        11.40 o                         
  -4   3  13         36.34         19.49         6.06 o                         
  -3   3  13        295.89        320.93        12.87 o                         
  -2   3  13         73.53         80.80         5.51 o                         
  -1   3  13        142.16        139.07         7.23 o                         
   0   3  13         65.60         43.23         5.45 o                         
   1   3  13          1.26         13.83         5.75 o                         
   2   3  13        383.89        344.86        12.09 o                         
   3   3  13        308.64        317.78        10.96 o                         
   4   3  13         25.64         26.48         4.68 o                         
   5   3  13         11.35         13.01         5.91 o                         
   6   3  13         27.58         23.42         5.98 o                         
   7   3  13         41.67         46.78         7.12 o                         
   8   3  13        159.35        159.65        10.14 o                         
   9   3  13         10.66         -5.69         5.69 o                         
  10   3  13         41.22         20.69        12.45 o                         
 -10   4  13          3.15         -5.23         5.95 o                         
  -9   4  13          2.73         -1.71         6.54 o                         
  -8   4  13         23.11         21.02         5.25 o                         
  -7   4  13         31.46         34.23         5.85 o                         
  -6   4  13         40.63         47.72         6.30 o                         
  -5   4  13        359.94        343.08        15.05 o                         
  -4   4  13        770.88        794.29        19.30 o                         
  -3   4  13        150.15        122.54         7.40 o                         
  -2   4  13        217.49        227.03        11.13 o                         
  -1   4  13        562.28        611.82        15.07 o                         
   0   4  13        330.23        332.59        10.78 o                         
   1   4  13         50.29         46.46         5.47 o                         
   2   4  13        211.23        216.22        10.21 o                         
   3   4  13        308.28        320.34        11.16 o                         
   4   4  13         40.36         45.68         5.33 o                         
   5   4  13         45.69         44.64         5.02 o                         
   6   4  13        214.85        232.60        11.07 o                         
   7   4  13        216.04        225.29        10.51 o                         
   8   4  13          2.93         10.13         7.48 o                         
   9   4  13         89.31         82.09         6.82 o                         
  -9   5  13        117.00        107.57         6.60 o                         
  -8   5  13          2.24          4.30         4.92 o                         
  -7   5  13        338.11        360.67        12.14 o                         
  -6   5  13        350.50        388.31        14.55 o                         
  -5   5  13         14.66         17.93         5.31 o                         
  -4   5  13        126.22        112.28         5.94 o                         
  -3   5  13        908.29        965.44        19.76 o                         
  -2   5  13         74.53         68.55         6.38 o                         
  -1   5  13         88.86         66.37         6.39 o                         
   0   5  13        213.09        207.80        11.09 o                         
   1   5  13        343.33        333.25        11.08 o                         
   2   5  13        142.28        160.48         8.22 o                         
   3   5  13         37.46         25.46         5.47 o                         
   4   5  13        400.87        404.60        11.00 o                         
   5   5  13        566.12        620.74        13.35 o                         
   6   5  13         80.84         67.09         4.86 o                         
   7   5  13         73.98         66.69         6.10 o                         
   8   5  13        348.46        352.88        18.09 o                         
  -8   6  13          1.39          5.37         5.04 o                         
  -7   6  13         46.62         43.79         7.20 o                         
  -6   6  13        122.49        103.95        11.52 o                         
  -5   6  13          3.73          9.42         6.09 o                         
  -4   6  13          0.36          5.35         4.55 o                         
  -3   6  13         33.21         25.19         4.97 o                         
  -2   6  13          5.29          8.36         5.92 o                         
  -1   6  13          0.50          3.12         5.32 o                         
   0   6  13          9.03         12.96         5.65 o                         
   1   6  13        103.52         92.65         6.96 o                         
   2   6  13         85.42         82.30         5.83 o                         
   3   6  13         24.16         22.12         4.21 o                         
   4   6  13         13.02          5.71         5.43 o                         
   5   6  13         16.69         16.31         8.65 o                         
   6   6  13         43.14         49.20         5.00 o                         
  -6   7  13        111.17        102.98         8.19 o                         
  -5   7  13         26.82         16.47        10.77 o                         
  -4   7  13         17.87         10.04         4.36 o                         
  -3   7  13         65.78         69.06         6.64 o                         
  -2   7  13         57.10         45.05         5.06 o                         
  -1   7  13          3.62          1.42         4.81 o                         
   0   7  13          5.97          1.33         4.83 o                         
   1   7  13         24.38         17.70         6.40 o                         
   2   7  13         21.52          3.37         8.03 o                         
   3   7  13          0.98         -5.03         5.03 o                         
   4   7  13         77.34         77.77         6.48 o                         
 -11   0  14         80.27         80.22         9.05 o                         
 -10   0  14         27.83         21.20         9.63 o                         
  -9   0  14          5.23         -0.82         8.17 o                         
  -8   0  14         13.20         10.61         9.29 o                         
  -7   0  14         16.48         17.30         7.25 o                         
  -6   0  14         17.31         25.52         8.51 o                         
  -5   0  14        200.03        229.89        16.37 o                         
  -4   0  14        920.62        941.64        40.79 o                         
  -3   0  14         65.28         68.99         8.33 o                         
  -2   0  14        960.69        917.49        28.99 o                         
  -1   0  14       4632.75       4544.95        93.36 o                         
   0   0  14       2173.28       2149.93        41.50 o                         
   1   0  14         58.99         59.25         7.91 o                         
   2   0  14       1183.91       1141.82        44.64 o                         
   3   0  14       1569.41       1637.11        43.41 o                         
   4   0  14        169.23        162.80        13.40 o                         
   5   0  14         24.72         41.85         7.25 o                         
   6   0  14        372.03        371.83        15.42 o                         
   7   0  14        896.89        957.26        24.86 o                         
   8   0  14        170.22        138.00        10.62 o                         
   9   0  14        149.25        162.81        10.84 o                         
  10   0  14        329.49        341.71        18.42 o                         
 -11   1  14          2.43         12.01        17.48 o                         
 -10   1  14         56.60         67.25         6.67 o                         
  -9   1  14         67.03         64.59         5.82 o                         
  -8   1  14          7.19         -5.11         5.11 o                         
  -7   1  14         36.58         37.14         6.25 o                         
  -6   1  14         88.19         99.44         6.58 o                         
  -5   1  14          8.65          5.60         5.68 o                         
  -4   1  14         92.90         91.53         5.99 o                         
  -3   1  14        145.32        159.39         7.31 o                         
  -2   1  14        450.68        458.25        11.76 o                         
  -1   1  14        177.81        163.88         7.70 o                         
   0   1  14          8.66         11.49         4.67 o                         
   1   1  14         27.23         38.47         4.45 o                         
   2   1  14         12.03         10.16         4.12 o                         
   3   1  14         19.36         25.51         5.78 o                         
   4   1  14        271.99        301.34        12.16 o                         
   5   1  14        212.01        235.75        13.24 o                         
   6   1  14          1.50         -0.15         5.31 o                         
   7   1  14         85.56         61.98         5.04 o                         
   8   1  14        256.77        272.89         8.97 o                         
   9   1  14        161.69        158.76        13.97 o                         
 -11   2  14          4.03         -7.48         7.48 o                         
 -10   2  14        148.64        124.21         7.92 o                         
  -9   2  14          2.12         -5.23         5.23 o                         
  -8   2  14          0.68         -0.45         6.15 o                         
  -7   2  14         25.88         28.87         8.23 o                         
  -6   2  14        132.78        126.33         8.10 o                         
  -5   2  14          9.76         -1.89         5.52 o                         
  -4   2  14        356.10        365.70        11.76 o                         
  -3   2  14        549.33        590.54        14.13 o                         
  -2   2  14         14.19         13.79         4.66 o                         
  -1   2  14        232.45        249.36         9.63 o                         
   0   2  14         58.05         64.39         5.63 o                         
   1   2  14          3.03         -2.20         4.74 o                         
   2   2  14        288.09        335.87        11.51 o                         
   3   2  14        175.87        178.14         8.22 o                         
   4   2  14         21.68         21.17         5.83 o                         
   5   2  14         48.31         36.84         6.46 o                         
   6   2  14          4.56         -5.36         5.36 o                         
   7   2  14        161.19        164.17         9.85 o                         
   8   2  14         89.08         92.74         9.71 o                         
   9   2  14         57.73         55.60         4.43 o                         
 -10   3  14         50.82         71.44        13.49 o                         
  -9   3  14        153.12        138.10        11.31 o                         
  -8   3  14         12.78          5.73         6.62 o                         
  -7   3  14        182.83        193.64        11.35 o                         
  -6   3  14        503.03        525.91        15.71 o                         
  -5   3  14        178.37        192.09        10.16 o                         
  -4   3  14         46.84         60.85         6.22 o                         
  -3   3  14        195.04        216.04         9.73 o                         
  -2   3  14        602.23        570.57        12.37 o                         
  -1   3  14         69.11         64.70         6.12 o                         
   0   3  14        277.66        248.22        10.48 o                         
   1   3  14        914.95        937.32        20.04 o                         
   2   3  14        563.76        561.21        13.31 o                         
   3   3  14          6.85         14.92         4.44 o                         
   4   3  14        626.54        639.87        18.30 o                         
   5   3  14        688.75        703.91        17.50 o                         
   6   3  14         61.04         64.75         5.98 o                         
   7   3  14         94.92         96.28        12.29 o                         
   8   3  14        253.47        247.47        13.20 o                         
   9   3  14        130.68        103.46         7.97 o                         
  -9   4  14         90.36         81.98         6.98 o                         
  -8   4  14        226.54        228.89        10.52 o                         
  -7   4  14         20.80         20.42         6.78 o                         
  -6   4  14        169.56        176.51        11.15 o                         
  -5   4  14        447.49        437.88        14.33 o                         
  -4   4  14         21.22         33.60         6.41 o                         
  -3   4  14        296.29        287.88        11.39 o                         
  -2   4  14        197.38        192.33         9.61 o                         
  -1   4  14        162.27        161.02         8.54 o                         
   0   4  14        301.08        277.95         9.78 o                         
   1   4  14          2.19          0.85         4.61 o                         
   2   4  14        184.21        154.75         7.85 o                         
   3   4  14        780.64        781.70        19.40 o                         
   4   4  14        213.23        200.67         9.43 o                         
   5   4  14         90.11         80.08         7.28 o                         
   6   4  14        153.93        134.85        12.87 o                         
   7   4  14         21.21         18.70         5.24 o                         
   8   4  14         41.50         16.52         5.74 o                         
  -8   5  14         58.98         47.17        10.12 o                         
  -7   5  14          0.51          5.55         5.62 o                         
  -6   5  14         25.46         25.98         4.97 o                         
  -5   5  14         13.42         21.44         5.04 o                         
  -4   5  14          0.87          7.33         5.07 o                         
  -3   5  14         27.07         32.77         5.28 o                         
  -2   5  14         42.74         45.04         5.62 o                         
  -1   5  14         47.49         35.77         6.34 o                         
   0   5  14          5.81          1.79         5.19 o                         
   1   5  14        110.11        108.47         6.12 o                         
   2   5  14        186.81        214.00        11.13 o                         
   3   5  14         30.54         25.48         4.37 o                         
   4   5  14         54.22         62.76         4.79 o                         
   5   5  14        121.31         95.68         6.65 o                         
   6   5  14         38.31         40.06         4.60 o                         
   7   5  14          3.30         -5.40        10.56 o                         
  -7   6  14         70.64         77.08         9.11 o                         
  -6   6  14         26.12         38.74         5.86 o                         
  -5   6  14        214.87        223.22        10.90 o                         
  -4   6  14         81.14         62.99         5.73 o                         
  -3   6  14          4.65          1.14         5.67 o                         
  -2   6  14          1.49          8.02         4.69 o                         
  -1   6  14          4.98         -4.87         4.93 o                         
   0   6  14        268.77        283.66        10.56 o                         
   1   6  14         49.71         55.77         5.64 o                         
   2   6  14         55.39         50.48         4.94 o                         
   3   6  14        370.47        352.58        13.37 o                         
   4   6  14         88.52         89.66         7.23 o                         
   5   6  14         54.98         32.31         5.03 o                         
  -4   7  14         21.59         42.51         9.75 o                         
  -3   7  14         59.66         68.35         6.86 o                         
  -2   7  14        118.71         96.02         8.97 o                         
  -1   7  14          0.12         18.74         5.30 o                         
   0   7  14        139.80         96.59        10.56 o                         
   1   7  14        106.64        100.18        13.19 o                         
   2   7  14          7.04          0.14         8.73 o                         
 -10   1  15          1.11         -6.55         6.55 o                         
  -9   1  15         47.91         53.39         6.07 o                         
  -8   1  15         40.53         42.38         7.30 o                         
  -7   1  15         59.90         52.09         5.98 o                         
  -6   1  15        340.72        418.54        13.43 o                         
  -5   1  15        281.68        327.16        11.46 o                         
  -4   1  15         75.61         65.54         5.64 o                         
  -3   1  15        838.88        947.03        17.44 o                         
  -2   1  15        166.33        199.25         8.39 o                         
  -1   1  15        424.68        460.22        11.44 o                         
   0   1  15        227.57        227.82         9.13 o                         
   1   1  15         21.42         26.09         4.30 o                         
   2   1  15        208.94        196.27         8.81 o                         
   3   1  15          2.26          3.51         5.39 o                         
   4   1  15         10.49         13.80         6.60 o                         
   5   1  15        890.61        924.00        20.16 o                         
   6   1  15        514.56        534.12        15.96 o                         
   7   1  15          0.92          3.34         4.38 o                         
   8   1  15        392.37        398.36        10.23 o                         
   9   1  15        134.84        134.76        10.31 o                         
 -10   2  15          0.12         -5.32         5.32 o                         
  -9   2  15         33.07         28.11         5.80 o                         
  -8   2  15         75.77         72.67         6.44 o                         
  -7   2  15        131.14        120.13         8.84 o                         
  -6   2  15        207.57        177.62        15.02 o                         
  -5   2  15        529.88        522.39        14.50 o                         
  -4   2  15        877.27        899.03        18.25 o                         
  -3   2  15        199.51        224.19         8.46 o                         
  -2   2  15          9.12          3.69         4.68 o                         
  -1   2  15        290.61        300.85        13.00 o                         
   0   2  15        705.88        692.24        15.22 o                         
   1   2  15        192.85        162.48         9.42 o                         
   2   2  15        157.68        159.41         7.70 o                         
   3   2  15        494.10        479.27        11.66 o                         
   4   2  15        181.92        187.77        10.37 o                         
   5   2  15         21.83         26.28         4.95 o                         
   6   2  15        394.40        381.35        13.71 o                         
   7   2  15        300.79        313.86        14.30 o                         
   8   2  15         47.27         48.23         5.04 o                         
  -9   3  15          7.51          0.85        11.68 o                         
  -8   3  15         89.02         89.36         7.74 o                         
  -7   3  15         21.73         17.96         4.74 o                         
  -6   3  15          6.01          5.04         5.01 o                         
  -5   3  15        166.32        185.54         9.75 o                         
  -4   3  15         14.17         19.05         5.83 o                         
  -3   3  15        155.36        182.53         8.95 o                         
  -2   3  15         24.93         39.42         4.69 o                         
  -1   3  15         24.72         28.27         5.07 o                         
   0   3  15         82.75         95.66         6.40 o                         
   1   3  15        141.52        144.14         6.93 o                         
   2   3  15          6.54          3.45         4.53 o                         
   3   3  15        246.35        257.40         9.97 o                         
   4   3  15        339.83        317.62        13.38 o                         
   5   3  15         33.83         22.37         5.36 o                         
   6   3  15         23.18         30.00         5.35 o                         
   7   3  15          0.18         -3.56         6.34 o                         
   8   3  15         36.72         40.52         6.69 o                         
  -8   4  15        110.39        120.47        13.17 o                         
  -7   4  15        123.44        117.70        10.68 o                         
  -6   4  15          0.97         -4.65         4.65 o                         
  -5   4  15         23.79         38.91         5.33 o                         
  -4   4  15         10.81          7.34         5.63 o                         
  -3   4  15          7.77          4.24         4.76 o                         
  -2   4  15          7.73         -1.32         5.13 o                         
  -1   4  15         58.30         53.07         5.74 o                         
   0   4  15        220.60        253.60        12.76 o                         
   1   4  15         74.57         73.09         5.46 o                         
   2   4  15         81.86         72.75         5.51 o                         
   3   4  15        238.12        248.31        11.63 o                         
   4   4  15        163.76        163.46         8.38 o                         
   5   4  15          0.04          2.08         5.46 o                         
   6   4  15         58.29         50.16         6.55 o                         
   7   4  15         69.23         64.19        10.53 o                         
  -7   5  15         62.93         59.96         5.67 o                         
  -6   5  15         37.29         22.65         5.21 o                         
  -5   5  15         19.83         10.53         6.63 o                         
  -4   5  15          0.70          1.95         5.57 o                         
  -3   5  15         34.68         30.69         6.87 o                         
  -2   5  15        235.93        246.01        11.46 o                         
  -1   5  15        158.90        146.62         9.33 o                         
   0   5  15        136.74        116.14         8.41 o                         
   1   5  15        474.42        490.92        12.67 o                         
   2   5  15        507.96        509.02        14.56 o                         
   3   5  15          2.83         -3.94         3.94 o                         
   4   5  15        246.38        246.60        11.67 o                         
   5   5  15        195.80        150.99        15.27 o                         
   6   5  15          2.73          8.75        32.94 o                         
  -5   6  15          6.60         20.24         6.23 o                         
  -4   6  15         74.01         70.43         7.73 o                         
  -3   6  15          0.75         -4.61         4.61 o                         
  -2   6  15         94.70        103.34         7.86 o                         
  -1   6  15         59.31         58.18         6.68 o                         
   0   6  15          0.20          5.47         7.25 o                         
   1   6  15         14.93         -0.11         5.45 o                         
   2   6  15         10.43          0.49         4.93 o                         
   3   6  15          0.36         -1.15         4.44 o                         
   4   6  15          6.08          0.70         6.90 o                         
  -9   0  16          3.95         -6.07         6.07 o                         
  -8   0  16        511.53        524.40        19.30 o                         
  -7   0  16        746.43        795.70        24.92 o                         
  -6   0  16        128.53        158.24        15.83 o                         
  -5   0  16        595.39        617.86        19.30 o                         
  -4   0  16        353.64        396.41        15.97 o                         
  -3   0  16          7.95          0.40         5.24 o                         
  -2   0  16         22.13         10.35         8.93 o                         
  -1   0  16         83.75         88.07         7.31 o                         
   0   0  16        212.45        205.59        14.62 o                         
   1   0  16         39.44         24.96         6.18 o                         
   2   0  16        187.30        150.83        17.47 o                         
   3   0  16        829.12        838.63        26.55 o                         
   4   0  16       1760.62       1905.36        60.57 o                         
   5   0  16         24.56         13.69         8.80 o                         
   6   0  16        406.74        421.69        16.66 o                         
   7   0  16        335.10        351.39        17.16 o                         
   8   0  16          4.64         -3.38         5.68 o                         
  -9   1  16          8.60          2.66         4.87 o                         
  -8   1  16          8.12         -5.33         5.33 o                         
  -7   1  16         95.65         77.28         6.12 o                         
  -6   1  16         34.46         31.49         5.05 o                         
  -5   1  16         63.77         79.58         6.05 o                         
  -4   1  16         53.51         46.89         4.96 o                         
  -3   1  16        172.50        173.95         7.75 o                         
  -2   1  16        193.94        201.18         9.83 o                         
  -1   1  16         13.96         13.73         4.62 o                         
   0   1  16        269.43        266.69         9.32 o                         
   1   1  16        471.31        457.53        11.15 o                         
   2   1  16        221.40        235.49        10.33 o                         
   3   1  16         23.84          9.03         5.32 o                         
   4   1  16         47.07         50.94         5.85 o                         
   5   1  16         99.59         97.56         8.81 o                         
   6   1  16         49.95         33.81         5.58 o                         
   7   1  16          1.19          1.79         4.99 o                         
   8   1  16         17.95          6.56         4.21 o                         
  -9   2  16         52.96         40.24         7.96 o                         
  -8   2  16         42.86         44.09         5.21 o                         
  -7   2  16        136.81        146.93         9.98 o                         
  -6   2  16          0.75          1.73         6.20 o                         
  -5   2  16        458.63        474.92        14.93 o                         
  -4   2  16         45.95         57.00         5.03 o                         
  -3   2  16         49.66         44.51         4.72 o                         
  -2   2  16          4.79          8.49         4.25 o                         
  -1   2  16         36.41         34.41         6.96 o                         
   0   2  16         90.52        101.94         7.01 o                         
   1   2  16        123.23        120.43         7.86 o                         
   2   2  16         28.74         32.18         4.83 o                         
   3   2  16         91.51         73.24         5.94 o                         
   4   2  16        334.31        359.13        14.78 o                         
   5   2  16         40.91         40.58         5.69 o                         
   6   2  16        233.81        227.23        10.66 o                         
   7   2  16         61.21         90.31         8.97 o                         
  -8   3  16          0.14         17.51         6.53 o                         
  -7   3  16         73.76         42.24         8.45 o                         
  -6   3  16         46.18         49.62         6.93 o                         
  -5   3  16        155.26        153.00        11.43 o                         
  -4   3  16         16.00         27.79         5.99 o                         
  -3   3  16        447.88        493.95        12.94 o                         
  -2   3  16        891.70        972.65        17.68 o                         
  -1   3  16        110.01        115.22         7.19 o                         
   0   3  16         66.60         63.12         6.06 o                         
   1   3  16        395.85        410.42        11.29 o                         
   2   3  16        244.84        261.03        10.76 o                         
   3   3  16         12.78         18.33         5.82 o                         
   4   3  16        173.17        178.19        11.96 o                         
   5   3  16        265.21        252.16        24.21 o                         
   6   3  16        155.90        146.15         8.21 o                         
   7   3  16          0.37          2.16         7.01 o                         
  -7   4  16          0.74         -1.33         5.35 o                         
  -6   4  16          6.14         -3.84         4.37 o                         
  -5   4  16         31.24         46.54         5.23 o                         
  -4   4  16        117.83        111.15        11.19 o                         
  -3   4  16        103.53         93.49        10.63 o                         
  -2   4  16         33.78         32.21         4.58 o                         
  -1   4  16        222.84        244.98        15.40 o                         
   0   4  16        130.51        124.10         6.89 o                         
   1   4  16         44.27         35.32         3.94 o                         
   2   4  16        330.02        336.69        10.18 o                         
   3   4  16         40.63         26.11         4.29 o                         
   4   4  16          1.49          2.66         3.96 o                         
   5   4  16          0.26         -0.21         6.82 o                         
   6   4  16          1.63         -6.51         6.51 o                         
  -6   5  16         11.72          1.04         5.45 o                         
  -5   5  16         45.43         57.46         6.43 o                         
  -4   5  16        225.21        239.19        18.76 o                         
  -3   5  16          1.48         14.73         4.57 o                         
  -2   5  16         50.32         54.84         6.11 o                         
  -1   5  16         31.61         36.89         6.77 o                         
   0   5  16          2.71          6.92         4.81 o                         
   1   5  16         10.12         30.21         6.87 o                         
   2   5  16         25.21         24.19         4.06 o                         
   3   5  16          2.89         -4.54         4.54 o                         
   4   5  16          0.60         -4.50         4.50 o                         
  -3   6  16         97.43         88.65         8.57 o                         
  -2   6  16         25.88         20.67         5.72 o                         
  -1   6  16        222.01        231.11        17.23 o                         
   0   6  16        171.33        181.50        10.74 o                         
   1   6  16          8.23          4.96         5.33 o                         
  -8   1  17          3.92          8.63         7.37 o                         
  -7   1  17        157.38        149.64         8.06 o                         
  -6   1  17         76.51         76.00         5.66 o                         
  -5   1  17          4.32         10.77         4.53 o                         
  -4   1  17         47.73         48.18         4.44 o                         
  -3   1  17          2.05         -3.55         3.55 o                         
  -2   1  17        308.23        320.11         9.20 o                         
  -1   1  17        449.08        488.50        12.85 o                         
   0   1  17        100.49        101.75         6.01 o                         
   1   1  17        439.83        455.31        10.70 o                         
   2   1  17        956.50        986.53        22.05 o                         
   3   1  17         32.03         26.59         7.01 o                         
   4   1  17        246.70        277.21        13.80 o                         
   5   1  17        190.31        207.69        10.10 o                         
   6   1  17         34.18         45.50         5.13 o                         
  -8   2  17          4.40         -6.42         6.42 o                         
  -7   2  17         51.60         53.72        11.28 o                         
  -6   2  17         20.50         11.21         5.86 o                         
  -5   2  17         37.84         35.70         4.11 o                         
  -4   2  17         45.80         50.35         4.95 o                         
  -3   2  17        112.85        127.69        10.42 o                         
  -2   2  17         27.94         18.29         4.72 o                         
  -1   2  17        491.58        492.97        11.21 o                         
   0   2  17        581.21        553.63        15.62 o                         
   1   2  17        104.34         74.20         5.49 o                         
   2   2  17         31.61         34.19         3.87 o                         
   3   2  17        235.92        265.30         9.89 o                         
   4   2  17        199.65        182.31        11.46 o                         
   5   2  17         37.84         37.39         5.99 o                         
   6   2  17         92.21         72.08         7.13 o                         
  -7   3  17         11.74          4.64        12.52 o                         
  -6   3  17         78.65         64.83         6.33 o                         
  -5   3  17        130.96        133.26        13.45 o                         
  -4   3  17         22.24         35.76         4.42 o                         
  -3   3  17        349.84        377.81        18.90 o                         
  -2   3  17         83.59         83.08         7.47 o                         
  -1   3  17         25.94         43.81         5.02 o                         
   0   3  17        225.78        235.28        14.55 o                         
   1   3  17          0.29          7.88         5.12 o                         
   2   3  17         37.60         40.32         4.72 o                         
   3   3  17          0.07         -5.55         5.55 o                         
   4   3  17         15.96         30.62         6.28 o                         
   5   3  17          4.25         13.64         6.96 o                         
  -6   4  17         34.64         43.84         9.49 o                         
  -5   4  17         25.59         27.70         5.28 o                         
  -4   4  17        204.92        262.42        16.76 o                         
  -3   4  17        251.38        242.01        11.03 o                         
  -2   4  17         25.68         41.76         5.20 o                         
  -1   4  17        161.76        184.54        10.56 o                         
   0   4  17        220.52        247.49        14.25 o                         
   1   4  17         19.49         48.00         5.38 o                         
   2   4  17         29.17         11.68         3.72 o                         
   3   4  17        101.32         86.67         7.69 o                         
   4   4  17        143.82         92.14        11.56 o                         
  -4   5  17         28.65         41.83         9.39 o                         
  -3   5  17        210.92        223.66        11.14 o                         
  -2   5  17        178.45        173.23        11.26 o                         
  -1   5  17          9.30          7.70         7.14 o                         
   0   5  17         85.48         82.69         7.36 o                         
   1   5  17         30.89         41.04         5.49 o                         
   2   5  17         22.09         12.75         8.67 o                         
  -7   0  18         27.45          3.69        12.26 o                         
  -6   0  18          0.83          3.01         6.26 o                         
  -5   0  18          3.19          0.99         5.91 o                         
  -4   0  18        164.61        213.86        18.22 o                         
  -3   0  18        522.23        580.98        16.60 o                         
  -2   0  18         87.89         80.16        11.88 o                         
  -1   0  18        208.98        220.07        12.42 o                         
   0   0  18        643.64        599.22        24.79 o                         
   1   0  18         98.40         90.50         6.68 o                         
   2   0  18        210.84        232.54        13.78 o                         
   3   0  18         50.94         87.18         7.84 o                         
   4   0  18         60.19         79.74         9.02 o                         
   5   0  18         20.69         10.51         8.02 o                         
  -7   1  18          1.04         -4.44         4.44 o                         
  -6   1  18         11.03          8.04         6.62 o                         
  -5   1  18         44.57         48.31         4.92 o                         
  -4   1  18          0.02          5.99         4.29 o                         
  -3   1  18         66.55         60.41         5.33 o                         
  -2   1  18        103.95         98.33         7.38 o                         
  -1   1  18         90.16         90.27         7.15 o                         
   0   1  18         21.49         23.40         3.42 o                         
   1   1  18         46.17         50.93         4.24 o                         
   2   1  18         45.86         36.22         3.99 o                         
   3   1  18          8.72          7.99         4.26 o                         
   4   1  18         49.74         63.29         6.34 o                         
   5   1  18        102.13         82.94         7.13 o                         
  -6   2  18         42.40         50.21        10.90 o                         
  -5   2  18         63.54         58.43         4.93 o                         
  -4   2  18          9.45         13.78         3.70 o                         
  -3   2  18        248.06        270.56        10.04 o                         
  -2   2  18         62.35         62.90         4.82 o                         
  -1   2  18         52.26         74.77        11.55 o                         
   0   2  18        258.80        244.81        11.94 o                         
   1   2  18          8.68         -2.95         6.45 o                         
   2   2  18        116.12         91.99         6.35 o                         
   3   2  18          5.78          9.45         7.39 o                         
   4   2  18          1.02         -2.42         7.90 o                         
  -5   3  18        122.15        147.73         7.68 o                         
  -4   3  18          7.12          8.93         6.33 o                         
  -3   3  18         34.18         36.02         7.20 o                         
  -2   3  18         42.73         35.96         4.24 o                         
  -1   3  18         30.53         26.55         4.82 o                         
   0   3  18          2.04         -0.92         4.85 o                         
   1   3  18        201.63        194.56        10.47 o                         
   2   3  18        258.18        248.67        13.41 o                         
   3   3  18        142.80        118.18         9.92 o                         
  -3   4  18          1.39         -1.16         5.69 o                         
  -2   4  18          1.90         -4.67         4.67 o                         
  -1   4  18          1.44          2.97         5.87 o                         
   0   4  18          1.94          3.93         4.79 o                         
   1   4  18         57.21         57.35         4.64 o                         
   2   4  18         18.69          6.23        11.25 o                         
  -5   1  19        216.61        254.93        11.76 o                         
  -4   1  19         40.51         55.34         5.73 o                         
  -3   1  19         74.41         78.56         5.60 o                         
  -2   1  19        278.98        281.75        16.63 o                         
  -1   1  19         80.13         72.44         3.91 o                         
   0   1  19         10.47         16.46         3.67 o                         
   1   1  19         49.86         53.51         3.79 o                         
   2   1  19         56.45         79.64         7.70 o                         
   3   1  19        137.64        183.02        14.90 o                         
  -4   2  19         32.11         22.31         4.89 o                         
  -3   2  19         52.52         48.23         4.63 o                         
  -2   2  19          0.52         -4.40         4.40 o                         
  -1   2  19         51.31         41.65         6.15 o                         
   0   2  19        102.78         85.78         5.30 o                         
   1   2  19         28.78         25.15         5.70 o                         
   2   2  19          0.03         -0.24         6.64 o                         
  -2   3  19         13.27         11.26         4.26 o                         
  -1   3  19          8.10          9.46         6.10 o                         
   0   3  19         14.67         12.14         8.23 o                         
                                                                                
